# Supplementary material for: Distinct Metabolome Changes during Seed Germination of Lettuce (Lactuca sativa L.) in Response to Thermal Stress as Revealed by Untargeted Metabolomics Analysis
Source: Int J Mol Sci. 2020 Feb 21;21(4):1481. doi: 10.3390/ijms21041481 (PMC7073097; doi:10.3390/ijms21041481)
Supplement: Supplementary file 1 [file ijms-21-01481-s001.zip]

Archive with 8 entries (8 files):
- Supplemental figures.docx
- Supplemental table S1 .xlsx
- Supplemental table S2.xlsx
- Supplemental table S3.xlsx
- Supplemental table S4.xlsx
- Supplemental table S5.xlsx
- Supplemental table S6.xlsx
- Supplemental table S7.xlsx
