# Supplementary material for: Distinct Metabolome Changes during Seed Germination of Lettuce (Lactuca sativa L.) in Response to Thermal Stress as Revealed by Untargeted Metabolomics Analysis
Source: Int J Mol Sci. 2020 Feb 21;21(4):1481. doi: 10.3390/ijms21041481 (PMC7073097; doi:10.3390/ijms21041481)
Supplement: Supplementary file 1 [file ijms-21-01481-s001.zip › Supplemental table S1 .xlsx]

## Sheet: Sheet1
Supplemental Table S1. Germination rate (%), 100-grain weight, seed coat color and origin of the 304 lettuce germplasms used in this study
Serial number	Accession number	Average Germination (%)					Seed coat color	Country or area	100-grain weight (g)	21℃			28℃			35℃			100-grain weight (g)
		21oC	28oC	35oC	28oC (relative germination)	35oC (relative germination)				1＃	2＃	3＃	1＃	2＃	3＃	1＃	2＃	3＃	1＃	2＃	3＃
s13k0003	PI_596710	81.3333	41	0	50.5901	0	Dark	United States	0.126	85	78	81	39	46	38	0	0	0	0.13	0.124	0.124
s13k0004	PI_593431	92.3333	8.33333	0	9.00328	0	Dark	United States	0.119667	91	95	91	8	10	7	0	0	0	0.12	0.119	0.12
s13k0006	PI_578882	81	3	0	3.68173	0	Dark	United States	0.142667	79	86	78	1	4	4	0	0	0	0.142	0.142	0.144
s13k0008	PI_601114	90.3333	12	0	13.2415	0	Dark	United States	0.129667	93	89	89	15	13	8	0	0	0	0.126	0.131	0.132
s13k0010	PI_583879	87.3333	5	0	5.81549	0	Dark	United States	0.159	87	85	90	5	9	1	0	0	0	0.156	0.16	0.161
s13k0011	PI_536737	87.6667	10.6667	0.333333	12.1176	0.374532	White	United States, California	0.134333	84	90	89	8	11	13	0	0	1	0.135	0.134	0.134
s13k0014	PI_536728	94.3333	31.6667	0.333333	33.5669	0.350877	White	United States, California	0.132667	92	95	96	30	35	30	0	1	0	0.131	0.137	0.13
s13k0016	PI_536735	87.6667	46	0.333333	52.772	0.362319	White	United States, California	0.14	86	85	92	53	48	37	0	0	1	0.141	0.138	0.141
s13k0017	PI_536732	85.6667	6.33333	0	7.3107	0	White	United States, California	0.145667	86	82	89	10	2	7	0	0	0	0.149	0.146	0.142
s13k0023	PI_601113	98.3333	11	0	11.1985	0	White	United States	0.128667	97	98	100	12	11	10	0	0	0	0.132	0.126	0.128
s13k0024	PI_595596	94	20.6667	0	22.0982	0	Dark	United States	0.129333	94	96	92	20	14	28	0	0	0	0.128	0.13	0.13
s13k0027	PI_601481	92.3333	40	0	43.3337	0	White	United States	0.107333	93	93	91	37	42	41	0	0	0	0.108	0.106	0.108
s13k0029	PI_599304	94	4	0	4.2489	0	Dark	United States	0.112333	94	96	92	5	4	3	0	0	0	0.108	0.12	0.109
s13k0031	PI_561196	88.6667	2.33333	0	2.57879	0	White	Australia	0.13	90	84	92	1	1	5	0	0	0	0.132	0.128	0.13
s13k0032	PI_536776	94.3333	1.33333	0	1.4193	0	White	United States, California	0.140667	98	92	93	1	1	2	0	0	0	0.137	0.143	0.142
s13k0033	PI_536741	97.6667	5	0	5.1029	0	White	United States, Michigan	0.116	99	98	96	8	3	4	0	0	0	0.116	0.115	0.117
s13k0035	PI_342476-2	95	1.66667	0	1.76255	0	White	Netherlands	0.122667	95	93	97	0	3	2	0	0	0	0.122	0.124	0.122
s13k0036	PI_342476-1	91.3333	0	0	0	0	White	Netherlands	0.134333	90	94	90	0	0	0	0	0	0	0.137	0.134	0.132
s13k0037	PI_358043-1	97	2.66667	0	2.72517	0	White	Macedonia	0.137333	96	96	99	1	2	5	0	0	0	0.138	0.137	0.137
s13k0038	PI_536749	91.6667	0	0	0	0	White	United States, California	0.134	90	94	91	0	0	0	0	0	0	0.133	0.134	0.135
s13k0040	PI_536742	93.6667	0	0	0	0	Dark	United States, California	0.129	93	96	92	0	0	0	0	0	0	0.127	0.13	0.13
s13k0041	PI_165492-1	93.6667	0	0	0	0	White	Turkey	0.130333	94	97	90	0	0	0	0	0	0	0.131	0.129	0.131
s13k0042	PI_418990-1	89	82.3333	32.3333	92.5531	36.3733	White	China	0.151667	92	86	89	82	80	85	36	37	24	0.15	0.152	0.153
s13k0043	PI_379363	95.3333	83	21.3333	87.1171	22.4192	White	Former Serbia and Monteneg	0.145	98	93	95	81	82	86	21	25	18	0.147	0.147	0.141
s13k0044	PI_342502-1	93	19	1	20.505	1.07552	White	Netherlands	0.136	91	94	94	25	13	19	1	1	1	0.135	0.137	0.136
s13k0045	PI_342514-2	95.3333	40	0	41.9627	0	White	Netherlands	0.126	95	95	96	38	43	39	0	0	0	0.126	0.125	0.127
s13k0046	PI_342514-1	95	26.3333	0.333333	27.7251	0.350877	White	Netherlands	0.136667	96	94	95	27	28	24	0	0	1	0.135	0.14	0.135
s13k0047	PI_342514-4	79.3333	0	0	0	0	White	Netherlands	0.132333	80	80	78	0	0	0	0	0	0	0.137	0.126	0.134
s13k0048	PI_342504-2*	96.3333	25	0	25.9593	0	White	Netherlands	0.122333	97	96	96	23	22	30	0	0	0	0.125	0.121	0.121
s13k0049	PI_342504-1	95.3333	20.6667	0	21.7199	0	White	Netherlands	0.131	96	94	96	23	26	13	0	0	0	0.132	0.131	0.13
s13k0050	PI_342503-3	97	21.6667	0	22.3368	0	White	Netherlands	0.13	97	97	97	22	23	20	0	0	0	0.131	0.129	0.13
s13k0051	PI_342503-1	95	30.3333	0	31.9298	0	White	Netherlands	0.123333	95	95	95	24	33	34	0	0	0	0.123	0.126	0.121
s13k0052	PI_543962	95.3333	30.3333	0	31.8238	0	White	United States, Eastern Lakes	0.126333	96	95	95	29	26	36	0	0	0	0.124	0.127	0.128
s13k0053	PI_536768	91.3333	1.33333	0	1.46538	0	White	United States, California	0.12	92	90	92	0	2	2	0	0	0	0.118	0.122	0.12
s13k0054	PI_536740	98.3333	9.33333	0	9.47621	0	Dark	United States, California	0.118667	99	97	99	10	7	11	0	0	0	0.117	0.12	0.119
s13k0055	PI_491078	95.3333	63	0.333333	66.1239	0.340136	Dark	Turkey	0.103	94	94	98	71	56	62	0	0	1	0.104	0.098	0.107
s13k0056	PI_491062	95.6667	41.3333	0.333333	43.2164	0.347222	White	Turkey	0.111667	95	96	96	44	45	35	0	1	0	0.111	0.115	0.109
s13k0057	PI_164937	95	52	2	54.7065	2.12821	White	Turkey	0.127667	97	95	93	48	66	42	1	1	4	0.128	0.123	0.132
s13k0058	PI_491070	91.3333	44.3333	0.333333	48.5105	0.3663	White	Turkey	0.113	90	93	91	40	47	46	0	0	1	0.111	0.112	0.116
s13k0059	PI_344366-1	94.3333	37	0.333333	39.3151	0.362319	White	Turkey	0.128	96	92	95	34	43	34	0	1	0	0.132	0.129	0.123
s13k0060	PI_177419	92.6667	31.6667	0	34.1711	0	White	Turkey	0.124	94	95	89	28	36	31	0	0	0	0.124	0.125	0.123
s13k0061	PI_175736	90.3333	47.6667	0	52.6939	0	White	Turkey	0.125333	92	88	91	50	41	52	0	0	0	0.12	0.127	0.129
s13k0062	PI_146078-7*	92.6667	1.33333	0	1.46572	0	White	Iran	0.140667	94	94	90	0	1	3	0	0	0	0.143	0.141	0.138
s13k0063	PI_146078-1	92.3333	6.66667	0.333333	7.27319	0.37037	White	Iran	0.120667	93	94	90	2	7	11	0	0	1	0.125	0.118	0.119
s13k0064	PI_491080	88	17	0	19.3329	0	White	Turkey	0.0966667	89	87	88	17	20	14	0	0	0	0.098	0.094	0.098
s13k0065	PI_491008	77	0.333333	0	0.456621	0	White	Turkey	0.107	81	77	73	0	0	1	0	0	0	0.109	0.105	0.107
s13k0066	PI_536700	93.3333	5	0	5.31257	0	Dark	United States, New York	0.128667	95	93	92	10	2	3	0	0	0	0.129	0.127	0.13
s13k0067	PI_289016-2*	87	1.66667	0	1.92308	0	White	Hungary	0.132	86	91	84	0	2	3	0	0	0	0.131	0.133	0.132
s13k0068	PI_271476-1	94.3333	1.66667	0	1.76209	0	White	India	0.130667	96	93	94	2	1	2	0	0	0	0.133	0.134	0.125
s13k0069	PI_578884	95.3333	17.3333	0	18.1846	0	White	United States	0.133	98	96	92	18	17	17	0	0	0	0.135	0.132	0.132
s13k0070	PI_583877	50.3333	0	0	0	0	White	United States	0.127333	63	38	50	0	0	0	0	0	0	0.127	0.126	0.129
s13k0072	PI_601060	88.6667	7	0	7.90557	0	Dark	United States	0.152333	85	93	88	7	7	7	0	0	0	0.152	0.154	0.151
s13k0078	PI_591052	74.6667	47	5	63.475	6.79327	Dark	France	0.138667	76	70	78	43	56	42	8	6	1	0.143	0.132	0.141
s13k0079	PI_507926-3	94	35	0.333333	37.3288	0.35461	Dark	Hungary	0.138	96	92	94	31	42	32	0	0	1	0.141	0.137	0.136
s13k0081	PI_507928-1	93.3333	2	0.666667	2.15054	0.70922	White	Hungary	0.116333	93	94	93	6	0	0	0	2	0	0.116	0.117	0.116
s13k0082	PI_491031	93.6667	30	0	32.167	0	Dark	Turkey	0.110333	93	96	92	32	21	37	0	0	0	0.109	0.109	0.113
s13k0083	PI_181946-1	91.3333	1.66667	0.333333	1.81965	0.362319	White	Syria	0.119667	90	92	92	1	1	3	0	1	0	0.117	0.12	0.122
s13k0085	PI_176980	83.3333	1.33333	0	1.55103	0	White	Turkey	0.114	87	80	83	3	0	1	0	0	0	0.113	0.114	0.115
s13k0086	PI_169509-4	76.3333	63	0.333333	82.7673	0.45045	White	Turkey	0.126667	80	75	74	58	68	63	0	0	1	0.127	0.125	0.128
s13k0087	PI_169509-1	83.6667	70	0.333333	83.6884	0.401606	White	Turkey	0.109667	88	83	80	72	72	66	0	1	0	0.106	0.11	0.113
s13k0088	PI_169493	87	74	0	85.1626	0	White	Turkey	0.115	83	90	88	75	76	71	0	0	0	0.115	0.116	0.114
s13k0093	PI_278072	85.3333	1.66667	0	1.92226	0	White	Turkey	0.119667	85	82	89	1	1	3	0	0	0	0.122	0.121	0.116
s13k0096	PI_176579-2	77.3333	59.3333	0.333333	76.8053	0.456621	White	Turkey	0.131333	81	78	73	57	65	56	0	0	1	0.13	0.131	0.133
s13k0097	PI_491045	86	0.666667	0	0.803213	0	White	Turkey	0.098	83	85	90	2	0	0	0	0	0	0.1	0.096	0.098
s13k0098	PI_358033-1	92.3333	0.333333	0	0.362319	0	White	Former Serbia and Monteneg	0.105333	92	93	92	0	0	1	0	0	0	0.104	0.107	0.105
s13k0099	PI_358039-1	78	1	0	1.29386	0	White	Macedonia	0.105333	76	78	80	2	0	1	0	0	0	0.106	0.107	0.103
s13k0100	PI_172918	90.3333	0.333333	0	0.383142	0	White	Turkey	0.114333	91	87	93	0	1	0	0	0	0	0.111	0.115	0.117
s13k0101	PI_491032	88.6667	28.6667	0.333333	32.2113	0.374532	White	Turkey	0.122667	90	87	89	41	20	25	0	0	1	0.12	0.123	0.125
s13k0102	PI_182209-1	94.6667	14.3333	0	15.2274	0	White	Turkey	0.110667	96	97	91	12	13	18	0	0	0	0.111	0.111	0.11
s14k0301	PI_368630-1*	94.3333	8.66667	0	9.20985	0	White	Serbia	0.144333	93	94	96	9	11	6	0	0	0	0.134	0.144	0.154
s14k0303	PI_491053	96.6667	83	2.33333	85.8729	2.4237	White	Turkey	0.104333	98	95	97	84	83	82	1	3	3	0.106	0.103	0.104
s14k0304	PI_278081-1	94	45	0.333333	47.8947	0.350877	White	Turkey, Gaziantep	0.142	95	95	92	46	43	46	0	1	0	0.142	0.141	0.143
s14k0306	PI_288244-3	92	24.6667	0	26.7781	0	White	Egypt	0.121333	95	93	88	31	19	24	0	0	0	0.122	0.12	0.122
s14k0307	PI_278087	93.6667	13.3333	0	14.2212	0	White	Turkey, Kars	0.119667	94	92	95	10	13	17	0	0	0	0.12	0.12	0.119
s14k0308	PI_491040	97.3333	56.3333	0.333333	57.9232	0.3367	White	Turkey	0.111667	99	94	99	63	57	49	1	0	0	0.112	0.112	0.111
s14k0309	PI_577120	99	11.6667	0	11.7801	0	White	United States, Washington	0.102	97	100	100	11	8	16	0	0	0	0.102	0.102	0.102
s14k0310	PI_342479-1	96.3333	40.6667	0	42.0581	0	White	Netherlands	0.101	99	93	97	51	33	38	0	0	0	0.098	0.105	0.1
s14k0311	PI_491084	92.6667	7.33333	0	7.93024	0	White	Turkey	0.139667	92	95	91	9	6	7	0	0	0	0.14	0.141	0.138
s14k0312	PI_491034	97.6667	2	0	2.04103	0	White	Turkey	0.133	99	97	97	3	2	1	0	0	0	0.133	0.131	0.135
s14k0313	PI_491213*	98	4.33333	0	4.41511	0	White	Greece	0.136	99	97	98	5	3	5	0	0	0	0.135	0.138	0.135
s14k0314	PI_491212	92.3333	1	0	1.08428	0	White	Greece	0.147667	94	88	95	1	1	1	0	0	0	0.144	0.149	0.15
s14k0315	PI_229762	92.6667	74.3333	0	80.1854	0	Dark	Iran	0.127333	93	93	92	79	78	66	0	0	0	0.127	0.129	0.126
s14k0316	PI_220665-1	97.3333	75.6667	0	77.8585	0	Dark	Afghanistan	0.125333	95	99	98	83	71	73	0	0	0	0.123	0.125	0.128
s14k0317	PI_142871	99.3333	95	0.666667	95.633	0.673401	Dark	Iran	0.156333	99	100	99	94	97	94	1	0	1	0.158	0.155	0.156
s14k0318	PI_278108-1	97.6667	59.3333	0.333333	60.7557	0.3367	Dark	Turkey Usak	0.131667	98	96	99	65	57	56	0	0	1	0.129	0.134	0.132
s14k0319	PI_140394	94	1.66667	0	1.77792	0	White	Iran	0.131	95	91	96	1	2	2	0	0	0	0.129	0.131	0.133
s14k0320	PI_342541-4	82	11.6667	0	14.262	0	Dark	Netherlands	0.158667	84	83	79	8	15	12	0	0	0	0.16	0.16	0.156
s14k0321	PI_171666	92.6667	53	0.333333	57.1153	0.362319	Dark	Turkey	0.119333	94	92	92	64	60	35	0	0	1	0.118	0.119	0.121
s14k0322	PI_491022	85.3333	11.3333	0	13.1759	0	Dark	Turkey	0.129	82	89	85	5	13	16	0	0	0	0.128	0.129	0.13
s14k0324	PI_491215	91	3	0	3.28694	0	White	Greece	0.116667	90	89	94	1	4	4	0	0	0	0.115	0.118	0.117
s14k0325	PI_176588	95.6667	85.6667	9.33333	89.5388	9.72328	Dark	Turkey	0.093	97	95	95	88	88	81	14	6	8	0.094	0.093	0.092
s14k0326	PI_285657	99	54.3333	0	54.8415	0	White	Poland, Warszawa	0.128333	98	99	100	45	60	58	0	0	0	0.13	0.127	0.128
s14k0327	PI_251501	92.3333	81.6667	1.66667	88.4508	1.80389	White	Iran	0.161333	92	91	94	81	81	83	4	0	1	0.16	0.161	0.163
s14k0328	PI_221936-1	96	68.3333	0	71.2442	0	White	Afghanistan	0.175333	96	94	98	71	70	64	0	0	0	0.172	0.175	0.179
s14k0329	PI_220524*	96.6667	79.6667	0	82.4205	0	White	Afghanistan	0.126667	96	97	97	81	77	81	0	0	0	0.129	0.127	0.124
s14k0330	PI_173909	97.6667	94	0	96.2885	0	White	India	0.127	100	97	96	93	94	95	0	0	0	0.124	0.128	0.129
s14k0331	W6_35654	89.6667	0.333333	0	0.362319	0	Dark	China	0.174	92	92	85	0	1	0	0	0	0	0.179	0.174	0.169
s14k0332	PI_536777	84.3333	1	0	1.16279	0	Dark	United States, Pennsylvani	0.162333	86	83	84	3	0	0	0	0	0	0.166	0.163	0.158
s14k0333	PI_391601-1	92	1	0.333333	1.08306	0.362319	Dark	China, Beijing	0.183	92	93	91	2	1	0	1	0	0	0.183	0.182	0.184
s14k0334	PI_342524-1*	100	47	0.666667	47	0.666667	Dark	Netherlands	0.114	100	100	100	46	51	44	0	2	0	0.114	0.115	0.113
s14k0335	PI_342523-1	99.3333	48.3333	0.333333	48.6633	0.3367	Dark	Netherlands	0.115667	100	99	99	47	54	44	0	0	1	0.113	0.118	0.116
s14k0336	PI_278094	97	49.6667	0	51.2445	0	Dark	Turkey, Mugla	0.102667	99	97	95	44	57	48	0	0	0	0.105	0.101	0.102
s14k0337	PI_169494	97	2.33333	0	2.41631	0	Dark	Turkey	0.101667	98	96	97	1	4	2	0	0	0	0.1	0.102	0.103
s14k0338	W6_3687	97.3333	1	0	1.02391	0	Dark	United States, Washington	0.142667	98	97	97	2	0	1	0	0	0	0.141	0.144	0.143
s14k0339	W6_29817-1	79	0	0	0	0	Dark	United States, California	0.119667	82	74	81	0	0	0	0	0	0	0.118	0.116	0.125
s14k0340	PI_175735	97.6667	8	0	8.19569	0	White	Turkey	0.0983333	98	96	99	12	7	5	0	0	0	0.1	0.097	0.098
s14k0341	PI_615060-1	98	2.33333	0.333333	2.37079	0.340136	Dark	Germany	0.133333	99	98	97	5	0	2	0	1	0	0.138	0.132	0.13
s14k0342	PI_342474-1	94	9	0	9.5629	0	White	Netherlands	0.136	94	92	96	5	10	12	0	0	0	0.134	0.133	0.141
s14k0343	PI_536821	97.6667	25.6667	0	26.2923	0	Dark	United States, Pennsylvani	0.134333	98	96	99	27	26	24	0	0	0	0.13	0.132	0.141
s14k0344	PI_342552-1	97	36.6667	0	38.0462	0	Dark	unkown	0.127	99	97	95	23	31	56	0	0	0	0.125	0.13	0.126
s14k0345	PI_381933*	92	18	0.333333	19.5113	0.3663	Dark	Argentina	0.147333	91	94	91	16	23	15	0	0	1	0.146	0.151	0.145
s14k0346	PI_381932-1	93.6667	30.6667	0	32.7591	0	Dark	Argentina	0.144667	94	92	95	27	33	32	0	0	0	0.146	0.141	0.147
s14k0347	PI_342555-2*	91.6667	36.3333	0.333333	39.4031	0.374532	Dark	Netherlands	0.135333	89	89	97	31	32	46	1	0	0	0.133	0.133	0.14
s14k0348	PI_342555-1	96.6667	28	0	28.9563	0	Dark	Netherlands	0.148333	97	98	95	24	32	28	0	0		0.15	0.146	0.149
s14k0349	PI_289018	96.3333	6.33333	0	6.55127	0	White	Hungary	0.147	98	96	95	7	11	1	0	0	0	0.144	0.148	0.149
s14k0350	PI_617944	96	64.3333	7.66667	67.0896	8.04619	White	United States, Washington	0.137	96	93	99	66	65	62	6	11	6	0.134	0.137	0.14
s14k0351	PI_617943-1	92.6667	27.6667	0.333333	29.8759	0.378788	White	United States, Washington	0.127333	97	88	93	30	28	25	0	1	0	0.128	0.127	0.127
s14k0352	PI_536699	93.3333	2.33333	0.666667	2.50133	0.716846	Dark	United States, California	0.157667	93	93	94	0	5	2	1	1	0	0.169	0.13	0.174
s14k0353	PI_278110-2	94.6667	63	0	66.536	0	White	Turkey, Zonguldak	0.141667	95	94	95	64	59	66	0	0	0	0.142	0.141	0.142
s14k0354	PI_274373-1	89.6667	0	0	0	0	White	Poland	0.150333	86	91	92	0	0	0	0	0	0	0.147	0.149	0.155
s14k0356	PI_344367-1	93	49	0	52.8468	0	Dark	Turkey	0.124667	94	95	90	42	48	57	0	0	0	0.125	0.125	0.124
s14k0357	PI_278080-2	68.3333	3.33333	0	4.83828	0	White	Turkey	0.093	72	68	65	4	4	2	0	0	0	0.093	0.093	0.093
s14k0358	PI_278080-1	98.3333	82	0.333333	83.3849	0.3367	Dark	Turkey	0.107	98	99	98	88	84	74	0	1	0	0.106	0.108	0.107
s14k0359	PI_566589*	98.6667	81	1.33333	82.0896	1.35024	Dark	United States, Washington	0.109	98	99	99	79	88	76	1	1	2	0.109	0.11	0.108
s14k0360	PI_536826	96.6667	39.3333	0	40.6922	0	Dark	unkown	0.120667	98	95	97	44	41	33	0	0	0	0.12	0.119	0.123
s14k0364	PI_212099	94.6667	10.6667	2.66667	11.2766	2.81448	Dark	Afghanistan	0.124	95	95	94	9	10	13	2	4	2	0.124	0.125	0.123
s14k0365	PI_176578*	93	0.333333	0.333333	0.37037	0.35461	Dark	Turkey	0.118	94	90	95	0	1	0	1	0	0	0.118	0.119	0.117
s14k0367	PI_172916-1	95.6667	4.66667	0	4.87573	0	Dark	Turkey	0.124333	95	96	96	4	6	4	0	0	0	0.123	0.127	0.123
s14k0368	PI_358021	97.3333	8.33333	0	8.62629	0	Dark	Macedonia	0.132333	99	98	95	8	3	14	0	0	0	0.131	0.132	0.134
s14k0369	PI_491079	99.6667	59	0.666667	59.2054	0.666667	Dark	Turkey	0.089	100	100	99	62	54	61	1	1	0	0.087	0.091	0.089
s14k0370	PI_358001-1	98.6667	25	0	25.3247	0	White	Former Serbia and Monteneg	0.102	99	98	99	39	21	15	0	0	0	0.101	0.102	0.103
s14k0371	PI_491072	99	26	0.333333	26.3019	0.333333	Dark	Turkey	0.097	98	100	99	33	22	23	0	1	0	0.095	0.099	0.097
s14k0373	PI_491065	97.3333	4	0	4.08922	0	Dark	Turkey	0.105333	97	96	99	4	2	6	0	0	0	0.107	0.104	0.105
s14k0374	PI_617958-3	98	58.3333	0	59.4974	0	Dark	United States, Washington	0.104667	96	100	98	51	57	67	0	0	0	0.104	0.104	0.106
s14k0375	PI_617958-1	90.3333	2.66667	0	2.98015	0	White	United States, Washington	0.155	93	89	89	1	3	4	0	0	0	0.158	0.153	0.154
s14k0376	PI_182210-1	97.3333	1.33333	0	1.36054	0	Dark	Turkey	0.114333	98	98	96	2	2	0	0	0	0	0.115	0.115	0.113
s14k0378	PI_342528-2	96.3333	26.6667	0.666667	27.6849	0.680272	Dark	Netherlands	0.134667	98	95	96	26	25	29	2	0	0	0.139	0.13	0.135
s14k0379	PI_342517-1	97	40	0	41.2371	0	Dark	Netherlands	0.156	97	97	97	41	39	40	0	0	0	0.162	0.153	0.153
s14k0380	PI_342532-1	96.6667	62.6667	0.666667	64.8721	0.701754	Dark	Netherlands	0.159333	95	98	97	67	62	59	2	0	0	0.157	0.162	0.159
s14k0381	PI_342525-1	97.6667	76.6667	2	78.422	2.06229	Dark	Netherlands	0.165333	97	100	96	80	83	67	2	1	3	0.162	0.167	0.167
s14k0382	PI_342533-1	97	73.6667	1.66667	75.9903	1.69381	Dark	Netherlands	0.144667	99	98	94	73	74	74	2	3	0	0.146	0.145	0.143
s14k0383	PI_342531-1	92.3333	87	8.33333	94.3948	9.04544	Dark	Netherlands	0.146333	90	97	90	88	85	88	13	8	4	0.147	0.147	0.145
s14k0384	PI_342445-1	95.6667	62	2	64.8291	2.09803	White	Netherlands	0.138667	95	95	97	67	59	66	3	2	1	0.136	0.138	0.142
s14k0385	PI_342441-1	92.6667	33.3333	0	36.0117	0	White	Netherlands	0.122	91	94	93	37	32	31	0	0	0	0.122	0.122	0.122
s14k0386	PI_342450-1	92	1.66667	0	1.8921	0	Dark	Netherlands	0.142	83	96	97	3	0	2	0	0	0	0.139	0.145	0.142
s14k0387	W6_29842	96.6667	76.3333	1.33333	78.9422	1.38202	White	United States, California	0.143	99	95	96	79	71	79	1	1	2	0.143	0.141	0.145
s14k0388	W6_29836	96.6667	82	1	84.8453	1.03093	White	United States, California	0.151	95	98	97	82	81	83	0	0	3	0.152	0.151	0.15
s14k0389	PI_342457-1	96	40	0	41.6697	0	White	Netherlands	0.166667	97	95	96	40	40	40	0	0	0	0.166	0.169	0.165
s14k0390	PI_342449-1	98.6667	23.3333	0.333333	23.6667	0.340136	White	Netherlands	0.176	98	98	100	22	27	21	1	0	0	0.175	0.174	0.179
s14k0391	PI_342460-1	99	28.6667	0	29.0262	0	White	Netherlands	0.155	99	98	100	30	38	18	0	0	0	0.155	0.153	0.157
s14k0392	PI_342458-1	96.6667	41	0	42.5732	0	White	Netherlands	0.154667	98	100	92	31	45	47	0	0	0	0.155	0.154	0.155
s14k0393	PI_342456-1	99	70	0.333333	70.7071	0.3367	White	Netherlands	0.153667	99	99	99	75	71	64	0	1	0	0.154	0.154	0.153
s14k0394	PI_342459-3	98	50.6667	0.333333	51.6835	0.347222	White	Netherlands	0.163667	99	99	96	53	51	48	0	0	1	0.163	0.167	0.161
s14k0395	PI_342455-1	95	37	0	38.9474	0	White	Netherlands	0.167333	95	95	95	45	28	38	0	0	0	0.167	0.167	0.168
s14k0396	PI_342487-1	96.3333	65.6667	8.66667	68.1763	9.02203	White	Netherlands	0.143667	96	98	95	65	66	66	7	7	12	0.144	0.141	0.146
s14k0397	PI_342483-1	96	3.33333	0	3.46674	0	White	Netherlands	0.154	93	98	97	3	4	3	0	0	0	0.155	0.151	0.156
s14k0398	PI_373914	97.6667	38.6667	0	39.8808	0	White	Netherlands	0.145	94	100	99	52	32	32	0	0	0	0.145	0.145	0.145
s14k0399	PI_503631	96.6667	44	3.33333	45.5573	3.43336	White	Germany	0.151667	98	97	95	43	41	48	5	3	2	0.146	0.155	0.154
s14k0400	PI_503622	97.3333	91	1.66667	93.4595	1.70068	White	Germany	0.114333	98	98	96	97	91	85	4	1	0	0.113	0.115	0.115
s15k0010	PI_278070-1	89	89.3333	5.66667	100.518	6.23772	White	Turkey	0.1	85	88	94	90	87	91	3	4	10	0.097	0.1	0.103
s15k0011	PI_491042*	88	84	3	95.6402	3.47361	White	Turkey	0.0946667	92	81	91	83	81	88	1	4	4	0.091	0.098	0.095
s15k0012	PI_491025	93.6667	91.3333	1.66667	97.5061	1.78457	White	Turkey	0.0866667	95	93	93	93	92	89	1	2	2	0.09	0.086	0.084
s15k0013	PI_278099-1	98.3333	86.3333	0	87.7688	0	White	Turkey, Mugla	0.11	99	98	98	95	84	80	0	0	0	0.108	0.11	0.112
s15k0014	PI_342530-1	87.6667	69.6667	0	79.5817	0	Dark	Netherlands	0.112667	87	91	85	66	69	74	0	0	0	0.112	0.116	0.11
s15k0015	PI_175737	93	23.6667	0	25.4306	0	Dark	Turkey	0.071	93	94	92	26	25	20	0	0	0	0.07	0.073	0.07
s15k0016	PI_373916	87.3333	51.3333	0	58.7416	0	White	Netherlands	0.106667	90	85	87	53	46	55	0	0	0	0.105	0.108	0.107
s15k0017	PI_342464-1	79.6667	63.3333	0	79.5857	0	White	Netherlands	0.110333	83	80	76	61	68	61	0	0	0	0.108	0.111	0.112
s15k0018	PI_342442-2	90	79	0	87.7809	0	White	Netherlands	0.109333	90	91	89	78	80	79	0	0	0	0.109	0.109	0.11
s15k0020	PI_342468-1	89.6667	88	1	98.1592	1.10343	White	Netherlands	0.0963333	88	92	89	84	88	92	1	2	0	0.098	0.097	0.094
s15k0021	PI_342518-1	88.3333	56.6667	0	64.0938	0	White	Netherlands	0.101667	88	87	90	60	49	61	0	0	0	0.1	0.102	0.103
s15k0022	PI_289025-1	70	67	0.333333	96.6156	0.42735	White	Hungary	0.08	71	61	78	65	67	69	0	0	1	0.079	0.081	0.08
s15k0023	PI_381936-1*	75.6667	61.6667	0	82.1961	0	White	Argentina	0.0803333	82	77	68	59	62	64	0	0	0	0.083	0.08	0.078
s15k0024	PI_342512-1	89.3333	73.6667	0	82.7211	0	White	Netherlands	0.0896667	94	89	85	68	79	74	0	0	0	0.088	0.091	0.09
s15k0025	PI_342490-1	88.6667	62.3333	0	70.4671	0	White	Netherlands	0.0976667	83	93	90	62	61	64	0	0	0	0.099	0.098	0.096
s15k0026	PI_285655-1	87.6667	56.6667	0	64.6222	0	White	Poland, Warszawa	0.092	89	89	85	56	60	54	0	0	0	0.09	0.093	0.093
s15k0027	PI_274373-2	86.6667	60.3333	0	69.9288	0	White	Poland	0.0976667	89	81	90	62	64	55	0	0	0	0.097	0.098	0.098
s15k0028	PI_187239	76	61	0	80.9408	0	White	Belgium	0.102667	87	69	72	62	58	63	0	0	0	0.103	0.104	0.101
s15k0029	PI_503642	84	70.3333	0.333333	83.9737	0.396825	White	Former Soviet Union	0.102	80	88	84	75	69	67	0	0	1	0.105	0.101	0.1
s15k0030	PI_342467-1*	96	71.6667	0	74.7092	0	White	Netherlands	0.103	95	97	96	84	70	61	0	0	0	0.102	0.103	0.104
s15k0031	PI_342462-1	95.3333	59.6667	0	62.5859	0	White	Netherlands	0.110667	95	94	97	59	59	61	0	0	0	0.111	0.109	0.112
s15k0032	PI_342446-1	96.3333	93	7.33333	96.5563	7.61078	White	Netherlands	0.0933333	97	95	97	93	94	92	6	7	9	0.094	0.092	0.094
s15k0033	PI_342486-1	85.6667	61.6667	0	71.9221	0	White	Netherlands	0.101333	89	81	87	67	57	61	0	0	0	0.103	0.102	0.099
s15k0034	PI_273606	97.6667	94	0	96.2823	0	White	Germany	0.121333	96	98	99	95	97	90	0	0	0	0.122	0.12	0.122
s15k0035	PI_368631-1	95.3333	82.3333	0.666667	86.3697	0.701832	White	Serbia	0.0926667	96	94	96	77	82	88	0	1	1	0.093	0.092	0.093
s15k0036	PI_503617	87	85.6667	0	98.7472	0	White	Germany	0.101667	86	92	83	86	83	88	0	0	0	0.099	0.103	0.103
s15k0037	PI_342500-1	96.3333	85	0	88.2374	0	White	Netherlands	0.104	96	97	96	81	85	89	0	0	0	0.104	0.104	0.104
s15k0038	PI_503618	86.3333	80.6667	0.666667	93.7156	0.724638	White	Germany	0.120333	87	80	92	81	80	81	0	0	2	0.12	0.122	0.119
s15k0039	PI_342465-1	92.3333	83.6667	0.666667	90.6962	0.740741	White	Netherlands	0.108333	90	95	92	86	82	83	2	0	0	0.108	0.109	0.108
s15k0040	PI_342461-1	91.6667	64	0.333333	69.8618	0.35461	White	Netherlands	0.103667	90	91	94	66	63	63	0	0	0.1	0.105	0.102	0.104
s15k0043	PI_342509-1	96	89.6667	2.33333	93.4456	2.41989	White	Netherlands	0.0983333	96	95	97	93	93	83	2	1	4	0.096	0.1	0.099
s15k0044	PI_342488-1	98.3333	79	0	80.4167	0	White	Netherlands	0.089	99	100	96	66	85	86	0	0	0	0.089	0.089	0.089
s15k0045	PI_342510-1	97.3333	93.3333	0	95.8971	0	White	Netherlands	0.0953333	98	98	96	93	94	93	0	0	0	0.092	0.098	0.096
s15k0046	PI_342493-1	93.6667	89.3333	0	95.3429	0	White	Netherlands	0.0926667	92	96	93	84	93	91	0	0	0	0.092	0.092	0.094
s15k0047	PI_342557-1	96	88.6667	0	92.4088	0	Dark	Netherlands	0.082	98	93	97	90	89	87	0	0	0	0.079	0.084	0.083
s15k0048	PI_379357	88.6667	86.3333	0	97.4013	0	White	Former Serbia and Monteneg	0.0796667	87	92	87	86	88	85	0	0	0	0.08	0.08	0.079
s15k0049	PI_271937-1*	89.3333	77.6667	1.66667	86.9613	1.86869	White	Pakistan	0.072	90	90	88	74	80	79	1	2	2	0.072	0.072	0.072
s15k0050	PI_264335	87.3333	85.6667	0.333333	98.223	0.362319	White	Netherlands	0.066	87	92	83	83	88	86	0	1	0	0.066	0.067	0.065
s15k0051	PI_264671	85.6667	75.6667	0.333333	88.3709	0.387597	White	Spain	0.0843333	88	83	86	77	76	74	0	0	1	0.084	0.083	0.086
s15k0052	PI_342508-1	82.6667	66.3333	8.33333	80.2748	9.89871	White	Netherlands	0.075	86	83	79	69	65	65	13	10	2	0.076	0.077	0.072
s15k0053	PI_507930-1	41.6667	37.6667	0.333333	90.7429	0.833333	White	Hungary	0.0886667	40	42	43	43	35	35	1	0	0	0.088	0.089	0.089
s15k0055	PI_273612	93.3333	92.3333	21.3333	98.9438	22.8552	White	Belgium	0.105333	94	93	93	89	94	94	22	21	21	0.105	0.105	0.106
s15k0057	PI_370472-1	86.3333	73.6667	11.3333	85.3203	13.1248	White	Macedonia	0.099	86	87	86	75	76	70	9	12	13	0.099	0.099	0.099
s15k0058	PI_503641	97	51	0	52.5884	0	Dark	Italy	0.0996667	97	96	98	45	55	53	0	0	0	0.097	0.1	0.102
s15k0059	PI_342556-4	52.3333	32.3333	0.666667	61.87	1.23457	Dark	Netherlands	0.109333	50	54	53	34	36	27	0	2	0	0.11	0.11	0.108
s15k0060	PI_342499-2	64	21.3333	0	33.7584	0	White	Netherlands	0.0916667	71	56	65	24	24	16	0	0	0	0.092	0.092	0.091
s15k0061	PI_342499-1	74	28.6667	0.333333	39.1559	0.438596	White	Netherlands	0.09	76	69	77	21	36	29	1	0	0	0.09	0.09	0.09
s15k0062	PI_273205-1	99	74.6667	0	75.4396	0	White	England United Kingdom	0.0916667	99	98	100	74	77	73	0	0	0	0.092	0.092	0.091
s15k0063	PI_342448-1	93.3333	86	0	92.1566	0	White	Netherlands	0.0913333	93	93	94	91	84	83	0	0	0	0.091	0.091	0.092
s15k0064	PI_342558-2*	92.3333	82	0	88.9274	0	Dark	Netherlands	0.134667	94	94	89	78	83	85	0	0	0	0.136	0.133	0.135
s15k0065	PI_342558-1	89.3333	72	0	80.6387	0	Dark	Netherlands	0.137	90	91	87	75	69	72	0	0	0	0.138	0.136	0.137
s15k0066	W6_29814-1	90	83	0	92.294	0	Dark	United States, California	0.136667	88	90	92	86	82	81	0	0	0	0.135	0.137	0.138
s15k0067	PI_342553-3	90.6667	50.3333	0.333333	55.6224	0.362319	Dark	Netherlands	0.130667	91	89	92	42	61	48	0	0	1	0.13	0.132	0.13
s15k0068	PI_342522-1	79.3333	29	0	36.5015	0	Dark	Netherlands	0.107	81	80	77	30	32	25	0	0	0	0.108	0.105	0.108
s15k0069	PI_342515-2*	86.6667	27.3333	0	31.5357	0	Dark	Netherlands	0.101	86	89	85	28	28	26	0	0	0	0.1	0.103	0.1
s15k0070	PI_342515-1	96.6667	64.3333	0	66.4857	0	Dark	Netherlands	0.0836667	98	98	94	62	73	58	0	0	0	0.083	0.085	0.083
s15k0071	PI_342473-2*	37.6667	9	0	24.009	0	White	Netherlands	0.110333	40	36	37	8	9	10	0	0	0	0.109	0.108	0.114
s15k0072	PI_342473-1	44.6667	19.3333	0	43.7339	0	White	Netherlands	0.112	39	52	43	20	21	17	0	0	0	0.11	0.114	0.112
s15k0073	PI_342473-3	69	37.3333	0	54.7002	0	White	Netherlands	0.108667	62	78	67	41	38	33	0	0	0	0.108	0.11	0.108
s15k0074	PI_342470-1	43	24	0.333333	56.1953	0.833333	White	Netherlands	0.108333	44	40	45	27	26	19	0	1	0	0.105	0.107	0.113
s15k0075	PI_342469-2	94	39.6667	0	42.4306	0	White	Netherlands	0.115667	96	90	96	30	48	41	0	0	0	0.113	0.116	0.118
s15k0076	PI_342507-3*	65.6667	34	0.666667	51.888	0.945674	White	Netherlands	0.104333	56	70	71	30	34	38	0	1	1	0.105	0.1	0.108
s15k0077	PI_342507-1	73.6667	42.6667	0	58.0565	0	White	Netherlands	0.114667	78	72	71	40	54	34	0	0	0	0.116	0.113	0.115
s15k0078	PI_342513-2	87.6667	36.6667	0	41.8103	0	White	Netherlands	0.110333	88	87	88	46	33	31	0	0	0	0.112	0.108	0.111
s15k0079	PI_342513-1	94.3333	37.6667	0	39.8679	0	Dark	Netherlands	0.145333	95	93	95	43	29	41	0	0	0	0.144	0.146	0.146
s15k0080	PI_289058	82	41	0	49.9599	0	White	Hungary	0.102667	79	83	84	38	41	44	0	0	0	0.102	0.103	0.103
s15k0081	PI_342516-3*	75.3333	28.3333	0	38.1232	0	Dark	Netherlands	0.100667	71	72	83	28	34	23	0	0	0	0.1	0.101	0.101
s15k0082	PI_342516-1	75.3333	38.6667	0	51.3751	0	Dark	Netherlands	0.0966667	74	77	75	43	38	35	0	0	0	0.097	0.095	0.098
s15k0083	PI_342485-4	64.6667	36.3333	2	56.3951	3.11821	White	Netherlands	0.106333	64	67	63	36	31	42	3	1	2	0.106	0.106	0.107
s15k0084	PI_342535-1	71.6667	53.3333	0	74.4871	0	Dark	Netherlands	0.102667	73	71	71	49	56	55	0	0	0	0.103	0.101	0.104
s15k0085	PI_342440-3	83.6667	34.6667	0	41.6648	0	White	Netherlands	0.127	78	86	87	38	31	35	0	0	0	0.121	0.13	0.130.
s15k0086	PI_590573	49.6667	36	1.66667	73.3191	3.50427	White	Netherlands	0.113333	52	45	52	30	41	37	0	3	2	0.114	0.116	0.11
s15k0088	PI_342520-1	52.3333	31	0	59.2527	0	Dark	Netherlands	0.113667	50	54	53	31	35	27	0	0	0	0.115	0.112	0.114
s15k0090	PI_342554-1	60.6667	41	0	67.7599	0	Dark	Netherlands	0.116667	57	63	62	42	41	40	0	0	0	0.112	0.116	0.122
s15k0091	PI_385971-2*	99.3333	98.3333	0	98.9966	0	Dark	Kenya	0.106667	100	99	99	98	99	98	0	0	0	0.105	0.107	0.108
s15k0092	PI_385971-1	97.6667	97.6667	0	100.042	0	Dark	Kenya	0.104667	96	97	100	99	97	97	0	0	0	0.107	0.102	0.105
s15k0093	PI_342540-1	98.3333	97.6667	3	99.3263	3.04103	Dark	Netherlands	0.103	97	98	100	95	100	98	2	3	4	0.101	0.103	0.105
s15k0094	PI_390975-2*	49.6667	43	0.333333	86.768	0.680272	White	Israel	0.109	49	51	49	51	37	41	1	0	0	0.111	0.109	0.107
s15k0095	PI_390975-1	58	50	1	86.1195	1.75549	White	Israel	0.107667	55	58	61	45	52	53	1	2	0	0.109	0.11	0.104
s15k0096	PI_289026-3	92.6667	91	0	98.2117	0	White	Hungary	0.105	93	91	94	89	91	93	0	0	0	0.105	0.105	0.105
s15k0097	PI_503616	93.3333	93.3333	0	99.9729	0	White	Germany	0.104333	91	94	95	89	95	96	0	0	0	0.103	0.104	0.106
s15k0098	PI_342498-3	91	57.6667	0	63.37	0	White	Netherlands	0.102	91	91	91	60	58	55	0	0	0	0.103	0.1	0.103
s15k0099	PI_342451-1	91.6667	64.6667	0	70.5653	0	White	Netherlands	0.0946667	95	90	90	66	69	59	0	0	0	0.093	0.095	0.096
s15k0104	PI_342481-1	99	68	0	68.6869	0	White	Netherlands	0.0993333	99	99	99	84	70	50	0	0	0	0.099	0.1	0.099
s15k0106	W6_29844	76	74.6667	39.6667	98.1709	52.2222	Dark	United States, California	0.115667	75	78	75	73	81	70	43	39	37	0.115	0.117	0.115
s15k0107	W6_23477-2*	83	76.3333	0.333333	92.5681	0.444444	White	Russian Federation	0.106667	75	83	91	75	80	74	1	0	0	0.107	0.106	0.107
s15k0108	W6_23477-1	81	74.3333	3.33333	91.8265	4.10682	White	Russian Federation	0.111333	79	83	81	74	72	77	3	4	3	0.113	0.111	0.11
s15k0111	Seminis	80.3333	71	0.666667	88.3642	0.828189	Dark	China	0.0946667	81	80	80	75	72	66	1	0	1	0.095	0.097	0.092
s15k0115	Modified Luomanni	43	36.6667	0.333333	86.0984	0.854701	White	China	0.085	44	39	46	36	40	34	0	1	0	0.085	0.082	0.088
s15k0117	Ziye	66	63	1	96.7328	1.53439	White	China	0.0976667	70	72	56	58	67	64	1	1	1	0.093	0.099	0.101
s15k0118	Hongzhou	70.3333	68	0.666667	96.9783	0.913242	White	China	0.0943333	66	73	72	70	65	69	0	2	0	0.092	0.095	0.096
s15k0120	Susheng-99	73.3333	64.6667	2	88.4235	2.70372	Dark	China	0.09	71	74	75	74	58	62	1	2	3	0.086	0.094	0.09
s15k0121	VI046054	97.6667	96	0	98.3201	0	Dark	Viet Nam	0.104667	98	96	99	96	97	95	0	0	0	0.106	0.104	0.104
s15k0123	VI046124	87.6667	94.6667	0.333333	108.139	0.3663	White	Lao People's Democratic Republic	0.125	91	84	88	95	97	92	1	0	0	0.128	0.122	0.125
s15k0125	VI046228-B	95	24	0	25.2578	0	Dark	China	0.116333	93	98	94	23	25	24	0	0	0	0.117	0.116	0.116
s15k0126	VI046230	96	36.6667	0	38.2839	0	Dark	China	0.110333	96	94	98	45	38	27	0	0	0	0.111	0.11	0.11
s15k0127	VI046269	59.3333	49.3333	0.333333	83.2941	0.595238	White	Viet Nam	0.118333	63	59	56	52	45	51	0	0	1	0.122	0.114	0.119
s15k0128	VI046270	94.6667	58.3333	0	61.6356	0	Dark	Viet Nam	0.109	94	96	94	53	57	65	0	0	0	0.111	0.109	0.107
s15k0130	VI046273	46.3333	35.3333	0.666667	76.5313	1.40366	White	Viet Nam	0.119667	48	47	44	36	31	39	1	1	0	0.118	0.122	0.119
s15k0133	VI046276	93	90.3333	0	97.2148	0	White	Viet Nam	0.130333	94	96	89	93	89	89	0	0	0	0.133	0.129	0.129
s15k0134	VI047196	97.6667	76	0	77.8451	0	Dark	Lao People's Democratic Republic	0.0926667	99	95	99	73	76	79	0	0	0	0.091	0.094	0.093
s15k0135	VI047237	63.6667	55	0	87.2556	0	Dark	Lao People's Democratic Republic	0.102333	63	69	59	59	47	59	0	0	0	0.1	0.103	0.104
s15k0137	VI047533	61	47.6667	1.33333	78.1946	2.3569	Dark	Viet Nam	0.102333	63	66	54	43	56	44	0	1	3	0.104	0.102	0.101
s15k0138	VI049278	96	77.6667	6.33333	80.9482	6.62119	White	Thailand	0.117667	94	96	98	80	76	77	9	4	6	0.116	0.117	0.12
s15k0139	VI050217	71	56.6667	0	80.0825	0	Dark	Taiwan	0.118333	72	76	65	56	58	56	0	0	0	0.117	0.118	0.12
s15k0140	VI050249	97.6667	55.3333	0	56.6344	0	Dark	Taiwan	0.0776667	98	98	97	54	63	49	0	0	0	0.077	0.078	0.078
s15k0141	VI050271	98.3333	49.6667	0	50.4432	0	Dark	Taiwan	0.0896667	99	98	98	69	46	34	0	0	0	0.089	0.091	0.089
s15k0142	VI050276	92.3333	62.3333	0	67.8906	0	White	Taiwan	0.100333	88	93	96	70	67	50	0	0	0	0.099	0.102	0.1
s15k0143	VI055536	99	93	1	93.9394	1.0101	White	Cambodia	0.101667	99	99	99	92	94	93	0	1	2	0.1	0.101	0.104
s15k0147	Kristine RZ	49.6667	45.3333	1.66667	90.2471	3.50475	Dark	China	0.0856667	45	51	53	32	46	58	3	1	1	0.085	0.084	0.088
s15k0148	Levistro RZ	81.6667	68.6667	5	84.2157	6.15196	White	China	0.0783333	80	80	85	72	68	66	3	8	4	0.077	0.08	0.078
s15k0150	Invicta RZ	74.6667	61	1	81.7351	1.28205	Dark	China	0.0803333	76	78	70	62	63	58	0	3	0	0.082	0.082	0.077
s15k0151	Ballerina RZ	62.6667	21	0	33.6283	0	Dark	China	0.0976667	66	58	64	20	21	22	0	0	0	0.098	0.1	0.095
s15k0152	Mondai RZ	78	60.6667	0.333333	77.7481	0.4329	White	China	0.103333	79	77	78	65	58	59	0	1	0	0.105	0.102	0.103
s15k0154	Tiberius RZ	92.3333	83.6667	18.3333	90.7328	19.9575	White	China	0.118333	95	89	93	86	88	77	21	25	9	0.118	0.119	0.118
s15k0158	s14k362	55	1	0	1.81818	0	White	United States, New York	0.137333	60	55	50	0	3	0	0	0	0	0.136	0.139	0.137
s15k0160	s14k323	31.6667	1	0	3.40146	0	White	United States, California	0.147333	22	43	30	1	1	1	0	0	0	0.147	0.154	0.141
s15k0161	s14k349	90.3333	66.3333	1.66667	73.4229	1.84371	White	Hungary	0.136	91	90	90	69	71	59	2	2	1	0.134	0.138	0.136
s15k0162	Imagination RZ	81.3333	59.6667	1	73.3816	1.25796	Dark	China	0.093	82	85	77	63	60	56	0	1	2	0.09	0.094	0.095
s15k0167	PI169493	74	38.6667	0	52.2831	0	White	Turkey	0.107	73	76	73	40	38	38	0	0	0	0.108	0.109	0.104
s15k0168	PI164937	82.3333	30.6667	0.666667	37.1915	0.813008	White	Turkey	0.099	85	80	82	30	22	40	0	0	2	0.095	0.103	0.099
s15k0171	PI141680	86.3333	38.6667	4	44.8703	4.62947	Dark	Iran	0.108667	87	90	82	39	38	39	6	3	3	0.11	0.107	0.109
s15k0175	PI140394	75.3333	1.33333	0	1.80344	0	White	Iran	0.106667	68	81	77	2	2	0	0	0	0	0.109	0.102	0.109
s15k0178	PI169495	95	33.6667	0	35.4951	0	Dark	Turkey	0.105333	93	96	96	38	30	33	0	0	0	0.108	0.104	0.104
s15k0179	PI167235	60.3333	0	0	0	0	White	Turkey	0.114667	55	61	65	0	0	0	0	0	0	0.113	0.117	0.114
s15k0180	PI120938	96	49.3333	0	51.4985	0	Dark	Turkey	0.111667	96	99	93	49	46	53	0	0	0	0.111	0.111	0.113
s15k0181	Geli	83.6667	15	5	17.923	5.93439	White	China	0.113333	84	82	85	13	15	17	5	2	8	0.109	0.112	0.119
s15k0184	PI140395	92.6667	26	0	28.0604	0	Dark	Iran	0.112	92	94	92	25	26	27	0	0	0	0.109	0.112	0.115
s15k0186	Sanye	89.6667	26.3333	0.666667	29.3633	0.749064	Dark	China	0.143	90	89	90	29	25	25	0	2	0	0.142	0.142	0.145
s15k0195	Lvshen	93.6667	50.3333	0	53.7641	0	White	China	0.120333	95	92	94	49	52	50	0	0	0	0.119	0.12	0.122
s15k0199	Malina	57.3333	0	0	0	0	Dark	China	0.121333	47	54	71	0	0	0	0	0	0	0.125	0.119	0.12
s15k0202	Yidali	87	25	0	29.2735	0	White	China	0.129	78	92	91	31	23	21	0	0	0	0.129	0.131	0.127
s15k0203	Luoshahong	94	75	0	79.7767	0	Dark	China	0.12	92	97	93	73	78	74	0	0	0	0.123	0.116	0.121
s15k0206	Fangni	87	65.3333	0.666667	75.2426	0.754476	Dark	China	0.114667	84	85	92	62	70	64	0	1	1	0.115	0.112	0.117
s15k0207	Tieren 108	84	30.3333	0	36.029	0	White	China	0.152	84	81	87	29	27	35	0	0	0	0.152	0.151	0.153
s15k0208	Quanwang 201	82.6667	44	0	53.1902	0	Dark	China	0.147667	87	80	81	48	45	39	0	0	0	0.15	0.143	0.15
s15k0212	Anni 104	86	26.3333	0.333333	30.9399	0.416667	Dark	China	0.121667	92	86	80	23	25	31	0	0	1	0.122	0.123	0.12
s15k0215	Radar	80.6667	37.3333	0	45.9452	0	Dark	China	0.141333	82	85	75	39	45	28	0	0	0	0.139	0.14	0.145
s15k0216	Meiluo	85.3333	75.3333	0	88.3838	0	White	China	0.111667	84	84	88	77	77	72	0	0	0	0.114	0.109	0.112
s15k0218	Aoluo	90.6667	50.3333	0	55.5236	0	Dark	China	0.130333	93	90	89	49	58	44	0	0	0	0.129	0.131	0.131
s15k0221	Lvluo	68.3333	42.6667	0	62.2986	0	White	China	0.106	71	69	65	49	41	38	0	0	0	0.105	0.105	0.108
s15k0226	Gangshan	94.6667	58.3333	0	61.7119	0	White	China	0.109	94	93	97	60	62	53	0	0	0	0.107	0.107	0.113
s15k0227	Zhili	93	58.3333	0	62.8335	0	White	China	0.127	96	92	91	54	60	61	0	0	0	0.127	0.124	0.13
s15k0228	Lixiang 401	86	48.3333	0	56.2057	0	White	China	0.146333	88	87	83	50	48	47	0	0	0	0.145	0.143	0.151
s15k202	Bilvyi	95	32.3333	0	34.2208	0	White	China	0.139667	96	92	97	34	41	22	0	0	0	0.139	0.143	0.137
Note: the relative germination of seeds at 28oC (or 35oC) was calculated as follows: Relative germination of seeds at 28oC (or 35oC)= lettuce seed germination at 28oC (or 35oC)/lettuce seed germination at 21oC * 100%. The 30 commerical cultivars were in red text. The 17 accessions from World Vegetable Centre were in gray text.
