# Supplementary material for: Distinct Metabolome Changes during Seed Germination of Lettuce (Lactuca sativa L.) in Response to Thermal Stress as Revealed by Untargeted Metabolomics Analysis
Source: Int J Mol Sci. 2020 Feb 21;21(4):1481. doi: 10.3390/ijms21041481 (PMC7073097; doi:10.3390/ijms21041481)
Supplement: Supplementary file 1 [file ijms-21-01481-s001.zip › Supplemental table S2.xlsx]

## Sheet: Sheet1
Supplemental Table S2. Differential metabolites between four pairs of comparison putatively identified by GC/MS
No.	Probable component	Retention time (min)	m/z for quantification	Derivative	Similarity	Theoretical Retention Index	Calculated Retention Index	CV (%)	Class	Reference database	Identification level
GC_89	Pyruvic acid	8.77287	89	MEOX, O-TMS	838	1036.9	1052.4	-1.47282	Organic acids	NIST 2014	2
GC_95	Lactic acid	9.00458	117	O, O-TMS	952	1061	1061.3	-0.0282672	Organic acids	NIST 2014	2
GC_103	Glycolic acid	9.44228	147	O, O-TMS	862	1072	1077.9	-0.547361	Organic acids	NIST 2014	2
GC_108	Pyruvic acid	9.71905	147	O, O-TMS	871	1099	1088.5	0.96463	Organic acids	NIST 2014	2
GC_115	L-Alanine	10.1246	116	N, O-TMS	945	1095.3	1103.7	-0.761076	Amino acids	NIST 2014	2
GC_122	Glycine	10.6524	73	N, O-TMS	895	1105	1121.8	-1.49759	Amino acids	NIST 2014	2
GC_146	R-3-Hydroxybutyric acid	11.6694	117	O, O-TMS	885	1148	1159.3	-0.974726	Organic acid	NIST 2014	2
GC_177	Propanedioic acid	12.8666	66	O, O-TMS	911	1197	1202.3	-0.440822	Organic acid	NIST 2014	2
GC_185	L-Valine	13.1369	145	N, O-TMS	938	1207.1	1212.2	-0.420723	Amino acids	NIST 2014	2
GC_200	4-Hydroxybutanoic acid	13.7548	101	O, O-TMS	850	1232	1234.8	-0.226757	Organic acids	NIST 2014	2
GC_221	L-Leucine	14.6753	158	N, O-TMS	849	1264.4	1268.5	-0.323216	Amino acids	NIST 2014	2
GC_223	Glycerol	14.7589	205	O, O, O-TMS	964	1289	1271.5	1.37633	Alcohols	NIST 2014	2
GC_233	L-Isoleucine	15.2353	73	N, O-TMS	923	1307	1288.9	1.4043	Amino acids	NIST 2014	2
GC_236	L-Proline	15.3254	143	N, O-TMS	854	1302	1292.2	0.758397	Amino acids	NIST 2014	2
GC_249	Butanedioic acid	15.8467	147	O, O-TMS	960	1310.6	1311.7	-0.0838606	Organic acids	NIST 2014	2
GC_258	Glyceric acid	16.2329	73	O, O, O-TMS	931	1343	1326.3	1.25914	Organic acids	NIST 2014	2
GC_261	Uracil	16.4132	99	O, O-TMS	946	1326	1333.2	-0.540054	Pyrimidine	NIST 2014	2
GC_270	Fumaric acid	16.8251	143	O, O-TMS	942	1346.9	1348.8	-0.140866	Organic acids	NIST 2014	2
GC_290	L-Threonine	17.6812	117	N, O, O-TMS	959	1367	1381.2	-1.02809	Amino acids	NIST 2014	2
GC_349	Malic acid	20.3138	147	O, O, O-TMS	942	1479.3	1485.1	-0.390546	Organic acids	NIST 2014	2
GC_359	meso-Erythritol	20.7772	217	O, O, O, O-TMS	891	1501	1503.8	-0.186195	Other carbohydrates	NIST 2014	2
GC_361	L-Methionine	20.996	177	N, O-TMS	830	1523	1512.9	0.667592	Amino acids	NIST 2014	2
GC_362	L-5-Oxoproline	21.054	156	N, O-TMS	911	1522	1515.4	0.435529	Amino acid derivatives	NIST 2014	2
GC_364	L-Aspartic acid	21.0926	232	N, O, O-TMS	939	1522	1517	0.329598	Amino acids	NIST 2014	2
GC_368	4-Aminobutanoic acid	21.2986	147	O, N-2TMS	942	1541	1525.6	1.00944	Amino acids	NIST 2014	2
GC_391	L-Threonic acid	22.0195	205	O, O, O, O-TMS	950	1545.9	1555.8	-0.636329	Organic acids	GMD	2
GC_425	L-Ornithine	23.3068	70	N, N, O-TMS	899	1596.2	1610.2	-0.869457	Amino acids	NIST 2014	2
GC_427	L-Glutamic acid	23.4355	84	N, O, O-TMS	854	1632	1615.9	0.996349	Amino acids	NIST 2014	2
GC_430	Phenylalanine	23.5063	192	N, O-TMS	939	1625	1619	0.370599	Amino acids	NIST 2014	2
GC_439	Tartaric acid	23.8089	147	O, O, O, O-TMS	900	1622.4	1632.3	-0.606506	Organic acids	NIST 2014	2
GC_453	Asparagine	24.5555	116	N, N, O-TMS	922	1655.2	1665.1	-0.594559	Amino acids	NIST 2014	2
GC_457	Arabinose	24.7035	103	MEOX, O, O, O, O-TMS	893	1654	1671.7	-1.0588	Sugars	NIST 2014	2
GC_468	Xylitol	25.1091	103	O, O, O, O, O-TMS	868	1694.6	1698.6	-0.235488	Other carbohydrates	GMD	2
GC_484	Arabinitol	25.624	217	O, O, O, O, O-TMS	890	1737	1712.8	1.41289	Other carbohydrates	NIST 2014	2
GC_513	Ribonic acid	26.9306	103	O, O, O, O, O-TMS	865	1799	1773.4	1.44355	Organic acids	NIST 2014	2
GC_537	L-Ornithine	27.6966	142	O, N-TMS, N-2TMS	800	1798	1809.4	-0.630043	Amino acids	NIST 2014	2
GC_538	Citric acid	27.7738	147	O, O, O, O-TMS	872	1803.9	1813.1	-0.507418	Organic acids	NIST 2014	2
GC_554	Quininic acid	28.572	147	O,O, O, O, O-TMS	875	1851	1851.9	-0.0485987	Organic acids	NIST 2014	2
GC_557	Fructose	28.8166	103	MEOX, O, O, O, O, O-TMS	942	1859	1863.7	-0.252187	Sugars	NIST 2014	2
GC_569	Glucose	29.3186	205	MEOX, O, O, O, O, O-TMS	918	1883	1888.1	-0.270113	Sugars	NIST 2014	2
GC_606	Caffeic acid	30.9728	73	O, O, O-TMS	934	1977.5	1971.8	0.289076	Organic acids	GMD	2
GC_627	Palmitic acid	32.3181	117	O-TMS	958	2042	2042.3	-0.0146893	Fatty acids	NIST 2014	2
GC_686	9,12-Octadecadienoic acid (Z, Z)-	35.324	67	O-TMS	962	2201	2207.5	-0.294451	Fatty acids	NIST 2014	2
GC_689	9-Octadecenoic acid, (E)-	35.4077	117	O-TMS	958	2215	2212.3	0.122045	Fatty acids	NIST 2014	2
GC_692	Oleic acid, (Z)-	35.5171	145	O-TMS	805	2208	2218.6	-0.477779	Fatty acids	NIST 2014	2
GC_702	Stearic acid	35.8647	117	O-TMS	949	2239	2238.8	0.00893336	Fatty acids	NIST 2014	2
GC_786	Arachidic acid	39.1474	117	O-TMS	836	2416	2436.4	-0.837301	Fatty acids	NIST 2014	2
GC_863	2-Linoleoylglycerol	43.344	103	O, O-TMS	869	2740	2713.1	0.991486	Fatty acid derivatives	NIST 2014	2
GC_874	1-Monolinolein	43.8332	67	O, O-TMS	867	2761	2747.5	0.491356	Fatty acid derivatives	NIST 2014	2
GC_897	Lignoceric acid	45.0433	117	O-TMS	893	2830	2833.8	-0.134096	Fatty acids	NIST 2014	2
GC_917	1-Hexacosanol	46.4851	57	O-TMS	867	2940	2940.3	-0.010203	Alcohols	NIST 2014	2
GC_948	α-Tocopherol	48.9053	43	O-TMS	827	3145	3127.1	0.572415	Other terpenoids	NIST 2014	2
GC_965	Campesterol	50.3793	129	O-TMS	835	3220	3237.2	-0.531323	Sterols	NIST 2014	2
GC_968	Stigmasterol	50.7333	83	O-TMS	875	3247	3261.5	-0.444581	Sterols	NIST 2014	2
Note: GMD, the Golm Metabolome Database (http://gmd.mpimp-golm.mpg.de/); NIST 2014, the NIST Mass Spectral Search Program for the NIST/EPA/NIH Mass Spectral Library Version 2.2; TMS, trimethylsilylated derivative; MEOX, methoxime derivative; CV, coefficient of variation, CV= (Calculated Retention Index-Theoretical Rentention Index)/Theoretical Rentention Index * 100%; the identification level of …
