# Supplementary material for: Distinct Metabolome Changes during Seed Germination of Lettuce (Lactuca sativa L.) in Response to Thermal Stress as Revealed by Untargeted Metabolomics Analysis
Source: Int J Mol Sci. 2020 Feb 21;21(4):1481. doi: 10.3390/ijms21041481 (PMC7073097; doi:10.3390/ijms21041481)
Supplement: Supplementary file 1 [file ijms-21-01481-s001.zip › Supplemental table S3.xlsx]

## Sheet: Sheet1
Supplemental Table S3. Differential metabolites between four pairs of comparison putatively identified by UPLC-IMS-QTOF/MS
No.	Component name	Retention time	Observed m/z	Neutral m/z	MS error (mDa)	Adducts	Molecular Formula	MS2 fragments	Reference	Class	Identification level
LC_443	Caffeoylquinic acid	6	353.087	354.095	-0.8	M-H	C16H18O9	191.05517(100)	Yang et al., 2018	Phenolic compounds	3
LC_1072	Dihydrocaffeic acid hexose	4.6	343.103	344.111	-0.9	M-H	C15H20O9	135.04467(100); 163.03938(95); 119.04998(90); 181.04998(88)	Viacava et al., 2017	Phenolic compounds	3
LC_1096	Dihydroxybenzoic acid	4.89	153.018	154.027	-1	M-H	C7H6O4	109.02894(100); 153.01855(47)	Metlin	Phenolic compounds	2
LC_1152	Caffeoyl-hexose 1	5.45	341.087	342.095	-0.7	M-H	C15H18O9	13.04454(100); 179.03412(26)	Abu et al., 2013	Phenolic compounds	3
LC_1239	15-deoxylactucin-8-sulfate	7.3	339.053	340.062	-0.9	M-H	C15H16O7S	96.95962(100)	Abu et al., 2013	Sesquiterpene lactones	2
LC_1736	Lactucopicrin	8.73	409.129	410.137	-0.5	M-H	C23H22O7	213.09113(100); 257.08085(17)	Sessa et al., 2000	Sesquiterpene lactone derivatives	2
LC_1777	Dihydroxybenzoic acid hexoside	4.89	315.071	316.079	-0.9	M-H	C13H16O9	109.02894(100); 153.01855(47)	Viacava et al., 2017	Phenolic compounds	3
LC_4473	Caffeoylquinic acid hexoside	5.24	515.14	516.148	-0.1	M-H	C22H28O14	191.05526(100)	Liao et al., 2010	Phenolic compounds	3
LC_4594	Caffeoyl-hexose 2	6	341.086	342.095	-1.8	M-H	C15H18O9	191.05517(100); 135.04488(4)	Abu et al., 2013	Phenolic compounds	3
LC_4802	1-(sn-Glycero-3-phospho)-1D-myo-inositol	0.63	333.058	334.067	-0.9	M-H	C9H19O11P	152.99482(100); 241.0113(100); 94.97992(10)	Metlin	Other carbohydrates	2
Note: Metlin, METLIN metabolite and chemical entity database (https://metlin.scripps.edu); the identification level of metabolites is noted according to proposed minimum metadata relative to metabolite identification (Chemical Analysis Working Group Metabolomics Standards Initiative, 2007).
References
Abu-Reidah, I. M. Contreras, M. M. Arráez-Román, D. Segura-Carretero, A. & Fernández-Gutiérrez, A. Reversed-phase ultra-high-performance liquid chromatography coupled to electrospray ionization-quadrupole-time-of-flight mass spectrometry as a powerful tool for metabolic profiling of vegetables: Lactuca sativa as an example of its application. J. Chromatogr. A. 1313, 212-227 (2013).
Liao, S. et al. Rapid screening and identification of caffeic acid and its esters in Erigeron breviscapus by ultra-performance liquid chromatography/tandem mass spectrometry. Rapid Commun. Mass Sp. 24, 2533-2541 (2010).
Sessa, R. A. Bennett, M. H. Lewis, M. J. Mansfield, J. W. & Beale, M. Metabolite profiling of sesquiterpene lactones from Lactuca species major latex components are novel oxalate and sulfate conjugates of lactucin and its derivatives. J. Biol. Chem. 275, 26877-26884 (2000).
Viacava, G. E. et al. Characterization of phenolic compounds in green and red oak-leaf lettuce cultivars by UHPLC-DAD-ESI-QToF/MS using MSE scan mode. J. Mass Spectrom. 52, 873-902 (2017).
Yang et al., A novel integrated non-targeted metabolomic analysis reveals significant metabolite variations between different lettuce (Lactuca sativa. L) varieties. Hortic. Res. 5, 33. (2018)
