# Supplementary material for: Distinct Metabolome Changes during Seed Germination of Lettuce (Lactuca sativa L.) in Response to Thermal Stress as Revealed by Untargeted Metabolomics Analysis
Source: Int J Mol Sci. 2020 Feb 21;21(4):1481. doi: 10.3390/ijms21041481 (PMC7073097; doi:10.3390/ijms21041481)
Supplement: Supplementary file 1 [file ijms-21-01481-s001.zip › Supplemental table S4.xlsx]

## Sheet: Sheet1
Supplemental Table S4. Differential features between S15k0106 (N106) and S13k0062 (N62) seeds.
	Volcano Plot						VIP score of PLS-DA analysis
Features	Fold Change	log2(FC)	p.ajusted	-LOG10(p)		Features	Comp. 1	Comp. 2	Comp. 3	Comp. 4
576_Tyramine, 3TMS derivative	1.3907e-12	-39.387	2.88e-13	12.541		4_Methylamine, 2TMS derivative	0.7546	0.76272	0.76279	0.76279
257_Pipecolic acid, 2TMS derivative	15663000000	33.867	2.88e-13	12.541		5_2-Pentanol, TMS derivative	0.029209	0.21374	0.21381	0.21383
930_Ethyl D-glucopyranoside, 4TMS derivative	7.8324e-11	-33.572	3.6055e-13	12.443		6_2-Ethylaminoethanol, N,O-bistrimethylsilyl	1.1728	1.1681	1.168	1.168
910_Dimethyl hexopyranosiduronate, D-, 3TMS derivative	1.0207e-11	-36.512	4.1286e-13	12.384		8_Benzenepropanoic acid, methylthio-,	0.34974	0.34924	0.34977	0.34977
950_1-Octacosanol, TMS derivative	1.9112e-10	-32.285	4.1286e-13	12.384		9_N,N-Dimethyl-2-aminoethanol, O-trimethylsilyl	0.89881	0.91134	0.91124	0.91124
613_8.83_554.2172m/z	19828000	24.241	4.1286e-13	12.384		10_2-Dimethylaminoethanol, TMS derivative	0.44346	0.45153	0.45149	0.45157
578_L-Lysine, 4TMS derivative	1.1661e-11	-36.32	5.5063e-13	12.259		11_1,1'-Biphenyl, 4,4'-dinitro-	1.1503	1.1529	1.1528	1.1528
6377_0.94_665.2126m/z	1359200	20.374	5.5063e-13	12.259		12_Analyte 14	1.2398	1.2338	1.2337	1.2337
1847_11.28_489.3432m/z	2834200	21.435	6.2575e-13	12.204		13_Thymidine	1.2331	1.2272	1.2271	1.2271
935_3,7-dioxa-2,8-disilanonane, 2,2,8,8-tetramethyl-5-propyl-5-trimethylsilyloxymethyl-	7634200000	32.83	7.2953e-13	12.137		14_1112-EET	0.97138	0.96729	0.96734	0.96734
316_Phosphoric acid, bistrimethylsilylmonomethyl ester	2.5554e-10	-31.866	7.2953e-13	12.137		15_Acetamide, TMS derivative	0.51171	0.5271	0.52704	0.5271
1954_6.29_450.1039m/z	29857000	24.832	7.2953e-13	12.137		16_Acetamide, TMS derivative	1.2486	1.2426	1.2425	1.2425
3543_6.49_586.1956m/z	5390600	22.362	7.3115e-13	12.136		17_1-Hexanol, 6-amino-	0.31146	0.32346	0.32344	0.32345
6021_6.83_566.1809m/z	27794000	24.728	8.2544e-13	12.083		18_Dextrorphan	0.35094	0.39695	0.39858	0.39864
1690_8.59_183.1159m/z	1059600	20.015	8.2544e-13	12.083		19_Methoxyamine, 2TMS derivative	1.2529	1.2471	1.247	1.247
6666_4.59_176.0341m/z	2811000	21.423	1.3932e-12	11.856		23_Methoxyamine, 2TMS derivative	0.82442	0.82269	0.82327	0.82327
952_D-Xylose, 4TMS derivative	9178900000	33.096	1.4233e-12	11.847		25_L-Methionine, N-acetyl-	0.64581	0.64924	0.65075	0.65075
6689_6.35_570.2103m/z	3527200	21.75	1.513e-12	11.82		28_1-1'-pyrrolidinyl-2-butanone	0.30139	0.31168	0.31325	0.31325
2546_6.93_345.1000m/z	768100	19.551	1.5409e-12	11.812		30_Methoxyamine, 2TMS derivative	1.2224	1.217	1.2169	1.2169
994_cis-3,14-Clerodadien-13-ol	3490300000	31.701	1.6322e-12	11.787		32_Analyte 42	0.43404	0.45078	0.45073	0.45076
141_Benzonitrile, 4-2.5-dioxo-1-pyrrolidinyloxycarbonyl-	3.5412e-10	-31.395	1.6322e-12	11.787		33_Analyte 43	0.30607	0.35463	0.35538	0.3555
588_7.34_579.1708m/z	3.6619e-08	-24.703	1.6322e-12	11.787		36_3-Aminodihydro-23H-furanone, TBDMS derivative	1.2346	1.2288	1.2286	1.2286
386_5.67_211.0601m/z	6.9956e-08	-23.769	1.6358e-12	11.786		39_Analyte 52	0.2626	0.30173	0.3019	0.30191
1782_6.24_481.1697m/z	817620	19.641	1.6358e-12	11.786		40_Ethanamine, 2TMS derivative	1.2615	1.2554	1.2553	1.2553
909_Ethyl D-glucopyranoside, 4TMS derivative	103800000000	36.595	1.9468e-12	11.711		41_-Methamphetamine, TBDMS derivative	0.99358	0.98944	0.9896	0.9896
811_2-Trimethylsilyloxysebacic acid, bistrimethylsilyl- ester	14351000000	33.74	1.9468e-12	11.711		42_Methoxyamine, 2TMS derivative	1.2622	1.2566	1.2564	1.2564
4305_5.34_338.0504m/z	2429800	21.212	1.9468e-12	11.711		43_L-Arginine-7-amido-4-methylcoumarin	1.2051	1.1999	1.1998	1.1998
682_Phosphoric acid, bistrimethylsilyl 2,3-bistrimethylsilyloxypropyl ester	18147000000	34.079	3.4986e-12	11.456		44_2-Isopropylaminoethanol, 2TMS derivative	1.2437	1.2377	1.2375	1.2375
4891_7.63_552.2010m/z	1.527e-07	-22.643	4.5541e-12	11.342		46_Silanamine, N,N'-methanetetraylbis1,1,1-trimethyl-	1.2563	1.2518	1.2516	1.2516
849_Behenic acid, TBDMS derivative	24150000000	34.491	4.8893e-12	11.311		47_Analyte 61	0.99603	0.99155	0.99157	0.99157
331_Homoserine, 3TMS derivative	3598400000	31.745	5.1367e-12	11.289		48_Binapacryl	0.30404	0.36375	0.36438	0.36447
701_Phosphoric acid, bistrimethylsilyl 2,3-bistrimethylsilyloxypropyl ester	2.3606e-10	-31.98	5.6005e-12	11.252		49_O-Ethylhydroxylamine, 2TMS derivative	1.2042	1.1997	1.1996	1.1996
401_5.67_373.1133m/z	4.2204e-08	-24.498	5.7432e-12	11.241		51_3-Aminodihydro-23H-furanone, TBDMS derivative	1.2485	1.2424	1.2423	1.2423
3082_7.40_568.1952m/z	5952500	22.505	7.3374e-12	11.134		52_1,2-Ethenediol, 2TMS derivative	0.30446	0.4324	0.43237	0.43237
4284_8.95_552.2016m/z	1425800	20.443	7.3374e-12	11.134		54_l-Isoleucine, N-benzyloxycarbonyl-, octyl ester	0.45976	0.45753	0.45748	0.45749
2705_7.92_654.2750m/z	1106000	20.077	7.3374e-12	11.134		55_Moxisylyte	0.72647	0.73722	0.73731	0.73731
3357_6.99_501.1958m/z	2.9779e-07	-21.679	7.5493e-12	11.122		56_Glafenin	1.1938	1.1891	1.189	1.189
591_4-Coumaric acid, 2TMS derivative	12689000000	33.563	8.3142e-12	11.08		57_Boric acid, 3TMS derivative	0.65417	0.6525	0.65259	0.65259
951_Analyte 1351	3157500000	31.556	8.3142e-12	11.08		58_N-Methylacetamide, TMS derivative	1.2467	1.2408	1.2406	1.2406
96_Hydroxyisobutyric acid, 2TMS derivative	1578700000	30.556	8.3142e-12	11.08		59_Ethylene glycol, 2TMS derivative	0.63681	0.63488	0.63577	0.63579
5684_13.00_459.3690m/z	5522600	22.397	8.3142e-12	11.08		60_N,N-Dimethylglycine, TMS derivative	1.1496	1.1453	1.1451	1.1451
4274_11.73_373.0591m/z	1538000	20.553	8.3142e-12	11.08		61_Pyridine, 2,4,6-trimethyl-	1.2611	1.2552	1.255	1.255
797_7.48_403.2338m/z	549190	19.067	8.7426e-12	11.058		62_Disiloxane, hexamethyl-	0.51193	0.51521	0.51686	0.51686
377_2-Butenoic acid, 3-methyl-2-trimethylsilyloxy-, trimethylsilyl ester	1800900000	30.746	1.0665e-11	10.972		63_Propylene glycol, 2TMS derivative	0.78477	0.79253	0.79243	0.79243
6117_6.30_473.2018m/z	2156500	21.04	1.2358e-11	10.908		64_Allylamine, 2TMS derivative	1.0946	1.098	1.0979	1.0979
444_9.51_369.0984m/z	1173200	20.162	1.5508e-11	10.809		65_Nonylamine, 1-heptyl-N,N-dimethyl-	1.2581	1.2521	1.252	1.252
1038_7.67_345.0610m/z	3731400	21.831	1.7043e-11	10.768		66_N-Methacryloylglycine, TMS derivative	0.014719	0.1066	0.10821	0.10847
6574_9.35_461.2371m/z	4137500	21.98	1.7527e-11	10.756		68_Cyclotetrasiloxane, octamethyl-	1.2183	1.2124	1.2124	1.2124
1085_8.71_811.2250m/z	2059200	20.974	1.8808e-11	10.726		71_S--Cathinone	1.1924	1.1871	1.187	1.187
5912_5.76_544.1839m/z	1.5908e-07	-22.584	1.9142e-11	10.718		72_Oxalic acid, 2TMS derivative	0.43841	0.45378	0.45372	0.45375
410_6.86_395.1914m/z	8099600	22.949	1.9529e-11	10.709		73_Arsenous acid, tristrimethylsilyl ester	0.22075	0.23649	0.23651	0.23651
1687_11.00_583.2768m/z	1348600	20.363	2.0942e-11	10.679		74_2H-Imidazole, 2,2,4,5-tetramethyl-	1.2169	1.2112	1.2111	1.2111
6233_12.80_550.1880m/z	1989600	20.924	2.1285e-11	10.672		75_7-Ethoxy-4-methylcoumarin	0.018761	0.15534	0.15555	0.15561
4673_13.84_407.2196m/z	3543500	21.757	2.5341e-11	10.596		77_Propylamine, 2TMS derivative	1.0541	1.0499	1.0501	1.0501
831_7.65_363.0704m/z	3614100	21.785	2.6494e-11	10.577		78_Meperidine	0.52013	0.52638	0.52671	0.52672
414_6.56_407.1697m/z	3.7351e-07	-21.352	3.1823e-11	10.497		80_Tristrimethylsilylcarbamate	1.2543	1.2484	1.2483	1.2483
579_D-Galactofuranoside, ethyl 2,3,5,6-tetrakis-O-trimethylsilyl-	8348400000	32.959	3.8913e-11	10.41		81_L-Proline, TMS derivative	0.096329	0.27049	0.27087	0.27092
2147_10.24_489.2695m/z	1912000	20.867	3.8913e-11	10.41		82_Ethanolamine, 2TMS derivative	0.72631	0.72286	0.72291	0.72292
458_5-Galactosylhydroxy-L-lysine	5473800000	32.35	3.9097e-11	10.408		83_Methyltristrimethylsiloxysilane	1.2271	1.2214	1.2212	1.2212
957_Ergosterol, TMS derivative	1.1262e-10	-33.048	4.4453e-11	10.352		84_3-Pyridinol, TMS derivative	1.2304	1.2264	1.2263	1.2263
960_Methyl D-ribofuranoside, 3TMS derivative	583730000	29.121	4.4453e-11	10.352		87_N-2-Hydroxy-1-phenylethyl-benzenesulfonamide, 2TMS derivative	1.1932	1.1875	1.1873	1.1873
100_4.76_387.0748m/z	1894800	20.854	4.4453e-11	10.352		88_2-Propenoic acid, 2-trimethylsilyloxy-, trimethylsilyl ester	1.1557	1.1509	1.151	1.151
855_7.57_535.1830m/z	646340	19.302	4.4453e-11	10.352		89_Propanoic acid, 2-methoxyimino-, trimethylsilyl ester	0.049937	0.24068	0.24092	0.24096
2586_4.45_403.1230m/z	503940	18.943	4.4506e-11	10.352		91_Diclofenac	0.32135	0.44217	0.44215	0.44215
3918_8.98_451.3918m/z	835040	19.671	4.6175e-11	10.336		92_Tetrasiloxane, decamethyl-	1.2507	1.2452	1.2451	1.2451
936_7.32_577.1539m/z	3.0748e-07	-21.633	5.6939e-11	10.245		93_Capecitabine	0.58093	0.61978	0.61991	0.6199
648_6.52_439.2175m/z	8.2247e-07	-20.214	5.6939e-11	10.245		95_Lactic Acid, 2TMS derivative	1.2588	1.2527	1.2526	1.2526
350_7.47_629.2424m/z	3.0776e-07	-21.632	6.5199e-11	10.186		96_Hydroxyisobutyric acid, 2TMS derivative	1.271	1.2654	1.2652	1.2652
1365_10.00_303.0137m/z	5941200	22.502	7.0457e-11	10.152		97_carbamic acid, N-trimethylsilyl-, trimethylsilyl ester	1.2418	1.2378	1.2376	1.2376
3393_6.89_781.2900m/z	1.6032e-07	-22.573	7.5386e-11	10.123		98_2,5-Furandicarboxylic acid, 2TMS derivative	0.506	0.5092	0.51088	0.51088
558_7.45_477.1030m/z	3425800	21.708	8.3765e-11	10.077		99_Trisiloxane, octamethyl-	1.0997	1.0999	1.0998	1.0998
287_4.61_562.1181m/z	3.1871e-07	-21.581	8.3765e-11	10.077		100_Threonic acid	0.41769	0.44668	0.4471	0.4471
2787_10.97_596.1540m/z	1200600	20.195	8.3765e-11	10.077		101_N,N-Dimethyltrithian-5-amine	0.65224	0.64914	0.64907	0.64916
1274_7.25_623.1596m/z	2985400	21.51	9.6686e-11	10.015		102_Hexanoic acid, TMS derivative	0.77207	0.77055	0.77101	0.77101
884_7.93_269.0083m/z	838000	19.677	1.3695e-10	9.8634		103_Glycolic acid, 2TMS derivative	1.2319	1.2271	1.227	1.227
782_14.25_941.5132m/z	1167200	20.155	1.7966e-10	9.7456		104_2-Propenoic acid, 2-trimethylsilyloxy-, trimethylsilyl ester	0.35479	0.35873	0.36019	0.36036
3947_5.37_555.1079m/z	1213300	20.211	2.4257e-10	9.6152		105_tert-Butylpentamethyldisiloxane	1.2594	1.2534	1.2532	1.2532
5982_9.10_419.2278m/z	3317800	21.662	2.5424e-10	9.5948		107_Mecarbam	0.039711	0.30052	0.30097	0.30097
1065_6.90_593.1496m/z	1.4536e-07	-22.714	2.8234e-10	9.5492		108_2-Propenoic acid, 2-trimethylsilyloxy-, trimethylsilyl ester	0.66353	0.66969	0.67065	0.67066
1813_8.79_423.2225m/z	3.1819e-07	-21.584	2.8234e-10	9.5492		109_2-Propenoic acid, 2-trimethylsilyloxy-, trimethylsilyl ester	0.037274	0.071342	0.092046	0.092048
309_2,4-Imidazolidinedione, 5,5-dimethyl-, monotert-butyldimethylsilyl derivative	3243300000	31.595	3.0881e-10	9.5103		111_Di-trimethylsilyl peroxide	1.2244	1.2189	1.2188	1.2188
3549_8.83_554.2141m/z	829310	19.662	3.5012e-10	9.4558		112_2-Chloro-L-phenylalanine	0.26354	0.37287	0.3729	0.3729
1047_7.35_441.1957m/z	684680	19.385	3.6919e-10	9.4328		114_Analyte 147	1.2095	1.2077	1.2076	1.2076
3022_9.63_421.2432m/z	1672100	20.673	4.0232e-10	9.3954		115_L-Alanine, 2TMS derivative	1.2615	1.2559	1.2558	1.2558
837_8.74_310.0345m/z	1322900	20.335	4.0238e-10	9.3954		117_2-Methoxyethanol, TMS derivative	0.021207	0.10007	0.10378	0.10397
4008_9.91_463.2543m/z	2394900	21.192	4.4377e-10	9.3528		118_2-Propenoic acid, 2-trimethylsilyloxy-, trimethylsilyl ester	0.52032	0.52682	0.52725	0.52726
1316_5.52_358.0665m/z	1812100	20.789	4.4377e-10	9.3528		119_Hydroxylamine, 3TMS derivative	1.2611	1.2552	1.2551	1.2551
536_9.73_299.0192m/z	3704400	21.821	5.2461e-10	9.2802		120_2S,3R-3-4E,7E-Nona-4,7-dienoyl-N,N-bistrimethylsilyloxirane-2-carboxamide	1.2491	1.2436	1.2434	1.2434
3843_6.94_513.1960m/z	747860	19.512	5.2461e-10	9.2802		122_Glycine, 2TMS derivative	1.0874	1.0821	1.082	1.082
1418_5.70_350.0997n	677840	19.371	5.4757e-10	9.2616		124_Ile-Leu	0.53085	0.53646	0.53678	0.5368
4736_6.91_331.0452m/z	5039200	22.265	5.9559e-10	9.2251		125_Analyte 166	0.35625	0.391	0.39253	0.39254
447_5.80_225.0758m/z	0.015955	-5.9698	5.9559e-10	9.2251		126_Piperidine, 1-1-propenyl-	0.68332	0.70624	0.70649	0.7065
3989_10.77_571.2162m/z	5.4227e-07	-20.814	7.6061e-10	9.1188		127_N,N-Diethyltrimethylsilylcarbamate	0.70744	0.71872	0.71863	0.71862
3528_8.86_987.3471m/z	1344300	20.358	8.3843e-10	9.0765		128_2-Hydroxy-2-methylbutyric acid, 2TMS derivative	0.30987	0.3326	0.33395	0.33407
6760_9.48_653.3170m/z	2910300	21.473	8.6343e-10	9.0638		129_S-4-Chlorophenyl 3-4-ethoxyphenyl-2-propenethioate	0.61189	0.62213	0.62245	0.62246
1998_15.13_607.4567m/z	924380	19.818	8.6343e-10	9.0638		133_Trimethylsilylmethanol	0.025411	0.076682	0.077044	0.077093
4699_12.38_591.2569m/z	1120300	20.095	8.9398e-10	9.0487		134_Oxalic acid, 2TMS derivative	1.0723	1.0687	1.0689	1.0689
6530_9.34_419.2275m/z	3283300	21.647	1.1048e-09	8.9567		135_1-Piperidin-1-ylpropan-2-ol, trimethylsilyl ether	0.97346	0.97057	0.97045	0.97046
4794_13.91_529.3000m/z	767120	19.549	1.1065e-09	8.9561		136_Hydracrylic acid, 2TMS derivative	1.0156	1.0175	1.0177	1.0176
1404_6.34_476.1189m/z	1144100	20.126	1.1739e-09	8.9304		137_2-Pyrrolidinone, TMS derivative	0.31546	0.3976	0.39784	0.39789
945_Demexiptiline	3678100000	31.776	1.4522e-09	8.838		139_Cyclopentasiloxane, decamethyl-	1.2411	1.2355	1.2354	1.2354
6752_9.18_419.2282m/z	1461000	20.479	2.7296e-09	8.5639		140_2-2-Chloroethylethylaminoethanol, TMS derivative	1.1311	1.1274	1.1273	1.1273
6640_8.74_964.2345m/z	2967500	21.501	2.9751e-09	8.5265		141_Benzonitrile, 4-2.5-dioxo-1-pyrrolidinyloxycarbonyl-	1.2711	1.2654	1.2653	1.2653
3717_9.38_461.2340m/z	462620	18.819	2.9751e-09	8.5265		142_1H-Indole-3-ethanamine, 5-fluoro-methyl-N,1-bistrimethylsilyl-	1.1976	1.1919	1.1917	1.1917
289_1,3-Propanediol, 2TMS derivative	745900000	29.474	3.199e-09	8.495		143_1,1,1,3,5,5,5-Heptamethyltrisiloxane	0.74324	0.75139	0.75149	0.75149
252_8.69_585.1976m/z	6.5043e-09	-27.196	3.7559e-09	8.4253		144_Cyclobutylcarboxamide, N-allyl-	0.64189	0.66932	0.66972	0.66972
1796_9.16_863.1290m/z	726470	19.471	4.4214e-09	8.3544		146_R-3-Hydroxybutyric acid, 2TMS derivative	1.1364	1.1397	1.1396	1.1396
4205_14.77_489.2226m/z	2533600	21.273	4.428e-09	8.3538		147_Silane, 1-methoxy-1,3-propanediylbisoxybistrimethyl-	1.1837	1.1787	1.1785	1.1785
2352_15.13_489.2178m/z	1548000	20.562	4.428e-09	8.3538		150_Pentasiloxane, dodecamethyl-	1.2536	1.2478	1.2476	1.2476
1941_8.58_587.2129m/z	1.0571e-08	-26.495	4.4642e-09	8.3503		152_Analyte 196	0.67059	0.6702	0.67027	0.6703
3663_8.82_975.2847m/z	503320	18.941	4.6927e-09	8.3286		153_L-2-Aminobutyric acid, 2TMS derivative	1.198	1.1924	1.1924	1.1924
1852_6.94_577.1554m/z	4.1539e-07	-21.199	4.8008e-09	8.3187		154_Succinic semialdehyde	1.1885	1.1842	1.184	1.184
6491_14.00_738.5403m/z	2.3542e-07	-22.018	5.5019e-09	8.2595		156_4'-Hydroxyflavanone	0.036765	0.28479	0.28729	0.28729
1224_16.87_575.4679m/z	7389400	22.817	7.003e-09	8.1547		157_Phosphoric acid, bistrimethylsilylmonomethyl ester	1.1376	1.1332	1.1333	1.1333
2435_14.91_327.2893m/z	1509700	20.526	7.382e-09	8.1318		158_Analyte 207	0.99474	1.0008	1.0008	1.0008
354_N-4-Bistrimethylsilylaminobutylacetamide	14.18	3.8257	7.4364e-09	8.1286		160_Dithioerythritol, O,O',S,S'-tetrakistrimethylsilyl-	1.254	1.2479	1.2478	1.2477
1392_5.81_535.2023m/z	5.457e-07	-20.805	7.638e-09	8.117		162_Cyclohexene, 3-methyl-1-trimethylsilyloxy-	0.035744	0.14131	0.14687	0.14688
1282_9.23_329.2326m/z	1403200	20.42	8.5251e-09	8.0693		164_Butanoic acid, 2-methoxyimino-, trimethylsilyl ester	0.46268	0.46961	0.46957	0.46965
5967_12.53_743.3357m/z	816060	19.638	9.1345e-09	8.0393		165_Entinostat	0.28614	0.2947	0.29468	0.29472
6460_12.89_569.2725m/z	10279000	23.293	1.0745e-08	7.9688		167_Cyclohexene, 3-butyl-3,5,5-trimethyl-1-trimethylsilyloxy-	0.41383	0.43048	0.43045	0.43048
3810_6.92_425.1836m/z	7.0328e-07	-20.439	1.1468e-08	7.9405		170_Alanine, N-methyl-N-methoxycarbonyl-, hexyl ester	0.66217	0.66158	0.66166	0.66169
5625_13.62_679.3892m/z	5469200	22.383	1.194e-08	7.923		172_Adrenaline, 4TMS derivative	0.36233	0.37572	0.3767	0.3767
287_2,41H,3H-Pyrimidinedione, 1,3-dimethyl-5-trimethylsilyloxy-	597430000	29.154	1.1965e-08	7.9221		174_Ethanimidic acid, N-trimethylsilyl-, trimethylsilyl ester	1.0229	1.0271	1.0272	1.0272
6421_14.66_858.5424m/z	3.4059e-07	-21.485	1.4757e-08	7.831		175_Trisiloxane, octamethyl-	1.221	1.2156	1.2154	1.2154
5215_12.61_661.2558m/z	4509100	22.104	1.5053e-08	7.8224		176_Butanoic acid, 2-methyl-3-trimethylsilyloxy-, trimethylsilyl ester	0.97425	0.97373	0.97402	0.97401
947_9.91_753.0700m/z	1168600	20.156	1.5053e-08	7.8224		177_Propanedioic acid, 2TMS derivative	0.42464	0.42281	0.42409	0.42409
201_8.58_489.0855m/z	0.0038056	-8.0377	1.5407e-08	7.8123		178_DL-Glyceraldehyde, bistrimethylsilyl ether, ethyloxime isomer 2	1.1434	1.1399	1.1398	1.1398
5096_13.03_609.2743m/z	2036000	20.957	1.6562e-08	7.7809		179_Neopentylamine, TMS derivative	0.35976	0.37713	0.37896	0.37896
6346_13.43_725.4654m/z	6.1609e-07	-20.63	2.0471e-08	7.6889		180_Pentasiloxane, dodecamethyl-	0.43421	0.51296	0.51376	0.51376
63_5.98_853.2736m/z	5.8922e-07	-20.695	2.1943e-08	7.6587		182_Silanamine, N-2-2-methoxy-4-trimethylsilyloxyphenylethyl-1,1,1-trimethyl-	1.1186	1.1149	1.1148	1.1148
1059_8.87_299.0188m/z	3330000	21.667	2.2966e-08	7.6389		185_L-Valine, 2TMS derivative	1.0396	1.0384	1.0385	1.0385
463_5.89_466.0964m/z	1174400	20.163	2.3654e-08	7.6261		188_L-Norvaline, 2TMS derivative	0.9083	0.90403	0.90392	0.90392
4787_10.21_613.2281m/z	7.7324e-08	-23.625	2.698e-08	7.569		189_Thymine, 5,6-dihydro-1,3-dimethyl-5,6-bistrimethylsilyloxymethyl-	0.56122	0.63348	0.63341	0.63341
5688_10.20_657.2189m/z	1.1957e-07	-22.996	3.0154e-08	7.5207		192_1,1,1,3,5,5,7,7,7-Nonamethyl-3-trimethylsiloxytetrasiloxane	1.2257	1.22	1.2198	1.2198
145_7.21_395.1338m/z	3.2057e-07	-21.573	3.0154e-08	7.5207		193_1-Butyl-2-methylidene-3-trimethylsilylcyclopropane	1.1545	1.1495	1.1495	1.1495
5981_15.78_499.3628m/z	5.7027e-07	-20.742	3.1027e-08	7.5083		194_Acetic acid, bistrimethylsilyloxyl-, trimethylsilyl ester	1.0757	1.0738	1.0737	1.0737
939_16.62_917.4904m/z	15296000	23.867	3.3497e-08	7.475		195_2-Methylaminoethanol, N,O-bistrimethylsilyl-	1.1522	1.1477	1.1476	1.1476
843_4.59_641.1449m/z	8.0415e-07	-20.246	3.3667e-08	7.4728		196_Propylene glycol, 2TMS derivative	0.9723	0.96928	0.96915	0.96917
2345_7.31_426.1887n	8.9997	3.1699	3.3687e-08	7.4725		197_Silanamine, N-2-2-methoxy-4-trimethylsilyloxyphenylethyl-1,1,1-trimethyl-	0.96348	0.97096	0.97085	0.97085
767_d-Erythrotetrofuranose, tris-O-trimethylsilyl-	3.2952e-10	-31.499	3.7219e-08	7.4292		200_4-Hydroxybutanoic acid, 2TMS derivative	1.0125	1.0147	1.0146	1.0146
750_5.64_409.1702m/z	0.10056	-3.3138	3.9718e-08	7.401		202_Neopentylamine, TMS derivative	1.2016	1.196	1.1959	1.1959
4792_10.22_657.2151m/z	1.073e-07	-23.152	4.0497e-08	7.3926		204_Diethylene glycol, 2TMS derivative	1.2177	1.212	1.2119	1.2118
3988_8.09_465.1756m/z	56.366	5.8168	4.3128e-08	7.3652		205_Isopropylamine, N-trimethylsilyl-	1.1713	1.1663	1.1662	1.1662
885_8.84_849.1118m/z	1220300	20.219	4.3547e-08	7.361		208_Tetrabenazine	1.2571	1.2518	1.2516	1.2516
1001_17.04_547.1742m/z	1319800	20.332	4.5037e-08	7.3464		210_NPropyl-L-arginine	0.29557	0.38246	0.38271	0.38276
6314_15.64_841.5072m/z	3.3443e-07	-21.512	4.7748e-08	7.321		211_3-Trifluoromethyl-5H,6H,7H,8H-1,2,4triazolo4,3-apyrimidine	1.2545	1.2491	1.2489	1.2489
5656_13.86_522.2832m/z	1372400	20.388	4.7748e-08	7.321		212_Methoxymethyltrimethylsilane	0.63101	0.64509	0.64581	0.64582
2574_8.66_329.1057m/z	17.052	4.0918	4.7748e-08	7.321		213_Neopentylamine, TMS derivative	1.2562	1.2501	1.2499	1.2499
1127_12.53_989.6003m/z	2035300	20.957	5.4476e-08	7.2638		214_Urea, 2TMS derivative	1.198	1.1965	1.1964	1.1963
1052_17.02_575.4679m/z	5508600	22.393	5.4542e-08	7.2633		215_3,7-dioxa-2,8-disilanonane, 2,2,8,8-tetramethyl-5,5-bistrimethylsilyloxymethyl-	1.0625	1.0576	1.0577	1.0577
5800_4.69_330.0985n	7.8728	2.9769	5.4542e-08	7.2633		216_Bisphenol A	1.2083	1.2086	1.2084	1.2084
4887_15.36_455.2099m/z	4987400	22.25	6.0356e-08	7.2193		217_Ethanolamine, 3TMS derivative	0.86238	0.88722	0.88712	0.88711
2863_5.95_401.1447m/z	0.3386	-1.5624	6.7697e-08	7.1694		221_L-Leucine, 2TMS derivative	0.29858	0.34828	0.34831	0.34831
1599_11.83_611.2842m/z	12544000	23.58	7.1497e-08	7.1457		222_Silanol, trimethyl-, phosphate 31	1.1528	1.1544	1.1543	1.1542
3264_13.81_663.2732m/z	2721200	21.376	7.482e-08	7.126		223_Glycerol, 3TMS derivative	0.16502	0.16647	0.16901	0.16905
1574_14.32_889.4496m/z	471080	18.846	7.4874e-08	7.1257		224_Glycerol, 3TMS derivative	0.5357	0.53899	0.54051	0.54051
5267_17.86_530.1736m/z	691420	19.399	7.6237e-08	7.1178		225_Glycerol, 3TMS derivative	0.72509	0.73011	0.73043	0.73045
948_16.32_591.4626m/z	3660000	21.803	8.1034e-08	7.0913		227_2-Aminoethyl methacrylate, N-trimethylsilyl-	1.2206	1.2147	1.2146	1.2146
2695_14.77_436.1919m/z	6929700	22.724	8.2369e-08	7.0842		231_tert-Butylamine, TMS derivative	0.5279	0.5312	0.53275	0.53275
2974_16.02_591.4626m/z	7079800	22.755	8.5042e-08	7.0704		233_L-Isoleucine, 2TMS derivative	1.254	1.249	1.2488	1.2488
6471_6.29_601.1386m/z	1083300	20.047	1.0732e-07	6.9693		236_L-Proline, 2TMS derivative	1.235	1.2305	1.2304	1.2304
6173_9.22_215.1056m/z	460270	18.812	1.0732e-07	6.9693		237_L-Proline, 2TMS derivative	0.015941	0.071581	0.072195	0.072248
241_Analyte 322	1885000000	30.812	1.1293e-07	6.9472		241_Analyte 322	1.2693	1.2635	1.2633	1.2633
5654_14.30_705.4474m/z	3.4797e-07	-21.455	1.1407e-07	6.9428		243_Glycine, 3TMS derivative	1.1627	1.1646	1.1645	1.1645
2786_14.71_489.2172m/z	413110	18.656	1.1623e-07	6.9347		244_Glycine, 3TMS derivative	1.1501	1.1511	1.151	1.151
6387_14.77_379.1562m/z	1004300	19.938	1.1627e-07	6.9345		246_5-Oxoproline, 2TMS derivative	1.2048	1.199	1.1989	1.1989
3991_14.34_495.2725m/z	817180	19.64	1.1627e-07	6.9345		248_Methyl 2-benzoylbenzoate	0.92305	0.92371	0.92359	0.92361
1446_12.49_532.3274n	3000100	21.517	1.3149e-07	6.8811		249_Butanedioic acid, 2TMS derivative	1.1928	1.1916	1.1914	1.1914
6248_15.25_369.3000m/z	4912500	22.228	1.4159e-07	6.849		251_tert-Butylamine, TMS derivative	1.1461	1.1422	1.1421	1.1421
4590_13.30_595.9022m/z	7330100	22.805	1.4843e-07	6.8285		253_Analyte 342	1.072	1.0749	1.0749	1.0749
446_6.89_426.1892n	0.016419	-5.9285	1.7941e-07	6.7462		257_Pipecolic acid, 2TMS derivative	1.2711	1.2654	1.2653	1.2653
604_16.66_895.5073m/z	12220000	23.543	1.9771e-07	6.704		258_Glyceric acid, 3TMS derivative	0.13413	0.27621	0.27618	0.27618
963_7.11_550.1859m/z	0.045912	-4.445	2.127e-07	6.6722		259_Succinamide	0.35078	0.46337	0.46333	0.46333
5771_14.81_377.3197m/z	620670	19.243	2.1825e-07	6.6611		260_Analyte 352	0.74242	0.73889	0.73894	0.73894
551_6.93_516.2380m/z	0.083293	-3.5857	2.248e-07	6.6482		261_Uracil, 2TMS derivative	1.0349	1.0419	1.0418	1.0418
340_5.51_707.4262m/z	4.7318e-07	-21.011	2.551e-07	6.5933		262_Acetohydroxamic acid	0.045637	0.11574	0.11572	0.11573
3882_12.54_675.5979m/z	2528000	21.27	2.5994e-07	6.5851		263_R,S-2,3-Dihydroxybutanoic acid, tristrimethylsilyl deriv.	0.75855	0.77115	0.77162	0.77162
1975_5.95_403.1499m/z	0.29557	-1.7584	2.7178e-07	6.5658		265_4-Pentamethyldisilyloxyhexadecane	0.42051	0.50235	0.50316	0.50317
5880_13.98_705.4482m/z	1.7834e-07	-22.419	2.7505e-07	6.5606		267_Thymol, TMS derivative	1.1949	1.1892	1.189	1.189
6113_17.84_925.5038m/z	2.5873e-07	-21.882	3.1262e-07	6.505		269_Niflumic acid	1.1729	1.1745	1.1744	1.1744
2313_17.71_917.4849m/z	1200000	20.195	3.1262e-07	6.505		270_2-Butenedioic acid, E-, 2TMS derivative	0.60542	0.64249	0.64254	0.64254
968_8.73_965.2430m/z	99.734	6.64	3.2426e-07	6.4891		273_Tetrasiloxane, decamethyl-	0.30762	0.34805	0.34988	0.34989
945_17.60_577.4837m/z	1942500	20.889	3.4924e-07	6.4569		274_3-1,1-Dimethyl-2-trimethylsilyloxyethylamino-2-trimethylsilyloxypropanesulfonic acid, trimethylsilyl ester	1.1545	1.1492	1.1492	1.1492
589_8.29_412.2070n	10.483	3.39	3.6043e-07	6.4432		275_Serine, 3TMS derivative	1.2194	1.2154	1.2153	1.2152
1297_6.55_403.1392m/z	5.9959	2.584	3.8177e-07	6.4182		277_Carbamic acid,trimethylsilyltrimethylsilyloxy trimethylsilyl ester	0.61995	0.62422	0.6259	0.6259
2137_7.58_427.1243m/z	0.21232	-2.2357	4.1472e-07	6.3822		280_1,3-Dimethylbarbituric acid	0.51588	0.51345	0.51442	0.51441
1184_8.75_411.1410m/z	4.9174	2.2979	4.1709e-07	6.3798		281_2,3-Butanediol, 2TMS derivative	0.80384	0.80607	0.80645	0.80645
2411_7.18_589.1767m/z	0.3193	-1.647	4.4231e-07	6.3543		282_Triphenylamine	1.0769	1.0857	1.0857	1.0857
3205_12.54_721.6108m/z	1735500	20.727	4.4933e-07	6.3474		283_Mercaptoacetic acid, 2TMS derivative	0.6552	0.69213	0.69234	0.69235
6586_11.83_739.3752m/z	2623000	21.323	4.5226e-07	6.3446		284_Analyte 381	0.73637	0.74438	0.74448	0.74448
4494_7.96_431.0448m/z	3.9042	1.965	4.715e-07	6.3265		286_Thr-Ala-Arg	0.76905	0.7761	0.77618	0.77618
491_4.70_346.1325m/z	0.26288	-1.9275	5.4735e-07	6.2617		287_2,41H,3H-Pyrimidinedione, 1,3-dimethyl-5-trimethylsilyloxy-	1.2703	1.2648	1.2646	1.2646
2732_13.43_858.5224m/z	3.0211e-07	-21.658	5.5182e-07	6.2582		289_1,3-Propanediol, 2TMS derivative	1.2706	1.2649	1.2647	1.2647
1359_8.98_595.1105m/z	4.7611	2.2513	5.5439e-07	6.2562		290_L-Threonine, 3TMS derivative	1.1006	1.0988	1.0989	1.0988
1045_13.04_757.3393m/z	1565100	20.578	5.618e-07	6.2504		291_Niflumic acid	0.35387	0.38099	0.38111	0.38117
1040_7.56_453.2330m/z	0.24051	-2.0558	5.6602e-07	6.2472		293_Analyte 395	1.2368	1.2318	1.2316	1.2316
4510_11.83_693.3672m/z	1002800	19.936	5.8434e-07	6.2333		294_1-Allyl-1H-tetraazol-5-amine tms	1.1472	1.1534	1.1533	1.1533
5875_14.06_705.4437m/z	7.8115e-07	-20.288	5.9038e-07	6.2289		296_Harmine	0.97186	0.96876	0.96864	0.96865
1103_6.09_567.2653m/z	0.39591	-1.3368	6.1355e-07	6.2122		297_Propanoic acid, 2-methoxyimino-, trimethylsilyl ester	0.34378	0.40281	0.40326	0.40329
3815_8.98_991.3778m/z	67.865	6.0846	6.5404e-07	6.1844		298_6-Azauracil, 2TMS derivative	0.80808	0.83147	0.83167	0.83167
872_7.55_537.1607m/z	0.17835	-2.4872	6.599e-07	6.1805		301_Pyrimidine, 5-methyl-2,4-bistrimethylsilyloxy-	0.34866	0.35131	0.35148	0.35157
1299_8.82_987.3466m/z	6.5496	2.7114	6.9578e-07	6.1575		302_Analyte 406	0.45397	0.46252	0.46248	0.46255
6636_10.35_857.5155m/z	1.0037e-08	-26.57	7.5209e-07	6.1237		303_Cadaverine, 4TMS derivative	0.96746	0.96278	0.96282	0.96281
6167_6.67_149.0447m/z	4.1229	2.0437	8.5172e-07	6.0697		304_Pyrimidine-5-carboxylic acid, 4-amino-2-mercapto-	0.64351	0.64244	0.64259	0.64259
2993_14.97_226.2289n	0.29168	-1.7776	1.0016e-06	5.9993		305_Pentanedioic acid, 2TMS derivative	0.99057	0.99333	0.99321	0.99321
1423_9.07_538.2210m/z	0.029093	-5.1032	1.0263e-06	5.9887		307_Cadaverine, 4TMS derivative	1.2188	1.2142	1.2141	1.2141
5123_13.02_806.3888m/z	525200	19.003	1.038e-06	5.9838		308_1-Methyl-4-benzylpiperazine	0.51819	0.53248	0.53241	0.53247
1165_7.53_424.1729n	3.5789	1.8395	1.0524e-06	5.9778		309_2,4-Imidazolidinedione, 5,5-dimethyl-, monotert-butyldimethylsilyl derivative	1.2709	1.2651	1.265	1.265
487_Phosphoric acid, 2-trimethylsiloxy-1-trimethylsiloxymethylethyl bistrimethylsilyl ester	0.41973	-1.2525	1.0524e-06	5.9778		310_2-Hydroxyundecanoic acid, trimethylsilyl ether, trimethylsilyl ester	0.75842	0.76588	0.76596	0.76596
1192_5.94_401.3292m/z	0.1575	-2.6666	1.1137e-06	5.9532		311_8-Benzylquinoline	0.36294	0.37957	0.3814	0.3814
1024_6.60_307.1390m/z	0.30735	-1.702	1.1289e-06	5.9474		312_3,4-Dimethoxy-2'-hydroxychalcone	0.65821	0.68019	0.68024	0.68026
6662_10.95_571.2175m/z	0.046753	-4.4188	1.2402e-06	5.9065		313_Cadaverine, 3TMS derivative	1.2483	1.2429	1.2427	1.2427
1340_5.99_805.2172m/z	5.8393	2.5458	1.2402e-06	5.9065		314_Glyoxylic oxime acid, bistrimethylsilyl-	0.30832	0.3609	0.36437	0.36439
937_8.98_452.2040n	2.9687	1.5698	1.2402e-06	5.9065		316_Phosphoric acid, bistrimethylsilylmonomethyl ester	1.2711	1.2654	1.2652	1.2652
6587_4.69_152.0104m/z	3.041	1.6045	1.2701e-06	5.8962		317_Alanine, 3TMS derivative	0.59004	0.62069	0.6213	0.6213
2156_5.62_215.1062m/z	8.2783	3.0493	1.2917e-06	5.8888		318_Cadaverine, 4TMS derivative	1.2573	1.2522	1.2521	1.2521
925_2-Hydroxyimino-N-2-iodophenylacetamide, 2TMS derivative	0.43987	-1.1849	1.3194e-06	5.8796		319_Methylmalonic acid, 2TBDMS derivative	0.6312	0.64101	0.64219	0.64219
1398_5.52_357.0637m/z	22.221	4.4738	1.4026e-06	5.8531		321_S-Methyl-L-cysteine	0.032441	0.042684	0.0555	0.055518
2481_17.87_957.4358m/z	3.0624e-07	-21.639	1.4274e-06	5.8454		323_2,2-Dimethylpropane-1,3-diol, O,O-bistert-butyldimethylsilyl- ether	0.66104	0.67677	0.67678	0.67678
830_5.34_575.2341m/z	0.28273	-1.8225	1.4274e-06	5.8454		324_N-Ethyldiethanolamine, 2TMS derivative	0.51735	0.51865	0.51907	0.51907
2504_5.61_475.1371m/z	3.7774	1.9174	1.4777e-06	5.8304		325_2,2-Dimethylpropane-1,3-diol, O,O-bistert-butyldimethylsilyl- ether	1.2044	1.1986	1.1985	1.1985
3043_11.60_611.2831m/z	5205000	22.311	1.6167e-06	5.7914		327_R-Roscovitine	0.35451	0.42741	0.42736	0.42737
415_7.63_215.1070m/z	0.19105	-2.388	1.6351e-06	5.7865		328_5-Fluoro-2-trifluoromethylbenzoic acid, butyl ester	0.035104	0.18863	0.19042	0.19045
3969_6.64_563.5012m/z	691600	19.4	1.6912e-06	5.7718		329_4-Amino-9-methoxypsoralen	0.48456	0.49091	0.49134	0.49136
1425_8.74_482.1210n	7.4296	2.8933	1.8155e-06	5.741		331_Homoserine, 3TMS derivative	1.2711	1.2654	1.2652	1.2652
702_7.10_424.1727n	0.31213	-1.6798	1.847e-06	5.7335		332_Cyclamic acid, 2TBDMS derivative	1.002	0.99885	0.9993	0.9993
4956_6.67_393.1759m/z	2.6052	1.3814	1.847e-06	5.7335		333_3-Amino-2-piperidone, 2TMS derivative	1.178	1.1724	1.1723	1.1723
1124_7.46_445.1711m/z	0.31167	-1.6819	1.8844e-06	5.7248		334_N-4-Bistrimethylsilylaminobutylacetamide	1.2591	1.254	1.2538	1.2538
944_3-Hydroxypicolinic acid, 2TMS derivative	0.40239	-1.3134	1.9884e-06	5.7015		335_Methyl-L-tyrosine, 3TMS derivative	0.88442	0.8895	0.88967	0.88966
908_8.52_481.1711m/z	0.13136	-2.9284	2.0128e-06	5.6962		336_Cephalothin	0.51567	0.5184	0.52007	0.52007
462_5.80_388.1359n	0.007383	-7.0816	2.1102e-06	5.6757		337_ethanamine, 2,2'-oxybismethylenesulfonylbisN,N-dimethyl-	0.78038	0.77816	0.77809	0.77809
1125_4.88_367.9824m/z	0.42054	-1.2497	2.1102e-06	5.6757		338_1,1,1,3,5,5,7,7,7-Nonamethyl-3-trimethylsiloxytetrasiloxane	0.92941	0.94502	0.94516	0.94516
956_8.83_593.0960m/z	2.743	1.4557	2.1446e-06	5.6687		339_Cyclopentene-3-carboxylic acid, 1-trimethylsilyloxy-, methyl ester	1.046	1.0427	1.0429	1.0429
3982_0.71_533.1719m/z	0.22755	-2.1358	2.1901e-06	5.6595		341_4,4-Bistrimethylsiloxybutenoic acid, trimethylsilyl ester	0.99256	0.99284	0.99282	0.99282
424_7.63_259.0964m/z	0.15802	-2.6618	2.2811e-06	5.6418		342_Ethanamine, 2TMS derivative	1.2526	1.2481	1.248	1.248
989_D--Xylopyranose, 4TMS derivative	0.44963	-1.1532	2.3921e-06	5.6212		344_1,2,3-Butanetriol, 3TMS derivative	0.5995	0.61304	0.61338	0.61338
1794_13.12_306.2069m/z	631470	19.268	2.4288e-06	5.6146		346_Analyte 470	1.0003	1.0063	1.0064	1.0064
864_8.05_354.1917m/z	0.069821	-3.8402	2.4399e-06	5.6126		347_Cephalothin	0.95409	0.94947	0.94962	0.94962
922_D--Xylose, 4TMS derivative	2.579	1.3668	2.4876e-06	5.6042		348_N1,N1,N2,N2-Tetrakistrimethylsilylethane-1,2-diamine	1.2475	1.2442	1.244	1.244
1426_1.39_405.0281m/z	9.9521	3.315	2.5447e-06	5.5944		349_Malic acid, 3TMS derivative	1.1589	1.1554	1.1554	1.1554
3902_6.93_529.2636m/z	3.5936	1.8454	2.5487e-06	5.5937		351_Analyte 479	0.99986	0.99538	0.99539	0.99539
904_7.46_223.0957m/z	0.18322	-2.4483	2.6442e-06	5.5777		352_L-Threitol, 4TMS derivative	0.047253	0.053564	0.056162	0.056173
1391_9.21_435.2241m/z	0.19587	-2.352	2.7115e-06	5.5668		353_Dihydrouracil, 2TMS derivative	0.48724	0.4911	0.49286	0.49286
914_7.12_543.2444m/z	0.4795	-1.0604	2.7115e-06	5.5668		354_N-4-Bistrimethylsilylaminobutylacetamide	1.2705	1.2647	1.2645	1.2645
1525_6.55_467.1560m/z	7.0881	2.8254	2.9384e-06	5.5319		356_3'-Hydroxy-naphthoflavone	0.99287	0.99908	0.99913	0.99912
994_8.77_185.0960m/z	4.2332	2.0818	3.0029e-06	5.5225		357_2,4-Imidazolidinedione, 5,5-dimethyl-, monotert-butyldimethylsilyl derivative	0.14887	0.31412	0.31409	0.31409
488_6.07_485.2025m/z	0.35351	-1.5002	3.0993e-06	5.5087		358_Glycerol, 3TMS derivative	0.023299	0.070335	0.077099	0.077509
871_5.96_369.0575m/z	12.482	3.6418	3.2274e-06	5.4911		359_meso-Erythritol, 4TMS derivative	0.89496	0.89289	0.89332	0.89333
2196_0.75_781.1954m/z	0.26729	-1.9035	3.2274e-06	5.4911		361_L-Methionine, 2TMS derivative	1.2588	1.2534	1.2532	1.2532
4730_7.33_365.1803m/z	0.031249	-5	3.2647e-06	5.4862		362_L-5-Oxoproline, , 2TMS derivative	1.1985	1.1927	1.1927	1.1926
679_5.65_293.1233m/z	0.1698	-2.5581	3.4181e-06	5.4662		363_L-Aspartic acid, 3TMS derivative	0.037329	0.038549	0.04825	0.048654
1724_0.59_409.0136m/z	0.20512	-2.2855	3.6914e-06	5.4328		364_L-Aspartic acid, 3TMS derivative	1.1783	1.1726	1.1724	1.1724
4026_4.96_409.1710m/z	6.143	2.6189	3.8071e-06	5.4194		365_4-Pyrimidinamine, N-trimethylsilyl-2-trimethylsilyloxy-	0.50065	0.56643	0.56712	0.56713
765_8.41_421.1496m/z	5.5979	2.4849	3.9815e-06	5.4		368_4-Aminobutanoic acid, 3TMS derivative	0.74444	0.761	0.76117	0.76116
509_Phosphoric acid, bistrimethylsilyl 2,3-bistrimethylsilyloxypropyl ester	0.47711	-1.0676	4.2063e-06	5.3761		369_4-Aminobutanoic acid, 3TMS derivative	0.72939	0.72974	0.73	0.73003
815_6.45_565.2491m/z	0.3433	-1.5425	4.308e-06	5.3657		370_cis-4-Aminocyclohexanecarboxylic acid, N-tert-butyldimethylsilyl, tert-butyldimethylsilyl ester	0.99013	0.98742	0.98755	0.98755
971_Bilobol C171 2TMS	0.38634	-1.372	4.3383e-06	5.3627		372_Analyte 509	0.47852	0.49197	0.49191	0.49194
1053_6.45_519.2442m/z	0.40149	-1.3166	4.3406e-06	5.3625		373_Methanephosphonothioic acid, O,O'-bistrimethylsilyl ester	0.56954	0.5766	0.57688	0.57689
4068_8.01_555.2068m/z	107.83	6.7526	4.3822e-06	5.3583		375_Pipecolic acid, 2TMS derivative	0.28335	0.29332	0.2966	0.29663
495_L-Proline, 2TBDMS derivative	0.34079	-1.553	4.3856e-06	5.358		376_Resorcinol sulfoxide	0.99393	0.98981	0.98997	0.98996
1213_8.73_581.0384m/z	5.004	2.3231	4.496e-06	5.3472		377_2-Butenoic acid, 3-methyl-2-trimethylsilyloxy-, trimethylsilyl ester	1.271	1.2654	1.2652	1.2652
440_6.56_615.2287m/z	0.022482	-5.4751	4.5687e-06	5.3402		379_2-Butenoic acid, 3-methyl-2-trimethylsilyloxy-, trimethylsilyl ester	1.0865	1.09	1.0899	1.0899
894_4.36_445.1211m/z	0.25945	-1.9465	4.5689e-06	5.3402		381_D---Ribofuranose, tetrakistrimethylsilyl ether isomer 2	1.1862	1.1809	1.1809	1.1809
1078_5.71_215.1068m/z	31.707	4.9867	4.7089e-06	5.3271		382_DL-Phenylalanine, TMS derivative	1.1177	1.1152	1.1152	1.1152
5915_4.50_383.1553m/z	4.3817	2.1315	4.8422e-06	5.315		385_Analyte 530	0.3577	0.36798	0.36824	0.36826
2078_7.71_489.2339m/z	2.5833	1.3692	5.0983e-06	5.2926		386_2-Thioacetyl MAGE	0.61111	0.60817	0.6081	0.6082
1414_14.29_941.5083m/z	982620	19.906	5.2577e-06	5.2792		387_Cysteine, 3TMS derivative	1.0122	1.0073	1.0075	1.0075
1498_8.76_629.3169m/z	0.056709	-4.1403	5.3491e-06	5.2717		388_Butanedioic acid, oxotrimethylsilyl-, bistrimethylsilyl ester	0.94726	0.95304	0.95308	0.95308
6462_5.60_323.1339m/z	0.48707	-1.0378	5.4166e-06	5.2663		391_L-Threonic acid, tristrimethylsilyl ether, trimethylsilyl ester	0.25352	0.30898	0.31033	0.31034
661_7.18_533.2594m/z	0.27332	-1.8713	5.5547e-06	5.2553		392_Analyte 540	0.77208	0.7702	0.77135	0.77135
5990_15.74_313.1662m/z	3281100	21.646	5.6082e-06	5.2512		393_3-Hydroxybenzoic acid, 2TMS derivative	0.44006	0.46864	0.47049	0.47049
6094_6.70_439.1814m/z	8.7926	3.1363	5.7364e-06	5.2414		394_Niflumic acid	0.30961	0.31944	0.32099	0.321
422_8.82_975.2893m/z	10.838	3.438	5.7817e-06	5.2379		395_Silanol, trimethyl-, phosphate 31	1.0222	1.0192	1.0192	1.0192
461_0.64_242.0789m/z	0.20573	-2.2812	5.9228e-06	5.2275		396_Resorcinol sulfoxide	0.97561	0.98308	0.98314	0.98314
5769_0.73_439.0847m/z	0.43468	-1.202	5.9228e-06	5.2275		399_Levamisole	0.33283	0.41065	0.4106	0.41061
4638_9.32_533.2960m/z	5.0989	2.3502	5.965e-06	5.2244		400_Pentanedioic acid, 2-trimethylsilyloxy-, bistrimethylsilyl ester	1.2341	1.2294	1.2292	1.2292
1302_5.96_447.0018m/z	2.1874	1.1292	6.2678e-06	5.2029		401_Pentanedioic acid, 2-methoxyimino-, bistrimethylsilyl ester	1.0863	1.0849	1.0849	1.0849
6284_8.13_349.1861m/z	16.435	4.0387	6.4199e-06	5.1925		402_16,16-Dimethyl-6-ketoprostaglandin E1	0.63216	0.67752	0.67747	0.67746
4737_10.97_416.0399m/z	8.9319	3.159	6.6248e-06	5.1788		403_N-Trimethylsiloxycarbonylpiperidine	0.43722	0.4453	0.44527	0.44535
5047_14.78_831.4983m/z	5.5315e-07	-20.786	6.708e-06	5.1734		404_Glycine, 2TMS derivative	0.97412	0.97365	0.97394	0.97394
718_7.00_459.2166m/z	0.15266	-2.7116	6.814e-06	5.1666		405_Benzenepropanoic acid, methoxyimino-, trimethylsilyl ester	0.51867	0.52344	0.52399	0.52401
1290_7.45_449.1083m/z	0.30367	-1.7194	6.9787e-06	5.1562		406_3-Formyl-6-isopropylchromone	1.2499	1.2439	1.2437	1.2437
2692_9.48_349.1869m/z	2.9032	1.5377	7.1302e-06	5.1469		407_N-Ethyldiethanolamine, 2TMS derivative	0.60974	0.64246	0.64238	0.6424
799_6.52_518.2359n	0.27941	-1.8395	7.1517e-06	5.1456		410_5-Hydroxypipecolic acid, 3TMS derivative	0.79204	0.78892	0.7892	0.78922
3066_5.61_440.1678n	2.8554	1.5137	7.1517e-06	5.1456		411_Bistrimethylsilylphosphite	1.075	1.0751	1.0752	1.0752
618_5.29_346.1319m/z	0.35804	-1.4818	7.1517e-06	5.1456		412_Analyte 574	0.3451	0.34348	0.34395	0.34411
2034_7.06_539.2341m/z	3.1117	1.6377	7.4057e-06	5.1304		414_N-Acetylglutamine,N,N',O,O'- tetrakistrimethylsilyl-	0.33785	0.35902	0.36024	0.36036
914_D---Lyxopyranose, 4TMS derivative	2.922	1.5469	7.4328e-06	5.1288		417_cyclobutene, 3-methyl-1,2-bistrimethylsilyloxy-	0.73831	0.74724	0.74759	0.7476
3724_10.02_391.1968m/z	5.7096	2.5134	7.9289e-06	5.1008		418_Pyrazine, 2,5-bistrimethylsilyloxy-	0.18657	0.18925	0.192	0.19206
83_8.32_389.1788m/z	0.027917	-5.1627	8.0466e-06	5.0944		419_5-Iodouridine	1.2521	1.2464	1.2462	1.2462
943_D---Lyxopyranose, 4TMS derivative	0.38628	-1.3723	8.2597e-06	5.083		420_1-Pentyn-4-ol, 1-tert-butyldimethylsilyl-	1.0001	1.0063	1.0064	1.0064
1266_6.39_451.2180m/z	0.45234	-1.1445	8.3513e-06	5.0782		421_Tetrasiloxane, decamethyl-	0.3117	0.31575	0.31597	0.31608
6405_4.72_279.1072m/z	34.295	5.0999	8.3936e-06	5.0761		422_D---Ribofuranose, tetrakistrimethylsilyl ether isomer 1	0.50583	0.52152	0.52147	0.52152
5923_13.02_315.2532m/z	11.554	3.5303	8.3936e-06	5.0761		425_L-Ornithine, 3TMS derivative	1.0882	1.0837	1.0837	1.0837
5536_8.45_391.1968m/z	4.8718	2.2844	8.3936e-06	5.0761		427_L-Glutamic acid, 3TMS derivative	1.1387	1.1344	1.1344	1.1344
1314_0.68_495.1112m/z	0.20566	-2.2817	8.4784e-06	5.0717		428_L-Glutamic acid, 3TMS derivative	0.72224	0.72212	0.72238	0.72241
6175_6.31_345.1002m/z	10.879	3.4435	8.503e-06	5.0704		430_Phenylalanine, 2TMS derivative	1.2515	1.2469	1.2468	1.2468
1218_5.96_717.1405m/z	5.0289	2.3302	8.8843e-06	5.0514		432_Mercaptoacetic acid, 2TMS derivative	1.2247	1.219	1.2189	1.2189
794_6.24_435.2224m/z	0.23341	-2.099	9.0898e-06	5.0414		434_2-Hydroxyundecanoic acid, trimethylsilyl ether, trimethylsilyl ester	1.2515	1.2468	1.2467	1.2467
684_7.20_429.1392m/z	0.21591	-2.2115	9.0971e-06	5.0411		436_Butanal, 2,3,4-tristrimethylsilyloxy-3-trimethylsilyloxymethyl-, O-methyloxime, S-	0.56603	0.61857	0.6185	0.61851
4373_9.20_453.2112m/z	14.272	3.8351	9.1815e-06	5.0371		437_meso-Erythritol, 4TMS derivative	0.02361	0.17147	0.17253	0.17253
4180_12.21_857.5162m/z	1.6354e-07	-22.544	9.3593e-06	5.0288		439_L--Tartaric acid, 4TMS derivative	1.0702	1.0708	1.0708	1.0708
840_8.74_215.1065m/z	32.527	5.0236	9.3593e-06	5.0288		440_4-Hydroxybenzeneacetic acid, 2TMS derivative	1.1462	1.1417	1.1415	1.1415
601_Carbonic acid, 2-dimethylaminoethyl neopentyl ester	0.18706	-2.4185	9.5977e-06	5.0178		441_Phosphoric acid, 2-ethoxyiminoethyl bistrimethylsilyl ester	1.1021	1.0988	1.0987	1.0987
584_6.25_401.1084m/z	0.13112	-2.931	9.7033e-06	5.0131		442_D-Arabinose, tetrakistrimethylsilyl ether, ethyloxime isomer 1	1.0015	1.0013	1.0013	1.0013
5074_10.09_445.2438m/z	9.357	3.226	9.7135e-06	5.0126		446_D-Arabinose, tetrakistrimethylsilyl ether, ethyloxime isomer 2	0.97568	0.97658	0.97671	0.97671
5107_7.57_463.2528m/z	7.3115	2.8702	9.7135e-06	5.0126		447_Ethyl D-glucopyranoside, 4TMS derivative	1.0116	1.023	1.0229	1.0229
900_5.23_299.1122m/z	0.35832	-1.4807	9.7611e-06	5.0105		448_Silanol, trimethyl-, pyrophosphate 41	0.49301	0.50166	0.50164	0.50171
978_Gorgost-5-en-3-ol, 3-, TMS derivative	0.35956	-1.4757	9.7611e-06	5.0105		449_D-Arabinose, tetrakistrimethylsilyl ether, ethyloxime isomer 2	1.0764	1.0854	1.0853	1.0853
1041_8.30_301.0350m/z	2782600	21.408	1.0197e-05	4.9915		452_3-Methylglutaric acid, 2TMS derivative	0.42843	0.4265	0.42807	0.42807
4455_7.97_477.2338m/z	2.7154	1.4412	1.0197e-05	4.9915		453_Asparagine, 3TMS derivative	1.1672	1.1619	1.1618	1.1618
4555_8.12_539.1767m/z	0.39034	-1.3572	1.0197e-05	4.9915		457_D---Lyxose, tetrakistrimethylsilyl ether, methyloxime syn	0.22865	0.34404	0.34476	0.34476
2774_7.07_347.1160m/z	2.4685	1.3036	1.0197e-05	4.9915		458_5-Galactosylhydroxy-L-lysine	1.271	1.2653	1.2651	1.2651
1015_6.54_489.0710m/z	0.19661	-2.3466	1.0199e-05	4.9914		460_6-Hydroxy-methylnaphthaleneacetic acid, di-TMS	0.9945	1.0111	1.0111	1.0111
985_Allonic acid, lactone, 4TMS derivavative	2.4088	1.2683	1.0239e-05	4.9897		462_5,7-Dihydroxy-4-methylcoumarin-3-acetic acid	0.61643	0.65753	0.65778	0.65778
5108_9.75_483.1861m/z	0.10279	-3.2823	1.0506e-05	4.9786		463_Methyl Lyxofuranoside, 3TMS derivative	0.47068	0.47823	0.47819	0.47826
801_7.40_475.2166m/z	0.10619	-3.2352	1.0506e-05	4.9786		465_Aminomalonic acid, tristrimethylsilyl-	0.97115	0.96688	0.96692	0.96692
4999_10.97_371.0426m/z	4.0734	2.0262	1.0506e-05	4.9786		467_8-Hydroxy-2'-deoxyguanosine	0.50097	0.50738	0.50792	0.50793
2851_9.94_712.3845m/z	1323500	20.336	1.052e-05	4.978		468_Erythritol, 4TMS derivative	0.9948	1.0028	1.0029	1.0029
3202_6.67_492.0924m/z	13.359	3.7398	1.0714e-05	4.9701		470_4-Hydroxybutanoic acid, 2TBDMS derivative	1.0335	1.035	1.035	1.035
1846_9.51_316.0581n	1872200	20.836	1.0722e-05	4.9697		472_Erythritol, 4TMS derivative	1.2346	1.2292	1.2291	1.2291
2855_5.60_221.1038n	0.40557	-1.302	1.1208e-05	4.9505		473_4-Aminobutanoic acid, 3TMS derivative	1.2328	1.2272	1.2271	1.2271
6356_6.29_427.1832m/z	11.581	3.5337	1.1245e-05	4.949		474_tert-butyldimethylsilyl-2-tert-butyldimethylsilyloxy-4-methylsulfanylbut-2-enoate	0.99119	0.99093	0.99094	0.99094
4601_8.83_449.1813m/z	11.281	3.4958	1.1245e-05	4.949		477_Alanine, N-4-chlorophenyl-, methyl ester	0.87448	0.8767	0.87695	0.87695
6041_0.71_191.0552m/z	0.45786	-1.127	1.1245e-05	4.949		478_1H-1,2,3-Triazole, 4,5-diphenyl-1-phenylmethyl-	1.1852	1.1794	1.1793	1.1793
910_6.32_387.1653m/z	0.36622	-1.4492	1.1299e-05	4.9469		480_Beclomethasone	0.17286	0.17451	0.17544	0.17572
2693_11.23_857.5155m/z	3.5233e-07	-21.437	1.1758e-05	4.9297		481_D---Rhamnose, tetrakistrimethylsilyl ether, methyloxime anti	0.62836	0.66577	0.66572	0.66572
2291_11.22_611.2835m/z	903770	19.786	1.2063e-05	4.9185		482_2-Aminoadipic acid, 3TMS derivative	1.2316	1.2267	1.2265	1.2265
6509_13.70_297.2427m/z	7.7596	2.956	1.2671e-05	4.8972		483_Inosose, 2-desoxy-, O-methyloxime, tetrakis-O-trimethylsilyl-	0.45818	0.47625	0.4762	0.47626
898_6.18_521.2236m/z	0.36653	-1.448	1.2684e-05	4.8967		484_Erythritol, 4TMS derivative	1.2548	1.2496	1.2494	1.2494
2506_5.62_487.1717m/z	3.9575	1.9846	1.3196e-05	4.8796		486_Erythritol, 4TMS derivative	0.35712	0.43646	0.43655	0.43655
5718_1.42_191.0186m/z	3.0538	1.6106	1.3399e-05	4.8729		487_Phosphoric acid, 2-trimethylsiloxy-1-trimethylsiloxymethylethyl bistrimethylsilyl ester	1.267	1.262	1.2619	1.2619
5914_5.21_243.0497m/z	2.5362	1.3427	1.4207e-05	4.8475		488_Inosose, 2-desoxy-, O-methyloxime, tetrakis-O-trimethylsilyl-	1.2258	1.2199	1.2197	1.2197
1321_8.73_242.0576m/z	3.4792	1.7988	1.4393e-05	4.8418		489_Putrescine, 4TMS derivative	0.38301	0.38164	0.38164	0.38179
835_5-Iodouridine	0.41339	-1.2744	1.4493e-05	4.8388		491_Hydroxypyruvic acid, trimethylsilyl ether, trimethylsilyl ester	1.2319	1.226	1.2259	1.2259
4997_10.04_858.5171m/z	3.4937e-07	-21.449	1.4602e-05	4.8356		492_2,3-Dihydroxybenzoic acid, 3TMS derivative	0.65317	0.65211	0.65236	0.65238
3160_12.03_857.5149m/z	2.0358e-07	-22.228	1.5093e-05	4.8212		493_Analyte 693	0.73492	0.73967	0.73997	0.73999
4594_6.00_341.0860m/z	0.34246	-1.546	1.548e-05	4.8102		494_Glycerol, 3TMS derivative	0.31926	0.40144	0.40139	0.4014
1135_7.14_330.1374m/z	0.46528	-1.1038	1.564e-05	4.8058		495_L-Proline, 2TBDMS derivative	1.264	1.2584	1.2582	1.2582
5510_9.67_349.1863m/z	11.059	3.4671	1.6114e-05	4.7928		496_2-Decanol	0.97454	0.97398	0.97427	0.97427
2620_0.70_539.1376m/z	3.3347	1.7376	1.6114e-05	4.7928		497_Analyte 700	1.0087	1.014	1.0141	1.0141
332_7.84_273.1698m/z	5.2662	2.3968	1.6464e-05	4.7835		498_3-Aminoisobutyric acid, 3TMS derivative	0.61729	0.65899	0.65923	0.65924
95_Lactic Acid, 2TMS derivative	0.26794	-1.9	1.6969e-05	4.7703		500_L--Tartaric acid, 4TMS derivative	1.0452	1.0427	1.0427	1.0427
361_L-Methionine, 2TMS derivative	0.45872	-1.1243	1.6969e-05	4.7703		501_Glycerol, 3TMS derivative	0.48083	0.49512	0.49507	0.49509
2735_7.35_447.0925m/z	0.019598	-5.6732	1.7279e-05	4.7625		503_Methyl 2-2-trimethylsilyloxyethoxyacetate	0.57622	0.57978	0.58003	0.58004
537_DL-Ornithine, 4TMS derivative	0.43688	-1.1947	1.7279e-05	4.7625		504_TGX-221	0.49651	0.50253	0.50249	0.50256
1982_5.60_421.1504m/z	3.5929	1.8451	1.7318e-05	4.7615		505_N'-1H-Indol-3-ylmethylenebenzohydrazide ditms	1.2324	1.2265	1.2264	1.2264
459_4.83_265.1184m/z	0.19125	-2.3865	1.7765e-05	4.7504		507_L--Tartaric acid, 4TMS derivative	0.041603	0.043622	0.052425	0.052788
5694_0.71_179.0551m/z	0.31946	-1.6463	1.7818e-05	4.7491		509_Phosphoric acid, bistrimethylsilyl 2,3-bistrimethylsilyloxypropyl ester	1.2642	1.2588	1.2586	1.2586
860_4.35_150.0412m/z	0.49029	-1.0283	1.7837e-05	4.7487		510_D---Lyxofuranose, tetrakistrimethylsilyl ether	1.2257	1.2204	1.2203	1.2203
373_4.69_353.1439m/z	0.15857	-2.6568	1.7908e-05	4.747		511_D---Lyxofuranose, tetrakistrimethylsilyl ether	0.0042988	0.039213	0.059747	0.059929
753_5.55_355.0485m/z	9.7422	3.2842	1.7963e-05	4.7456		512_1-Deoxypentitol, 4TMS derivative	1.0808	1.0762	1.0761	1.0761
1805_0.70_683.2241m/z	0.1397	-2.8396	1.7963e-05	4.7456		513_L-Threonic acid, tristrimethylsilyl ether, trimethylsilyl ester	0.10116	0.15008	0.15068	0.15081
1866_5.12_417.1082m/z	0.060203	-4.054	1.8296e-05	4.7376		515_Phosphorylethanolamine, 4TMS derivative	1.2046	1.1988	1.1987	1.1987
1775_7.74_289.1108m/z	0.068135	-3.8755	1.9206e-05	4.7166		518_Terephthalic acid, 2TMS derivative	1.2334	1.2289	1.2288	1.2288
2725_8.02_203.1281m/z	2.7569	1.463	1.9533e-05	4.7092		521_Niflumic acid	0.047011	0.1151	0.1169	0.11717
1963_14.34_661.3220m/z	0.39155	-1.3527	1.9585e-05	4.7081		522_D---Ribofuranose, tetrakistrimethylsilyl ether isomer 2	0.57	0.61474	0.61472	0.61472
6526_9.57_643.2950m/z	35.311	5.142	1.9854e-05	4.7022		524_Azelaic acid, 2TMS derivative	0.57805	0.57658	0.57667	0.57673
1225_8.41_257.0805m/z	3.0938	1.6294	1.9854e-05	4.7022		526_Arabinofuranose, 1,2,3,5-tetrakis-O-trimethylsilyl-	0.99301	0.99877	0.99884	0.99884
1413_13.98_287.2219m/z	0.38355	-1.3825	1.9854e-05	4.7022		527_Methyl galactoside 1S,2S,3S,4R,5R-, 4TMS derivative	0.17146	0.19698	0.1995	0.19951
5286_7.12_459.1425m/z	0.23851	-2.0679	1.9924e-05	4.7006		528_D---Ribofuranose, tetrakistrimethylsilyl ether isomer 2	0.77157	0.78747	0.78739	0.78739
5796_4.65_426.1400m/z	6.1885	2.6296	2.0044e-05	4.698		529_2,2'-Biphenyldiol, 2TMS derivative	0.297	0.38271	0.38299	0.38303
1524_0.67_421.0741m/z	0.40799	-1.2934	2.0044e-05	4.698		531_Propanoic acid, 3-bistrimethylsilyloxyphosphinyloxy-2-trimethylsilyloxy-, trimethylsilyl ester, S-	0.94175	0.94671	0.94695	0.94695
5040_6.70_555.2278m/z	46.403	5.5362	2.0119e-05	4.6964		534_Shikimic acid, 4TMS derivative	0.797	0.80831	0.80842	0.80842
4049_5.95_439.1189m/z	0.17273	-2.5334	2.0331e-05	4.6918		536_2-Ethyl-3-trimethylsilyloxytrimethylsilylbutyrate	0.74221	0.75038	0.75047	0.75047
4710_7.78_321.1542m/z	0.26294	-1.9272	2.0422e-05	4.6899		537_DL-Ornithine, 4TMS derivative	1.2586	1.2528	1.2527	1.2527
1964_1.15_325.1126m/z	2.1228	1.086	2.152e-05	4.6672		538_Citric acid, 4TMS derivative	0.88991	0.88976	0.89012	0.89012
6573_6.00_305.0692m/z	21.106	4.3996	2.1706e-05	4.6634		539_Methyl galactoside 1R,2R,3S,4S,5R-, 4TMS derivative	0.9522	0.94767	0.94803	0.94803
1595_6.95_477.1973m/z	0.25328	-1.9812	2.2769e-05	4.6427		540_Citrulline, 4TMS derivative	1.2538	1.2479	1.2477	1.2477
4073_4.50_427.1788m/z	2.5992	1.3781	2.4014e-05	4.6195		542_D-Erythro-Pentopyranose, 2-deoxy-1,3,4-tris-O-trimethylsilyl-	1.1234	1.1195	1.1196	1.1196
3733_5.37_433.1611m/z	0.49198	-1.0233	2.4095e-05	4.6181		545_Analyte 777	0.97002	0.97036	0.97023	0.97025
846_5.90_548.2462n	0.46237	-1.1129	2.5163e-05	4.5992		546_3-Aminobenzoic acid, 2TMS derivative	0.4928	0.49551	0.49723	0.49723
1180_4.66_473.0934m/z	0.024962	-5.3241	2.5575e-05	4.5922		548_Analyte 783	0.97454	0.97761	0.97749	0.97751
2603_5.94_269.1021m/z	0.38153	-1.3902	2.5575e-05	4.5922		549_L--Threose, tristrimethylsilyl ether, methyloxime syn	0.54364	0.55835	0.55829	0.55829
1882_8.53_433.2077m/z	0.35879	-1.4788	2.6006e-05	4.5849		550_3,7-dioxa-2,8-disilanonane, 5,5-diethyl-2,2,8,8-tetramethyl-	1.2147	1.2109	1.2108	1.2108
5782_7.69_429.1384m/z	0.29036	-1.7841	2.652e-05	4.5764		553_Myristic acid, TMS derivative	0.53936	0.55934	0.56037	0.56037
4393_8.96_515.2479m/z	7.2928	2.8665	2.8533e-05	4.5447		554_2-Thiobarbituric acid, S-trimethylsilyl-, bistrimethylsilyl ether	1.2459	1.2415	1.2414	1.2413
1515_9.25_387.2382m/z	3.3938	1.7629	2.994e-05	4.5238		555_Galactopyranose, 3,4-di-O-methyl-1,2,6-tris-O-trimethylsilyl-	0.6487	0.65144	0.65139	0.65138
1332_6.08_521.2600m/z	0.42663	-1.229	3.0168e-05	4.5205		556_Phthalic acid, hex-3-yl isobutyl ester	0.9957	0.99482	0.99508	0.99507
6273_5.97_775.2782m/z	3.3901	1.7613	3.094e-05	4.5095		557_D---Ribose, tetrakistrimethylsilyl ether, ethyloxime	0.50293	0.50907	0.50953	0.50955
3768_6.69_429.1553m/z	3.0664	1.6166	3.094e-05	4.5095		558_L-Threonic acid, tristrimethylsilyl ether, trimethylsilyl ester	0.87492	0.90701	0.90707	0.90707
1167_4.35_283.0907n	0.46026	-1.1195	3.094e-05	4.5095		560_D---Ribose, tetrakistrimethylsilyl ether, ethyloxime	1.1977	1.1968	1.1967	1.1967
4348_7.95_331.2888m/z	2.3765	1.2488	3.126e-05	4.505		561_Tyrosine, 2TMS derivative	0.023108	0.095024	0.10083	0.10084
1036_8.54_625.3430m/z	0.1243	-3.0081	3.1436e-05	4.5026		565_D--Gluconolactone, 4TMS derivative	0.026537	0.23142	0.2315	0.23159
995_5.76_557.1506m/z	14.162	3.8239	3.2162e-05	4.4927		567_Quinoline, 5-chloro-8-ethoxy-7-iodo-	0.29259	0.2915	0.29349	0.2935
6223_14.22_831.5015m/z	5.9237e-07	-20.687	3.2165e-05	4.4926		569_D--Gluconolactone, 4TMS derivative	0.993	0.98853	0.98855	0.98855
5899_6.68_221.0644m/z	20.697	4.3714	3.2235e-05	4.4917		570_Spiroxamine	0.43085	0.43879	0.43876	0.43884
4778_7.44_419.1333m/z	0.13116	-2.9305	3.2376e-05	4.4898		571_D-Xylopyranose, 4TMS derivative	0.70639	0.72775	0.7278	0.7278
1842_14.36_224.2160n	0.06906	-3.856	3.2631e-05	4.4864		575_Gluconolactone 3R,4S,5R,6R-, 4TMS derivative	0.95258	0.9696	0.96948	0.96947
4111_0.60_131.0818m/z	0.36269	-1.4632	3.2708e-05	4.4853		576_Tyramine, 3TMS derivative	1.2711	1.2654	1.2653	1.2653
879_1-Methyladenosine,tristrimethylsilyl ether	0.42401	-1.2378	3.2999e-05	4.4815		577_Silane, butoxymethyltrimethyl-	0.65474	0.6542	0.65429	0.65432
484_Erythritol, 4TMS derivative	0.48965	-1.0302	3.3099e-05	4.4802		578_L-Lysine, 4TMS derivative	1.2711	1.2654	1.2653	1.2653
2075_9.22_257.0810m/z	3.6293	1.8597	3.4442e-05	4.4629		579_D-Galactofuranoside, ethyl 2,3,5,6-tetrakis-O-trimethylsilyl-	1.271	1.2653	1.2651	1.2651
6622_10.98_611.2834m/z	2638100	21.331	3.5453e-05	4.4504		580_L-Lysine, 4TMS derivative	0.34898	0.42227	0.42344	0.42345
950_6.06_435.2223m/z	0.20953	-2.2547	3.602e-05	4.4435		581_3-Pentadecanone	1.0097	1.0053	1.0052	1.0052
1023_6.43_427.1238m/z	0.10579	-3.2407	3.7494e-05	4.426		582_Erythritol, 4TMS derivative	1.2529	1.2473	1.2472	1.2472
233_L-Isoleucine, 2TMS derivative	0.49967	-1.001	3.7565e-05	4.4252		586_Erythritol, 4TMS derivative	0.61883	0.63427	0.63435	0.63437
1527_8.10_497.1658m/z	0.056616	-4.1427	3.8047e-05	4.4197		587_Ethyl D-glucopyranoside, 4TMS derivative	0.34036	0.35024	0.35023	0.35031
540_Citrulline, 4TMS derivative	0.32081	-1.6402	3.8981e-05	4.4091		590_L-Tyrosine, 3TMS derivative	1.2567	1.2511	1.2509	1.2509
4075_0.71_341.1080m/z	0.36446	-1.4562	3.912e-05	4.4076		591_4-Coumaric acid, 2TMS derivative	1.271	1.2653	1.2652	1.2652
5120_9.86_627.3014m/z	3.3013	1.723	3.9659e-05	4.4017		595_D-Arabinopyranose, 4TMS derivative isomer 1	1.1204	1.1183	1.1182	1.1182
689_9-Octadecenoic acid, E-, TMS derivative	2.9435	1.5575	4.0897e-05	4.3883		597_D---Ribofuranose, tetrakistrimethylsilyl ether isomer 1	0.34775	0.46148	0.46145	0.46145
2683_11.10_857.5123m/z	2.4983e-07	-21.933	4.0918e-05	4.3881		598_Gallic acid, 4TMS derivative	0.99507	0.9974	0.99728	0.99731
6007_11.20_529.2998m/z	5599000	22.417	4.1007e-05	4.3871		599_2,3,4-Trihydroxybutyric acid tetrakistrimethylsilyl deriv., , R,R-	0.71237	0.71206	0.71234	0.71236
836_4.36_587.1549m/z	0.27151	-1.8809	4.174e-05	4.3794		601_Carbonic acid, 2-dimethylaminoethyl neopentyl ester	1.2614	1.2554	1.2553	1.2553
2818_7.88_217.1070m/z	2.9186	1.5453	4.2077e-05	4.376		602_L-Threonic acid, tristrimethylsilyl ether, trimethylsilyl ester	0.4151	0.42424	0.42475	0.42477
1393_8.01_507.2453m/z	0.35704	-1.4859	4.284e-05	4.3682		603_4'-Benzyloxy-5,7-dimethoxyflavone	1.0117	1.0074	1.0073	1.0073
2277_6.92_453.2329m/z	2.3896	1.2567	4.3014e-05	4.3664		605_Analyte 866	0.33731	0.38125	0.3845	0.38452
6209_12.56_328.2124m/z	0.46226	-1.1132	4.3708e-05	4.3594		606_Caffeic acid, 3TMS derivative	0.32883	0.38534	0.38595	0.38596
760_8.75_509.0521m/z	9.7699	3.2883	4.5094e-05	4.3459		607_L---Fucopyranose, tetrakistrimethylsilyl ether	0.72452	0.73371	0.73395	0.73396
583_5.60_763.3004m/z	4.5736	2.1933	4.5094e-05	4.3459		610_Pantothenic acid tritms	0.97498	0.97448	0.97477	0.97477
2273_14.53_257.2114m/z	0.15831	-2.6591	4.5131e-05	4.3455		611_L--Tartaric acid, 4TMS derivative	0.37938	0.42212	0.42368	0.42369
1160_8.36_213.0905m/z	9.0604	3.1796	4.5892e-05	4.3383		614_Cinnamic acid, trimethylsiloxy-, trimethylsilyl ester	0.89596	0.89231	0.89271	0.89271
762_8.75_985.2113m/z	9.6731	3.274	4.6076e-05	4.3365		616_2,3,4-Trihydroxybutyric acid tetrakistrimethylsilyl deriv., , R,R-	1.0822	1.0852	1.0852	1.0852
1415_8.74_213.0911m/z	3.9561	1.9841	4.8109e-05	4.3178		617_L-Galactofuranose, 6-deoxy-1,2,3,5-tetrakis-O-trimethylsilyl-	0.98123	0.98979	0.98974	0.98974
795_6.16_303.0900m/z	0.13873	-2.8496	4.8798e-05	4.3116		620_L-Rhamnose, 4TMS derivative	0.97158	0.98956	0.98944	0.98943
5983_12.08_431.3374m/z	221.67	7.7922	4.9036e-05	4.3095		622_Arabinose, 4TMS derivative	1.1943	1.1897	1.1896	1.1896
6337_10.24_445.2440m/z	7.0032	2.808	4.9245e-05	4.3076		623_9-Hexadecenoic acid, Z-, TMS derivative	1.2192	1.2138	1.2137	1.2137
988_trans-1,4-Cyclohexanedicarboxylic acid, bistert-butyldimethylsilyl ester	0.43593	-1.1978	5.0223e-05	4.2991		624_L--Tartaric acid, 4TMS derivative	1.0176	1.0135	1.0135	1.0135
5741_5.85_431.1544m/z	2.1239	1.0867	5.062e-05	4.2957		627_Palmitic Acid, TMS derivative	1.1738	1.169	1.1689	1.1689
3823_5.96_500.0617m/z	0.205	-2.2863	5.359e-05	4.2709		629_Hypoxanthine, 2TBDMS derivative	1.1681	1.1624	1.1623	1.1623
4002_5.16_517.1018m/z	15.515	3.9556	5.5193e-05	4.2581		631_Butanedioic acid, oxotrimethylsilyl-, bistrimethylsilyl ester	1.2464	1.2418	1.2417	1.2417
1189_13.21_678.3805n	15.382	3.9431	5.5193e-05	4.2581		633_Erythritol, 4TMS derivative	0.55204	0.60816	0.60811	0.60812
4767_6.88_425.1996m/z	0.28574	-1.8072	5.5252e-05	4.2577		634_Trisiloxane, octamethyl-	0.75071	0.7476	0.74763	0.74763
5110_4.58_176.0341m/z	159.95	7.3215	5.5511e-05	4.2556		635_Gluconolactone 3R,4S,5R,6R-, 4TMS derivative	0.84995	0.87466	0.87455	0.87455
897_5.95_293.0856m/z	0.10533	-3.2471	5.6274e-05	4.2497		636_9-Octadecynenitrile	0.48282	0.48987	0.49023	0.49025
3064_10.44_257.0811m/z	23.763	4.5706	5.7478e-05	4.2405		637_9-Octadecynenitrile	0.56959	0.56762	0.56893	0.56893
2895_7.10_243.1021m/z	0.31905	-1.6481	5.8364e-05	4.2339		638_1,E-11,Z-13-Octadecatriene	0.99506	0.99092	0.99107	0.99107
420_9.33_425.0905m/z	4.9215	2.2991	5.9188e-05	4.2278		639_D-Arabinopyranose, 4TMS derivative isomer 1	0.91769	0.92618	0.92639	0.92638
4354_7.07_535.1809m/z	3.2283	1.6908	6.0564e-05	4.2178		641_Isoferulic acid, 2TMS derivative	0.85974	0.86826	0.86846	0.86845
5318_13.42_481.2569m/z	18.463	4.2066	6.1342e-05	4.2122		643_9,12-Octadecadienoic acid, methyl ester	1.0226	1.018	1.0182	1.0182
822_4.74_310.1148m/z	0.43598	-1.1977	6.1342e-05	4.2122		644_2-Trimethylsilyloxyheptanoic acid, trimethylsilyl ester	0.47318	0.49071	0.49066	0.49071
1187_5.35_875.3533m/z	0.46759	-1.0967	6.2194e-05	4.2063		646_2,2'-Sulfonyldiethanol, 2TMS derivative	0.75118	0.75325	0.75355	0.75356
3037_9.49_461.2390m/z	16.117	4.0105	6.2753e-05	4.2024		647_Analyte 934	0.56915	0.58036	0.58042	0.58043
649_Analyte 937	0.389	-1.3622	6.3191e-05	4.1993		648_Analyte 935	0.34572	0.42614	0.42623	0.42623
4927_4.53_372.1854m/z	0.078285	-3.6751	6.3905e-05	4.1945		649_Analyte 937	1.2499	1.2439	1.2438	1.2438
2442_7.12_387.1593m/z	0.44262	-1.1759	6.4083e-05	4.1933		651_L-Rhamnose, 4TMS derivative	0.047777	0.073021	0.093826	0.093826
3014_10.44_213.0910m/z	18.219	4.1874	6.5926e-05	4.1809		653_Glycerol, 3TMS derivative	0.33759	0.34381	0.34392	0.34402
3131_0.66_317.0539m/z	0.48667	-1.039	6.6288e-05	4.1786		654_Bisphenol A, 2TMS derivative	0.16095	0.23448	0.23806	0.23807
1273_6.52_415.1240m/z	0.36716	-1.4455	6.7049e-05	4.1736		657_Sulfurous acid, hexyl octyl ester	1.1925	1.1873	1.1872	1.1872
5602_7.96_685.2315m/z	10.461	3.387	6.943e-05	4.1585		658_D-Galactofuranoside, ethyl 2,3,5,6-tetrakis-O-trimethylsilyl-	0.61683	0.65886	0.65909	0.65909
1758_6.02_735.2473m/z	2.811	1.4911	7.0669e-05	4.1508		659_Mannonic acid, lactone - 4TMS derivative	0.81547	0.8447	0.84476	0.84476
552_6.13_415.1599m/z	0.055646	-4.1676	7.1074e-05	4.1483		661_Caffeic acid, 3TMS derivative	0.9734	0.97412	0.97413	0.97413
4198_5.37_555.1096m/z	18.537	4.2124	7.1546e-05	4.1454		662_Caffeic acid, 3TMS derivative	1.2048	1.1999	1.1998	1.1998
5291_7.99_525.1973m/z	32.185	5.0083	7.1898e-05	4.1433		663_N5-1-Imino-3-butenyl-L-ornithine	0.61409	0.61115	0.61109	0.61118
169_4.89_653.1302m/z	0.17966	-2.4767	7.3472e-05	4.1339		664_Octanamide, N-2-hydroxyethyl-	0.55232	0.59831	0.59838	0.59838
1583_4.73_382.0996m/z	0.48853	-1.0335	7.4243e-05	4.1293		665_Heptadecanoic acid, TMS derivative	1.1171	1.1135	1.1134	1.1134
2498_5.96_697.1668m/z	6.6534	2.7341	7.5147e-05	4.1241		666_Analyte 963	0.35711	0.35539	0.3554	0.35549
1602_11.71_187.1331m/z	21.281	4.4115	7.6316e-05	4.1174		667_Methyl-4-O-methyl-D-glucopyranoside, 3TMS derivative	1.1974	1.1927	1.1926	1.1926
6335_6.72_395.1740m/z	4.5865	2.1974	7.6316e-05	4.1174		668_Phosphoric acid, 2-trimethylsiloxy-1-trimethylsiloxymethylethyl bistrimethylsilyl ester	1.2177	1.215	1.2149	1.2149
5518_8.16_567.2068m/z	7.8702	2.9764	7.9568e-05	4.0993		669_4-4-Methanesulfonylphenyl-3-4-methylphenyl-5H-furan-2-one	0.47638	0.48433	0.48428	0.48435
3236_6.59_464.1697m/z	3.2813	1.7142	8.4089e-05	4.0753		671_Ethylene glycol, 2TMS derivative	0.083232	0.17168	0.17731	0.17731
5168_7.76_621.2179m/z	21.671	4.4377	8.4429e-05	4.0735		675_9S,11R-Dihydroxy-15-oxo-13E-prostenoic acid	0.4427	0.4413	0.44133	0.44135
142_4.89_627.1898m/z	20.185	4.3352	8.7409e-05	4.0584		676_L-Rhamnose, 4TMS derivative	0.53418	0.56143	0.5621	0.5621
946_2-Hydroxyimino-N-2-iodophenylacetamide, 2TMS derivative	0.28497	-1.8111	8.7409e-05	4.0584		677_3-Methyladipic acid	0.34075	0.38865	0.39033	0.39038
5241_6.29_521.2575m/z	8.5661	3.0986	8.9084e-05	4.0502		681_Phosphoric acid, bistrimethylsilyl 2,3-bistrimethylsilyloxypropyl ester	0.7892	0.80015	0.80036	0.80036
631_Butanedioic acid, oxotrimethylsilyl-, bistrimethylsilyl ester	0.48646	-1.0396	9.3273e-05	4.0302		682_Phosphoric acid, bistrimethylsilyl 2,3-bistrimethylsilyloxypropyl ester	1.2711	1.2654	1.2652	1.2652
4713_5.64_259.0955m/z	9.3916	3.2314	9.3827e-05	4.0277		683_Ethyl D-glucopyranoside, 4TMS derivative	0.55654	0.56001	0.56033	0.56033
1495_7.73_477.2337m/z	3.0486	1.6082	9.4547e-05	4.0244		684_Hexadecane-1,2-diol, 2TMS derivative	0.59302	0.5974	0.59774	0.59775
5784_6.99_509.2386m/z	19.179	4.2615	9.5519e-05	4.0199		685_Phosphoric acid, 2-trimethylsiloxy-1-trimethylsiloxymethylethyl bistrimethylsilyl ester	0.19826	0.1983	0.20168	0.20169
554_2-Thiobarbituric acid, S-trimethylsilyl-, bistrimethylsilyl ether	0.49654	-1.01	9.8533e-05	4.0064		686_9,12-Octadecadienoic acid Z,Z-, TMS derivative	1.2335	1.2276	1.2274	1.2274
1079_6.18_589.1754m/z	0.16813	-2.5724	9.8957e-05	4.0046		687_3-Methylbut-2-enoic acid, 2-dimethylaminoethyl ester	0.70231	0.72159	0.72166	0.72166
2860_6.90_451.0861m/z	4.7382	2.2443	0.00010006	3.9997		689_9-Octadecenoic acid, E-, TMS derivative	1.2534	1.2474	1.2472	1.2472
2724_12.53_313.2376m/z	12.037	3.5895	0.00010189	3.9919		690_11-Octadecenoic acid, Z-, TMS derivative	0.97542	0.97513	0.97542	0.97542
1657_0.60_173.1036m/z	0.30167	-1.729	0.0001031	3.9867		692_Oleic Acid, Z-, TMS derivative	1.2075	1.2017	1.2016	1.2016
4344_14.58_297.2427m/z	4.3202	2.1111	0.00010343	3.9854		693_Lys-Gly-Asp-Ser	0.44258	0.44139	0.44277	0.44276
2600_8.85_533.2959m/z	2.1192	1.0835	0.00010564	3.9762		694_L-Glutamyl-L-glutamic Acid	0.44653	0.45331	0.45328	0.45336
6205_5.29_641.2423m/z	10.67	3.4154	0.00010603	3.9746		696_Ethyl D-glucopyranoside, 4TMS derivative	0.48409	0.48283	0.4836	0.48366
6532_7.82_549.2890m/z	4.7915	2.2605	0.00010605	3.9745		699_Analyte 1008	0.46566	0.47317	0.47313	0.47321
1363_6.33_337.1496m/z	0.49844	-1.0045	0.00010679	3.9715		701_Phosphoric acid, bistrimethylsilyl 2,3-bistrimethylsilyloxypropyl ester	1.2711	1.2654	1.2652	1.2652
666_5.67_386.0540m/z	0.22499	-2.1521	0.00010796	3.9667		702_Stearic acid, TMS derivative	1.2006	1.1949	1.1948	1.1948
4439_10.60_445.2436m/z	5.7192	2.5158	0.00010846	3.9647		705_Pro-Ala-Lys	1.0465	1.0417	1.0418	1.0418
770_4.34_427.0055m/z	0.32653	-1.6147	0.00010951	3.9605		707_3,7-Dihydroxy-3',4'-dimethoxyflavone	0.78402	0.79209	0.79215	0.79215
556_6.14_537.1966m/z	0.37322	-1.4219	0.00010951	3.9605		710_Tetrabenazine	1.0078	1.0032	1.0032	1.0032
6050_8.44_485.1654m/z	3.4525	1.7876	0.00011047	3.9567		711_D-Galactofuranoside, ethyl 2,3,5,6-tetrakis-O-trimethylsilyl-	1.0116	1.0169	1.0169	1.0169
979_0.66_317.2179m/z	0.34862	-1.5203	0.00011317	3.9463		712_Glycerol, 3TMS derivative	1.1807	1.1785	1.1784	1.1784
5514_9.44_627.3006m/z	4.7905	2.2602	0.00011421	3.9423		715_Carbonic acid, 2-dimethylaminoethyl neopentyl ester	0.98417	0.98728	0.98716	0.98716
2706_12.05_501.3072m/z	2.0586	1.0417	0.00011549	3.9375		718_1-Benzyl-3-methylpiperidin-4-one	0.99482	0.99752	0.9974	0.9974
6465_14.22_597.3038m/z	32.697	5.0311	0.00011887	3.9249		719_Demexiptiline	0.28298	0.28311	0.28345	0.28345
4732_7.69_527.2477m/z	8.6119	3.1063	0.00011887	3.9249		722_Propanoic acid, 3-bistrimethylsilyloxyphosphinyloxy-2-trimethylsilyloxy-, trimethylsilyl ester, S-	1.0828	1.0776	1.0777	1.0777
2629_4.46_743.3332m/z	0.27149	-1.881	0.00011887	3.9249		723_Phosphoric acid, 4-oxo-2,3-bistrimethylsilyloxybutyl bistrimethylsilyl ester, R-R,R-	0.3525	0.46445	0.46442	0.46442
920_D-Xylopyranose, 4TMS derivative	2.1776	1.1228	0.00012134	3.916		726_Linoelaidic acid, trimethylsilyl ester	1.1577	1.156	1.1559	1.1558
4920_5.64_584.0813m/z	7.1162	2.8311	0.00012167	3.9148		727_Ethyl D-glucopyranoside, 4TMS derivative	0.57732	0.63333	0.63326	0.63326
627_7.66_489.1035m/z	0.016972	-5.8807	0.00012182	3.9143		728_Propanoic acid, 3-bistrimethylsilyloxyphosphinyloxy-2-trimethylsilyloxy-, trimethylsilyl ester, S-	1.1088	1.1034	1.1036	1.1036
280_4.89_315.5799m/z	0.30725	-1.7025	0.00012236	3.9124		729_Pyrrolidine, 1-1-oxo-7,10-hexadecadienyl-	0.59036	0.61615	0.61622	0.61625
4784_9.61_515.2496m/z	2.2765	1.1868	0.00012376	3.9074		733_Octanamide, N-2-hydroxyethyl-	0.64037	0.66351	0.66356	0.66359
2019_5.96_348.0838n	2.164	1.1137	0.00013755	3.8615		736_L-Rhamnose, 4TMS derivative	0.26994	0.32128	0.32317	0.32317
617_5.40_403.1562m/z	0.24211	-2.0463	0.00013759	3.8614		737_Propanoic acid, 3-bistrimethylsilyloxyphosphinyloxy-2-trimethylsilyloxy-, trimethylsilyl ester, S-	1.091	1.0857	1.0859	1.0859
853_17.22_447.2547m/z	12.652	3.6612	0.0001404	3.8526		738_D---Ribofuranose, tetrakistrimethylsilyl ether isomer 2	1.2156	1.2141	1.214	1.214
6379_7.89_409.2077m/z	7.6125	2.9284	0.00014044	3.8525		741_2-Propenoic acid, 2-trimethylsilyloxy-, anhydride with bistrimethylsilyl hydrogen phosphate	1.2248	1.2188	1.2187	1.2187
4830_7.76_417.1553m/z	17.775	4.1517	0.00014091	3.8511		742_Analyte 1076	0.98731	0.99397	0.99402	0.99401
4482_8.26_541.1924m/z	11.596	3.5355	0.00014091	3.8511		743_L-Rhamnose, 4TMS derivative	0.63282	0.63686	0.63784	0.63784
722_6.61_564.1713m/z	0.019072	-5.7124	0.00014211	3.8474		751_Ethyl D-glucopyranoside, 4TMS derivative	0.078253	0.26865	0.26994	0.26999
728_8.35_409.1285m/z	6.4906	2.6984	0.00014551	3.8371		753_Thiazole, 2-phenylthio-	1.0166	1.0338	1.0337	1.0337
2738_5.37_423.1024m/z	38.577	5.2697	0.00014703	3.8326		754_Methyl R--2,2-dimethyl-1,3-dioxolane-4-carboxylate	0.74807	0.76369	0.76361	0.76361
886_0.95_601.1337m/z	6.0726	2.6023	0.00014703	3.8326		755_D-Xylose, 4TMS derivative	1.1129	1.108	1.108	1.108
4980_7.52_562.2433m/z	3.4839	1.8007	0.00014703	3.8326		756_Arabinofuranose, 1,2,3,5-tetrakis-O-trimethylsilyl-	0.15782	0.29648	0.29675	0.29677
6202_0.56_259.0762m/z	0.3201	-1.6434	0.00014833	3.8288		761_D-Xylose, 4TMS derivative	1.2111	1.211	1.2108	1.2108
3244_4.72_372.0744m/z	7.1901	2.846	0.0001492	3.8262		763_3-Hydroxy-2,5,5,8a-tetramethyl-3,4,4a,5,6,7,8,8a-octahydronaphthalene-1-carboxylic acid, 2-trimethylsilylethyl ester	1.2187	1.2157	1.2156	1.2156
651_5.51_223.0602m/z	38.326	5.2603	0.0001533	3.8145		764_5-Methyluridine, 3TMS derivative	0.17868	0.34032	0.34043	0.34043
364_6.64_645.2379m/z	0.21282	-2.2323	0.00016006	3.7957		766_Arabinose, 4TMS derivative	0.9727	0.97338	0.97338	0.97338
4037_4.70_474.0091m/z	2.4012	1.2638	0.00016049	3.7945		767_d-Erythrotetrofuranose, tris-O-trimethylsilyl-	1.2699	1.264	1.2639	1.2639
377_7.19_505.0982m/z	0.20822	-2.2638	0.00016059	3.7943		769_4,4-Bistrimethylsiloxybutenoic acid, trimethylsilyl ester	0.97414	0.97369	0.97399	0.97398
5312_17.83_695.4632m/z	9.5957e-09	-26.635	0.00016376	3.7858		770_3,5-Dioxa-4-phospha-2-silaoctan-8-oic acid, 2,2-dimethyl-4,7-bistrimethylsilyloxy-, trimethylsilyl ester, 4-oxide	1.162	1.167	1.1668	1.1668
636_6.37_429.1757m/z	0.31558	-1.6639	0.00016868	3.7729		773_Bicyclo4.1.0heptane, 7-methylene-	0.47519	0.54484	0.54558	0.54558
828_8.69_537.1958m/z	0.098109	-3.3495	0.00016889	3.7724		776_Prosta-5,13-dien-1-oic acid, 9,11-epidioxy-15-4-methylphenylsulfonyloxy-, methyl ester, 5Z,91113E,15S-	0.88651	0.89772	0.89761	0.89761
6759_0.53_614.8985m/z	4.5818	2.1959	0.00017178	3.765		777_11-Eicosenoic acid, E-,TMS derivative	1.0963	1.0925	1.0924	1.0924
901_L-Glucono-1,4-lactone 2S,3R,4S,5S-, 4TMS derivative	2.008	1.0058	0.00017338	3.761		778_L-Rhamnose, 4TMS derivative	0.40463	0.46498	0.46494	0.46497
5942_14.44_478.2941m/z	3.4241	1.7757	0.00017513	3.7566		781_5-Methyluridine, 3TMS derivative	0.87682	0.88792	0.88794	0.88793
6420_11.73_499.2909m/z	2.1588	1.1103	0.0001834	3.7366		782_Ethyl D-glucopyranoside, 4TMS derivative	0.12928	0.28321	0.28431	0.28431
4521_5.71_597.1566m/z	2.0198	1.0142	0.0001859	3.7307		783_Analyte 1127	0.29711	0.36902	0.36899	0.36899
1147_6.68_594.2389m/z	2.2464	1.1676	0.00018722	3.7276		785_Uridine, 3TMS derivative	0.59116	0.63766	0.63783	0.63783
849_4.34_848.2654m/z	0.234	-2.0954	0.00019462	3.7108		786_Eicosanoic acid, TMS	1.2089	1.2041	1.2039	1.2039
614_1.64_269.0689m/z	0.29829	-1.7452	0.00019626	3.7072		787_Methyl 13-hydroxy-12-methoxy-9-octadecenoate, E-, TMS derivative	0.74796	0.7643	0.76422	0.76422
1350_5.65_502.1542m/z	8.6157	3.107	0.00019761	3.7042		791_7-3-Hydroxy-propyl-bicyclo2.2.1heptan-2-one, TBDMS derivative	1.08	1.0788	1.0789	1.0789
2878_9.22_213.0912m/z	4.9759	2.315	0.00019867	3.7019		793_Ethyl D-glucopyranoside, 4TMS derivative	1.1172	1.1161	1.1161	1.1161
2272_8.72_451.1960m/z	3.5058	1.8097	0.00020711	3.6838		794_L-Ribulose, tetrakistrimethylsilyl ether, ethyloxime isomer 2	1.1054	1.1009	1.1007	1.1007
3563_5.42_323.1338m/z	3.4664	1.7934	0.00022015	3.6573		797_Allonic acid, lactone, 4TMS derivavative	0.8824	0.88251	0.88255	0.88256
5954_0.58_264.9320m/z	0.31721	-1.6565	0.00022199	3.6537		798_Dimethyl hexopyranosiduronate, D-, 3TMS derivative	1.1252	1.1261	1.1261	1.1261
4213_5.94_437.1224m/z	0.26266	-1.9287	0.00022296	3.6518		800_L-Rhamnose, 4TMS derivative	0.63847	0.64299	0.64401	0.64402
5834_13.26_595.5132m/z	11.028	3.4631	0.00022682	3.6443		803_L-Rhamnose, 4TMS derivative	0.013772	0.21532	0.21537	0.21538
4969_7.09_467.1543m/z	0.016383	-5.9317	0.00023221	3.6341		804_Erythritol, 4TMS derivative	0.82324	0.82253	0.82293	0.82292
1759_7.64_509.2953m/z	0.32216	-1.6341	0.00023312	3.6324		805_5-Tetradecene, E-	0.74325	0.74011	0.74013	0.74014
2526_7.45_525.1590m/z	0.062065	-4.0101	0.0002513	3.5998		808_Ethyl D-glucopyranoside, 4TMS derivative	0.69864	0.71532	0.71581	0.71581
4589_5.49_375.0692m/z	0.38693	-1.3698	0.00025485	3.5937		809_Ethyl D-glucopyranoside, 4TMS derivative	0.016972	0.042985	0.064349	0.064743
5595_7.53_477.2307m/z	19.186	4.262	0.00025506	3.5934		810_N5-1-Imino-3-butenyl-L-ornithine	0.66608	0.67949	0.6795	0.67951
2085_5.98_491.9984m/z	2.6196	1.3894	0.00025687	3.5903		811_2-Trimethylsilyloxysebacic acid, bistrimethylsilyl- ester	1.2711	1.2654	1.2652	1.2652
553_0.88_528.0410m/z	0.40813	-1.2929	0.00025854	3.5875		813_Cephalothin	0.86612	0.87736	0.87734	0.87734
5808_14.76_283.2273m/z	16.551	4.0488	0.00025856	3.5874		816_2-Trimethylsilyloxysebacic acid, bistrimethylsilyl- ester	1.2054	1.2013	1.2012	1.2012
6445_7.53_559.2381m/z	2.5652	1.3591	0.00026614	3.5749		818_Dodecanoic acid, 7,11-dimethyl-3-trimethylsilyloxy-3- trimethylsilyloxymethyl-, trimethylsilyl ester	0.81157	0.81	0.81016	0.81019
686_9,12-Octadecadienoic acid Z,Z-, TMS derivative	2.0009	1.0007	0.00026905	3.5702		819_Dimethyl hexopyranosiduronate, D-, 3TMS derivative	1.2087	1.2066	1.2065	1.2065
1875_5.64_179.0341m/z	0.023168	-5.4317	0.00027339	3.5632		821_Acetin, bis-1,3-trimethylsilyl ether	0.72817	0.73743	0.73778	0.73779
473_4-Aminobutanoic acid, 3TMS derivative	0.252	-1.9885	0.00028082	3.5516		822_L-Rhamnose, 4TMS derivative	0.30342	0.36914	0.37037	0.37037
1831_7.63_597.3114m/z	0.44811	-1.1581	0.00028082	3.5516		826_1-Methyladenosine,tristrimethylsilyl ether	1.1511	1.1574	1.1573	1.1573
4985_6.35_671.2528m/z	3.2054	1.6805	0.00028644	3.543		830_D-Glucuronic acid- lactone, 3TMS derivative	0.24569	0.32371	0.32499	0.32499
6334_10.97_167.1062m/z	2.9847	1.5776	0.00028921	3.5388		831_1-Monopalmitin, 2TMS derivative	0.76774	0.79168	0.79166	0.79165
591_7.68_451.2173m/z	0.23347	-2.0987	0.00028971	3.538		832_Demexiptiline	0.012456	0.023789	0.029892	0.029905
4283_14.29_152.9948m/z	3.0069	1.5883	0.00029018	3.5373		833_3-Propyl-5,6-bis-trimethylsilyl-1-trimethylsiloxy-1,2-dihydroborinine	0.92023	0.91846	0.91885	0.91884
5902_9.45_389.1810m/z	2.2277	1.1556	0.00030013	3.5227		835_5-Iodouridine	1.2596	1.2535	1.2534	1.2534
4619_7.90_451.1601m/z	2.2125	1.1457	0.00031337	3.5039		836_Glycerol, 3TMS derivative	0.59536	0.64089	0.64115	0.64115
2059_7.28_403.2327m/z	57.573	5.8473	0.00031657	3.4995		837_Acetic acid, bistrimethylsilyloxyl-, trimethylsilyl ester	1.1147	1.115	1.1149	1.1149
4758_0.71_161.0445m/z	0.27459	-1.8646	0.00032226	3.4918		840_Mannonic acid, lactone, 4TMS derivavative	0.75393	0.75081	0.75137	0.75137
619_8.90_213.0902m/z	8.2847	3.0504	0.00032299	3.4908		841_Analyte 1216	0.62518	0.62484	0.62513	0.62515
4343_7.96_369.0447m/z	4.7008	2.2329	0.0003246	3.4887		842_2-Trimethylsilyloxyheptanoic acid, trimethylsilyl ester	0.97786	0.98593	0.98598	0.98598
3832_10.96_185.1171m/z	2.3683	1.2438	0.00032897	3.4828		843_1-Methyladenosine,tristrimethylsilyl ether	0.21309	0.33411	0.33484	0.33484
294_6.34_367.1028m/z	0.22985	-2.1213	0.00033062	3.4807		845_L-Glucono-1,4-lactone 2S,3R,4S,5S-, 4TMS derivative	0.93531	0.93377	0.93403	0.93403
6230_14.13_295.2270m/z	2.8007	1.4858	0.00033891	3.4699		846_L-Glucono-1,4-lactone 2S,3R,4S,5S-, 4TMS derivative	0.82688	0.82289	0.82291	0.82291
677_4.35_833.2543m/z	0.38471	-1.3781	0.00034004	3.4685		848_Dihydroxyacetone, 2TMS derivative	0.31996	0.31894	0.31905	0.31906
3884_9.38_417.2120m/z	2.1634	1.1133	0.00034153	3.4666		849_Behenic acid, TBDMS derivative	1.2711	1.2654	1.2652	1.2652
4819_8.88_841.3463m/z	4.7442	2.2462	0.00035027	3.4556		851_L-Glucono-1,4-lactone 2S,3R,4S,5S-, 4TMS derivative	0.36177	0.37314	0.37313	0.3732
1708_6.38_328.2230m/z	6.5255	2.7061	0.00035423	3.4507		852_Ethyl D-glucopyranoside, 4TMS derivative	1.2445	1.2386	1.2384	1.2384
4298_0.59_716.6874m/z	4.2316	2.0812	0.00035905	3.4449		853_Zimeldine	0.99375	0.99985	0.9999	0.9999
5553_11.28_591.3381m/z	0.48403	-1.0468	0.00036243	3.4408		856_1-Methyladenosine,tristrimethylsilyl ether	1.2349	1.2314	1.2312	1.2312
3567_1.39_191.0185m/z	3.3476	1.7431	0.00036362	3.4394		857_Erythritol, 4TMS derivative	0.73123	0.72906	0.72981	0.72984
5216_6.98_435.2233m/z	2.9455	1.5585	0.00038192	3.418		859_Dimethyl hexopyranosiduronate, D-, 3TMS derivative	0.52767	0.52928	0.53019	0.53024
930_12.71_676.3611m/z	9.2936	3.2162	0.00038664	3.4127		860_D-Arabinose, tetrakistrimethylsilyl ether, ethyloxime isomer 2	0.56477	0.59315	0.59308	0.59308
240_5.98_373.1499m/z	0.01239	-6.3347	0.00039447	3.404		861_D-Xylopyranose, 4TMS derivative	0.70917	0.72891	0.72939	0.7294
6661_13.27_597.2943m/z	5.8204	2.5411	0.00040412	3.3935		862_17,20,21-Trihydroxypregn-1-ene-3,11-dione	0.40412	0.41197	0.41277	0.41279
2555_13.70_529.3011m/z	5.3754	2.4264	0.00040424	3.3934		863_2-linoleoylglycerol, 2TMS derivative	0.49437	0.50921	0.50915	0.50917
4514_5.04_396.0403m/z	0.029562	-5.0801	0.00041307	3.384		866_Demexiptiline	0.97673	0.97791	0.9779	0.9779
488_Inosose, 2-desoxy-, O-methyloxime, tetrakis-O-trimethylsilyl-	0.40336	-1.3099	0.00043207	3.3644		867_Dimethyl hexopyranosiduronate, D-, 3TMS derivative	1.0114	1.0275	1.0274	1.0274
6102_9.44_453.2116m/z	2.0586	1.0417	0.00044258	3.354		868_L-Alanine, N-3,4-bistrimethylsilyloxycinnamoyl-, methyl ester	1.2304	1.2246	1.2244	1.2244
3031_14.97_271.3782m/z	0.054506	-4.1974	0.00045673	3.3403		869_1,5-Anhydrohexitol, 4TMS derivative	1.2434	1.2387	1.2386	1.2386
2607_14.29_433.2356m/z	2.5453	1.3479	0.00045673	3.3403		870_1,4-benzenediol, 5-hexadecyl-2-methyl-3-octylthio-	1.2158	1.21	1.2099	1.2099
6382_0.54_500.9193m/z	2.1656	1.1147	0.00045673	3.3403		871_Trimethylsilyl tricosanoate	0.65955	0.65641	0.65641	0.65641
4069_8.60_419.0977m/z	0.14663	-2.7697	0.00045769	3.3394		873_L-Glucono-1,4-lactone 2S,3R,4S,5S-, 4TMS derivative	1.2397	1.2361	1.2359	1.2359
6370_12.61_593.2724m/z	7.7108	2.9469	0.00045825	3.3389		874_1-Monolinolein, 2TMS derivative	0.28232	0.3591	0.35911	0.35911
1186_14.29_435.2424m/z	2.6978	1.4318	0.00046197	3.3354		875_Glucuronolactone, trisO-trimethylsilyl-	1.1775	1.1777	1.1776	1.1776
5824_9.56_443.2274m/z	4.3611	2.1247	0.00046594	3.3317		876_1-Monooleoylglycerol, 2TMS derivative	0.4401	0.46387	0.46382	0.46386
5031_6.28_249.1334m/z	4.41	2.1408	0.00048378	3.3154		878_L-Rhamnose, 4TMS derivative	1.2586	1.2545	1.2543	1.2543
1825_5.52_191.0552m/z	0.23365	-2.0976	0.00049813	3.3027		879_1-Methyladenosine,tristrimethylsilyl ether	1.2549	1.2507	1.2506	1.2506
2184_9.80_391.1967m/z	3.9805	1.993	0.00049853	3.3023		881_Dimethyl hexopyranosiduronate, D-, 3TMS derivative	0.48074	0.53375	0.53386	0.53386
5190_13.26_595.5770m/z	30.494	4.9305	0.00051676	3.2867		882_Docosanol, TMS derivative	1.1928	1.1896	1.1895	1.1895
2581_0.69_479.1070m/z	13.866	3.7935	0.00052689	3.2783		883_Allonic acid, lactone, 4TMS derivavative	1.2143	1.2117	1.2116	1.2116
2456_7.99_209.1170m/z	2.0469	1.0334	0.00052689	3.2783		884_L-Rhamnose, 4TMS derivative	0.85145	0.8497	0.84983	0.84985
1092_0.86_179.0551m/z	0.33243	-1.5889	0.00054694	3.2621		885_Phenazepam	0.022334	0.20196	0.20193	0.20218
5783_4.38_237.0969m/z	2.0469	1.0334	0.00055241	3.2577		886_Allonic acid, lactone, 4TMS derivavative	0.77073	0.76739	0.76792	0.76793
2290_0.70_541.1359m/z	6.6891	2.7418	0.00056299	3.2495		889_D-Xylose, 4TMS derivative	0.91014	0.92178	0.92189	0.92188
227_2-Aminoethyl methacrylate, N-trimethylsilyl-	0.47719	-1.0674	0.0005635	3.2491		890_15-Tetracosenoic acid, Z-, TMS derivative	0.48085	0.47852	0.47963	0.47963
6535_4.46_251.0572m/z	2.2936	1.1976	0.00056961	3.2444		891_2-Propanone, 1,3-bistrimethylsilyloxy-, O-bistrimethylsilyloxyphosphinyloxime	0.16187	0.23138	0.23337	0.2334
6101_12.69_593.3014m/z	3.5471	1.8266	0.00057149	3.243		892_Allonic acid, lactone, 4TMS derivavative	0.85208	0.8715	0.87141	0.87141
1317_0.67_245.0421m/z	0.4207	-1.2491	0.00059341	3.2266		894_Dimethyl hexopyranosiduronate, D-, 3TMS derivative	0.35402	0.37309	0.37487	0.37487
1512_12.64_449.2319m/z	26.76	4.742	0.00059559	3.2251		897_Lignoceric acid, TMS derivative	0.4155	0.43961	0.43959	0.43959
4910_7.35_263.1489m/z	13.449	3.7494	0.00059766	3.2235		898_Analyte 1287	0.667	0.69452	0.69443	0.69445
623_9-Hexadecenoic acid, Z-, TMS derivative	2.4237	1.2772	0.00060493	3.2183		900_D-Xylose, 4TMS derivative	0.60796	0.62607	0.62638	0.62639
704_4.41_851.2173m/z	0.49867	-1.0039	0.00060538	3.218		901_L-Glucono-1,4-lactone 2S,3R,4S,5S-, 4TMS derivative	1.2393	1.2334	1.2333	1.2333
1254_0.67_152.9949m/z	0.38176	-1.3893	0.00060686	3.2169		902_Dimethyl hexopyranosiduronate, D-, 3TMS derivative	0.19531	0.26882	0.26953	0.26957
1873_8.21_449.1088m/z	0.18821	-2.4096	0.00061088	3.214		903_L-Alanine, N-3,4-bistrimethylsilyloxycinnamoyl-, methyl ester	1.1283	1.1236	1.1236	1.1235
5260_5.23_379.1606m/z	27.633	4.7883	0.00061815	3.2089		904_1-Tricosanol, TMS derivative	1.2515	1.2471	1.247	1.247
1530_13.38_663.2755m/z	3.5371	1.8226	0.00062458	3.2044		905_Ethyl D-glucopyranoside, 4TMS derivative	0.93553	0.93138	0.93166	0.93166
4395_14.13_395.1528m/z	13.81	3.7876	0.00063063	3.2002		906_Dimethyl hexopyranosiduronate, D-, 3TMS derivative	1.1298	1.1331	1.133	1.133
2666_8.77_581.3156m/z	0.052981	-4.2384	0.00063425	3.1977		907_Dimethyl hexopyranosiduronate, D-, 3TMS derivative	0.98855	0.98933	0.98969	0.98969
5552_14.52_421.2356m/z	7.2766	2.8633	0.00063739	3.1956		908_D---Ribofuranose, tetrakistrimethylsilyl ether isomer 1	0.0026749	0.10522	0.10885	0.10903
6071_0.53_426.9166m/z	3.5646	1.8338	0.0006388	3.1946		909_Ethyl D-glucopyranoside, 4TMS derivative	1.2711	1.2654	1.2652	1.2652
3892_8.87_493.3008m/z	0.22408	-2.1579	0.00064111	3.1931		910_Dimethyl hexopyranosiduronate, D-, 3TMS derivative	1.2711	1.2654	1.2653	1.2653
1162_13.36_527.1878m/z	9.9118	3.3091	0.00064123	3.193		912_Dimethyl hexopyranosiduronate, D-, 3TMS derivative	0.23563	0.24158	0.24332	0.24332
6028_13.76_561.3645m/z	4.7106	2.2359	0.00064123	3.193		913_Demexiptiline	0.42537	0.44792	0.44847	0.44847
668_Phosphoric acid, 2-trimethylsiloxy-1-trimethylsiloxymethylethyl bistrimethylsilyl ester	0.41115	-1.2823	0.00064123	3.193		914_D---Lyxopyranose, 4TMS derivative	1.2624	1.2563	1.2562	1.2562
4485_5.24_437.1442m/z	0.43073	-1.2151	0.00064123	3.193		916_L-Rhamnose, 4TMS derivative	0.94549	0.95423	0.95426	0.95426
4211_15.00_709.4800m/z	9.9918e-09	-26.577	0.00066004	3.1804		917_1-Hexacosanol, TMS derivative	0.24556	0.26427	0.26424	0.26427
1115_6.13_445.0996m/z	0.12369	-3.0152	0.00066616	3.1764		919_L-Rhamnose, 4TMS derivative	1.2064	1.2012	1.2011	1.2011
5632_7.93_405.1518m/z	5.5547	2.4737	0.00066868	3.1748		920_D-Xylopyranose, 4TMS derivative	1.2436	1.2377	1.2375	1.2375
1253_7.14_479.2127m/z	0.47828	-1.0641	0.0006704	3.1737		921_1-Tetracosanol, TMS derivative	1.2379	1.234	1.2339	1.2339
4078_12.18_591.2572m/z	19.988	4.3211	0.0006812	3.1667		922_D--Xylose, 4TMS derivative	1.2654	1.2597	1.2595	1.2595
758_7.30_562.2419m/z	3.9136	1.9685	0.00070953	3.149		923_Coumarin-suberoylanilide hydroxamic acid	0.3356	0.34475	0.34622	0.34622
321_6.34_191.0551m/z	0.22934	-2.1244	0.00071669	3.1447		925_2-Hydroxyimino-N-2-iodophenylacetamide, 2TMS derivative	1.2667	1.2608	1.2607	1.2607
5555_5.57_445.1711m/z	0.38607	-1.3731	0.00071669	3.1447		926_Demexiptiline	0.47905	0.47674	0.47786	0.47785
1327_5.51_391.0116m/z	0.19936	-2.3266	0.00073345	3.1346		927_Analyte 1323	0.44255	0.45955	0.45953	0.45958
4019_7.43_467.1851m/z	0.2975	-1.7491	0.00073623	3.133		928_Analyte 1324	0.51676	0.51865	0.52137	0.52137
2936_14.32_769.5005m/z	8.3369e-08	-23.516	0.00073723	3.1324		929_2'-Deoxyuridine 5'-monophosphate	0.70902	0.70912	0.70938	0.70941
1263_8.35_213.0938m/z	16.178	4.0159	0.00073723	3.1324		930_Ethyl D-glucopyranoside, 4TMS derivative	1.2711	1.2654	1.2653	1.2653
6157_13.16_520.2677m/z	3.6065	1.8506	0.0007374	3.1323		931_Demexiptiline	1.0278	1.0235	1.0236	1.0236
572_6.85_464.1126m/z	3.3396	1.7397	0.00074507	3.1278		933_Hexacosanoic acid, TMS derivative	0.79712	0.79545	0.79574	0.79574
1157_0.60_385.1717m/z	0.064697	-3.9502	0.00077231	3.1122		935_3,7-dioxa-2,8-disilanonane, 2,2,8,8-tetramethyl-5-propyl-5-trimethylsilyloxymethyl-	1.2711	1.2654	1.2652	1.2652
2972_13.41_520.2678m/z	3.5585	1.8313	0.00079396	3.1002		936_Gluonic acid, lactone, 4TMS derivavative	0.001835	0.0095465	0.031668	0.032257
6295_14.52_253.2164m/z	30.695	4.9399	0.00079807	3.098		937_911,16,5-Pregnadien-3ol-20-one	0.54758	0.54984	0.5498	0.54986
1699_5.36_431.3468m/z	0.48405	-1.0468	0.00080794	3.0926		938_Niflumic acid	0.31356	0.31242	0.31636	0.3164
426_6.05_865.3105m/z	2.8641	1.5181	0.00083831	3.0766		939_Allonic acid, lactone, 4TMS derivavative	0.24666	0.28777	0.28829	0.28841
681_5.51_191.0598m/z	0.22489	-2.1527	0.00085019	3.0705		940_Tyr-Asp-Lys	1.2333	1.2308	1.2307	1.2307
6433_5.18_516.1644m/z	5.8415	2.5463	0.0008537	3.0687		942_2,3,4-Trihydroxybutyric acid tetrakistrimethylsilyl deriv., , R,R-	1.032	1.0294	1.0294	1.0294
2249_14.80_377.1419m/z	11.391	3.5098	0.00085929	3.0659		943_D---Lyxopyranose, 4TMS derivative	1.262	1.2571	1.257	1.257
761_D-Xylose, 4TMS derivative	0.38208	-1.388	0.00086001	3.0655		944_3-Hydroxypicolinic acid, 2TMS derivative	1.2659	1.2603	1.2601	1.2601
2890_14.81_375.1465m/z	35.281	5.1408	0.00086346	3.0638		945_Demexiptiline	1.2707	1.2652	1.265	1.265
4457_8.23_527.2492m/z	2.099	1.0697	0.00090395	3.0439		946_2-Hydroxyimino-N-2-iodophenylacetamide, 2TMS derivative	1.247	1.241	1.2408	1.2408
5276_9.16_491.2851m/z	2.0632	1.0449	0.00091001	3.041		947_Ethyl D-glucopyranoside, 4TMS derivative	1.2146	1.2087	1.2086	1.2086
786_Eicosanoic acid, TMS	2.0881	1.0622	0.00094642	3.0239		948_Analyte 1348	1.1495	1.1445	1.1444	1.1444
6119_0.57_440.8817m/z	2.645	1.4032	0.00096156	3.017		949_17,20,21-Trihydroxypregn-1-ene-3,11-dione	1.2314	1.2259	1.2257	1.2257
5194_13.25_695.2122m/z	10.044	3.3283	0.00096608	3.015		950_1-Octacosanol, TMS derivative	1.2711	1.2654	1.2653	1.2653
1703_8.35_571.2388m/z	2.4109	1.2696	0.00098778	3.0053		951_Analyte 1351	1.271	1.2653	1.2652	1.2652
2173_5.53_707.2266m/z	0.12047	-3.0532	0.00099763	3.001		952_D-Xylose, 4TMS derivative	1.2711	1.2654	1.2652	1.2652
6541_7.36_464.1124m/z	2.6393	1.4002	0.001001	2.9996		953_1-Hexacosanol, TMS derivative	1.2427	1.2387	1.2386	1.2386
956_L-Rhamnose, 4TMS derivative	0.45598	-1.133	0.001001	2.9996		954_Analyte 1355	0.74893	0.76374	0.76366	0.76366
692_Oleic Acid, Z-, TMS derivative	2.1626	1.1127	0.001001	2.9996		955_Arabinose, 4TMS derivative	1.0193	1.0164	1.0165	1.0165
4133_6.62_585.2640m/z	14.745	3.8821	0.0010294	2.9874		956_L-Rhamnose, 4TMS derivative	1.2075	1.2017	1.2015	1.2015
6396_14.97_565.4434m/z	0.037113	-4.7519	0.0010443	2.9812		957_Ergosterol, TMS derivative	1.271	1.2654	1.2653	1.2653
6055_13.73_279.2321m/z	6.0064	2.5865	0.0010626	2.9736		958_1,3-Dithiolane, 2-28-norurs-12-en-17-yl-	1.0968	1.0915	1.0914	1.0914
1093_5.47_515.1394m/z	0.13312	-2.9092	0.0010966	2.96		959_Ethyl D-glucopyranoside, 4TMS derivative	0.86297	0.87816	0.8783	0.8783
734_0.85_683.2241m/z	0.077445	-3.6907	0.0011076	2.9556		960_Methyl D-ribofuranoside, 3TMS derivative	1.271	1.2653	1.2651	1.2651
6383_14.29_433.4275m/z	23.144	4.5326	0.0011123	2.9538		961_Analyte 1363	0.89616	0.89397	0.89386	0.89388
662_Caffeic acid, 3TMS derivative	0.48981	-1.0297	0.0011123	2.9538		962_Ergosterol, TMS derivative	0.98521	0.98424	0.98416	0.98416
325_2,2-Dimethylpropane-1,3-diol, O,O-bistert-butyldimethylsilyl- ether	0.34097	-1.5523	0.0011288	2.9474		963_Hyodeoxycholic acid	0.74066	0.73838	0.73911	0.73913
1261_6.08_705.1655m/z	0.01992	-5.6497	0.0011571	2.9366		965_Campesterol, TMS derivative	1.2243	1.22	1.2199	1.2199
5122_13.73_561.3275m/z	5.2592	2.3949	0.0011609	2.9352		966_Adenosine 2',3'-cyclic monophosphate	1.2298	1.2248	1.2247	1.2247
3848_7.14_568.0871m/z	0.3791	-1.3993	0.0011609	2.9352		968_Stigmasterol, TMS derivative	1.1411	1.141	1.141	1.141
709_8.50_399.1292m/z	0.078499	-3.6712	0.0011702	2.9317		970_Ethylene glycol dodecyl ether sulfate	0.2936	0.30537	0.30589	0.30593
5266_12.62_518.2520m/z	8.7162	3.1237	0.0012302	2.91		971_Bilobol C171 2TMS	1.2641	1.2581	1.2579	1.2579
6477_0.54_616.8972m/z	5.3292	2.4139	0.001242	2.9059		973_Seychellene	1.0193	1.0203	1.0202	1.0202
2342_7.95_120.9955m/z	2.0156	1.0112	0.001242	2.9059		975_L-Rhamnose, 4TMS derivative	0.72711	0.73217	0.73248	0.7325
202_Neopentylamine, TMS derivative	0.4888	-1.0327	0.0012607	2.8994		976_Stigmast-5-ene, 3trimethylsiloxy-, 24S-	1.2356	1.2321	1.232	1.232
933_5.99_475.1805m/z	7.2455e-05	-13.753	0.0013093	2.8829		977_Stigmastanol, TMS derivative	0.46805	0.46578	0.46695	0.46695
1834_5.18_746.2796m/z	7.5241	2.9115	0.0013095	2.8829		978_Gorgost-5-en-3-ol, 3-, TMS derivative	1.2613	1.2562	1.2561	1.2561
5888_6.95_347.1066m/z	12.161	3.6042	0.0013266	2.8773		979_Azatadine	0.47099	0.47903	0.47898	0.47905
2872_14.26_901.4565m/z	4410.1	12.107	0.0013552	2.868		982_3Lanosta-911,24-dien-3-ol, TMS derivative	1.2593	1.2548	1.2547	1.2547
2079_8.79_433.1138m/z	0.30042	-1.7349	0.0013552	2.868		983_Analyte 1389	0.44138	0.45807	0.45801	0.45804
161_6.48_646.1367m/z	0.23662	-2.0794	0.0013567	2.8675		984_L-Glucono-1,4-lactone 2S,3R,4S,5S-, 4TMS derivative	0.73696	0.75178	0.75266	0.75265
5057_13.34_277.2155m/z	3.0947	1.6298	0.0013922	2.8563		985_Allonic acid, lactone, 4TMS derivavative	1.261	1.2549	1.2548	1.2548
4041_7.88_461.1087m/z	4.6849	2.228	0.001397	2.8548		986_Amyrin, TMS derivative	0.75337	0.75372	0.75447	0.75446
391_6.46_449.2018m/z	0.093205	-3.4234	0.0015553	2.8082		988_trans-1,4-Cyclohexanedicarboxylic acid, bistert-butyldimethylsilyl ester	1.2519	1.2471	1.247	1.247
923_6.04_431.1182m/z	0.13659	-2.8721	0.0016293	2.788		989_D--Xylopyranose, 4TMS derivative	1.2655	1.2595	1.2593	1.2593
1369_5.02_461.1654m/z	0.38105	-1.3919	0.0016546	2.7813		990_Ethyl D-glucopyranoside, 4TMS derivative	0.028973	0.060405	0.069465	0.069881
5772_17.03_381.3372m/z	0.074988	-3.7372	0.0016576	2.7805		991_Olean-12-en-3-ol, acetate, 3-	0.74979	0.75273	0.75301	0.75302
6327_5.27_369.1772m/z	0.27468	-1.8642	0.0016576	2.7805		992_6S-2,3,8,8-Tetramethyltricyclo5.2.2.01,6undec-2-ene	0.48629	0.48431	0.48432	0.48435
1106_7.99_389.1811m/z	3.2038	1.6798	0.0016881	2.7726		993_Ethyl D-glucopyranoside, 4TMS derivative	1.0922	1.0875	1.0874	1.0874
5206_5.25_419.1334m/z	0.37197	-1.4267	0.0017162	2.7654		994_cis-3,14-Clerodadien-13-ol	1.2711	1.2654	1.2652	1.2652
1987_6.83_311.0399m/z	0.19	-2.3959	0.0017323	2.7614		995_Lup-2029-en-3-ol, acetate, 3-	0.95054	0.94858	0.94846	0.94847
473_6.82_293.0293m/z	0.24612	-2.0225	0.0018449	2.734		996_Arabinose, 4TMS derivative	1.2289	1.2237	1.2236	1.2235
4786_13.72_515.3224m/z	5.6986	2.5106	0.0018647	2.7294		997_Analyte 1403	1.2239	1.22	1.2199	1.2199
605_8.27_565.3224m/z	0.048063	-4.3789	0.0018701	2.7281		998_Spiro5.5undec-2-ene, 3,7,7-trimethyl-11-methylene-, --	0.98275	0.98554	0.98542	0.98542
241_5.24_509.1901m/z	0.30359	-1.7198	0.0018815	2.7255		999_cis-3,14-Clerodadien-13-ol	0.48926	0.48693	0.48795	0.48795
6706_15.05_725.4722m/z	0.38702	-1.3695	0.0018815	2.7255		1000_n-Hexadecanoic acid, dimethyltrimethylsilylmethylsilyl ester	0.17594	0.2866	0.2887	0.28871
5243_13.04_577.2682m/z	5.4225	2.439	0.0019269	2.7151		34_5.83_825.2807m/z	1.0813	1.0761	1.0762	1.0762
501_5.51_133.0283m/z	0.12062	-3.0515	0.0020143	2.6959		39_6.27_466.0198m/z	1.0017	1.0085	1.0083	1.0083
5597_13.37_595.3257m/z	2.439	1.2863	0.0020424	2.6899		55_0.73_615.1523m/z	1.046	1.0526	1.0525	1.0524
5710_17.82_725.4732m/z	0.25731	-1.9584	0.0020744	2.6831		63_5.98_853.2736m/z	1.2701	1.2642	1.2641	1.2641
1190_6.89_495.0533m/z	0.23509	-2.0887	0.0020996	2.6779		83_8.32_389.1788m/z	1.2621	1.2565	1.2564	1.2564
4312_14.36_518.3438n	57.026	5.8335	0.0021002	2.6777		100_4.76_387.0748m/z	1.271	1.2654	1.2652	1.2652
381_D---Ribofuranose, tetrakistrimethylsilyl ether isomer 2	0.39625	-1.3355	0.0021218	2.6733		104_7.30_701.0958m/z	0.29845	0.33586	0.33692	0.33691
5631_7.06_639.3197m/z	7.6401	2.9336	0.0021427	2.669		106_7.20_503.0815m/z	1.165	1.1605	1.1604	1.1604
6436_13.43_419.2198m/z	8.2146	3.0382	0.0021578	2.666		109_4.98_643.0525m/z	0.84649	0.85341	0.85346	0.85346
4479_13.98_275.1678m/z	217.51	7.765	0.002219	2.6539		142_4.89_627.1898m/z	1.247	1.2423	1.2421	1.2421
970_5.52_354.0942n	0.10565	-3.2426	0.0022251	2.6527		143_6.99_571.9865m/z	1.1313	1.1284	1.1282	1.1282
4177_17.86_547.1767m/z	2.7037	1.4349	0.0022293	2.6518		145_7.21_395.1338m/z	1.27	1.2641	1.264	1.264
592_6.80_112.9871m/z	0.34399	-1.5396	0.0022384	2.6501		157_5.65_215.0555m/z	1.0906	1.0881	1.0879	1.0879
1066_10.09_439.1063m/z	2.1844	1.1272	0.0022398	2.6498		161_6.48_646.1367m/z	1.1996	1.1943	1.1942	1.1942
4304_14.88_711.4593m/z	0.13658	-2.8722	0.0022449	2.6488		164_5.60_793.2541m/z	0.67964	0.71685	0.71681	0.7168
147_Silane, 1-methoxy-1,3-propanediylbisoxybistrimethyl-	0.48601	-1.0409	0.0022797	2.6421		169_4.89_653.1302m/z	1.2486	1.2427	1.2425	1.2425
6682_13.62_725.3938m/z	8.7903	3.1359	0.0023151	2.6354		176_6.00_701.1710m/z	0.81676	0.81819	0.81809	0.81811
949_6.83_149.0082m/z	0.18256	-2.4535	0.0023493	2.6291		179_7.38_937.2725m/z	1.07	1.0684	1.0684	1.0684
842_6.02_191.0551m/z	0.2566	-1.9624	0.0023816	2.6231		181_0.75_943.2492m/z	0.62181	0.61882	0.61958	0.61958
1701_6.76_135.0443m/z	0.16181	-2.6276	0.0024491	2.611		188_4.99_645.0693m/z	0.81751	0.82618	0.82623	0.82623
266_6.20_448.1100m/z	6.5125	2.7032	0.0024537	2.6102		197_6.99_469.0410m/z	0.93777	0.93908	0.93902	0.93902
1784_6.82_473.0721m/z	0.17984	-2.4752	0.0024627	2.6086		201_8.58_489.0855m/z	1.2703	1.2646	1.2644	1.2644
3073_6.34_836.3379m/z	0.14672	-2.7688	0.0024667	2.6079		208_6.76_339.0511m/z	1.1319	1.1314	1.1313	1.1313
6486_11.09_517.3007m/z	3.8391	1.9408	0.0025252	2.5977		212_6.77_487.0503m/z	0.66977	0.67411	0.67508	0.67508
6217_13.02_678.3816n	5.8413	2.5463	0.0026604	2.5751		220_4.62_602.1249m/z	0.93489	0.93083	0.93077	0.93077
1374_6.77_219.0288m/z	0.21994	-2.1848	0.0026644	2.5744		221_5.96_717.1412m/z	0.79332	0.79144	0.79135	0.79138
333_3-Amino-2-piperidone, 2TMS derivative	0.34183	-1.5487	0.0026933	2.5697		230_7.29_813.1320m/z	1.1112	1.1101	1.11	1.11
941_3.52_150.0411m/z	0.49695	-1.0088	0.0026949	2.5695		233_5.13_733.3441m/z	1.1047	1.1001	1.1001	1.1001
4813_13.26_595.9868m/z	61.173	5.9348	0.002711	2.5669		237_10.12_325.2001m/z	0.92119	0.9178	0.91823	0.91822
6415_4.69_329.0868m/z	3.1603	1.6601	0.0027539	2.5601		239_5.13_468.2139m/z	1.1135	1.1119	1.1119	1.1119
1830_5.02_491.1764m/z	0.41961	-1.2529	0.0027883	2.5547		240_5.98_373.1499m/z	1.2273	1.2217	1.2216	1.2216
1901_7.43_507.2790m/z	2.1989	1.1368	0.0028647	2.5429		241_5.24_509.1901m/z	1.1901	1.1856	1.1855	1.1855
375_5.10_250.1076m/z	0.1106	-3.1766	0.0028995	2.5377		252_8.69_585.1976m/z	1.2706	1.2648	1.2647	1.2647
1100_6.86_469.1707m/z	4.2941	2.1024	0.0029135	2.5356		253_14.34_571.2884m/z	1.0348	1.0304	1.0304	1.0304
6684_16.70_725.4787m/z	0.23324	-2.1001	0.0029926	2.5239		259_6.72_611.2546m/z	1.131	1.1345	1.1345	1.1344
3042_8.60_467.1548m/z	0.49895	-1.003	0.0029957	2.5235		262_8.49_491.0970m/z	1.0536	1.053	1.0529	1.0529
6642_4.99_135.0444m/z	0.40863	-1.2911	0.0030137	2.5209		266_6.20_448.1100m/z	1.1813	1.1767	1.1766	1.1766
5323_13.99_725.4721m/z	0.24014	-2.058	0.0030147	2.5207		272_6.77_943.1614m/z	0.83872	0.84511	0.84514	0.84514
879_6.62_563.2827m/z	3.2734	1.7108	0.0030149	2.5207		279_11.53_236.1044m/z	0.68042	0.69284	0.69287	0.69287
5201_4.62_433.1343m/z	6.5496	2.7114	0.0030651	2.5136		280_4.89_315.5799m/z	1.2434	1.2381	1.2379	1.2379
6_2-Ethylaminoethanol, N,O-bistrimethylsilyl	0.49107	-1.026	0.0030933	2.5096		287_4.61_562.1181m/z	1.271	1.2653	1.2651	1.2651
4933_8.23_431.2276m/z	3.0877	1.6265	0.0031429	2.5027		292_4.71_480.1616m/z	0.83299	0.8324	0.83258	0.83258
205_Isopropylamine, N-trimethylsilyl-	0.45424	-1.1385	0.003225	2.4915		294_6.34_367.1028m/z	1.2302	1.2245	1.2244	1.2244
1801_6.83_179.0339m/z	0.20238	-2.3049	0.0032703	2.4854		305_6.76_941.1016m/z	0.81696	0.82269	0.82277	0.82277
866_5.37_431.7500m/z	0.38221	-1.3876	0.0032819	2.4839		308_6.02_351.0711m/z	1.1326	1.1279	1.1278	1.1278
5138_8.95_447.2247m/z	0.4329	-1.2079	0.0033233	2.4784		309_5.52_351.0715m/z	1.1661	1.1622	1.1621	1.1621
850_5.45_179.0340m/z	0.34464	-1.5368	0.0034513	2.462		312_16.97_677.4996m/z	0.8843	0.88336	0.88346	0.88347
499_8.36_293.0291m/z	0.041865	-4.5781	0.0034555	2.4615		314_7.20_507.1042m/z	1.1576	1.153	1.1529	1.1529
629_Hypoxanthine, 2TBDMS derivative	0.49852	-1.0043	0.003499	2.4561		320_6.83_387.1590m/z	1.1486	1.144	1.1439	1.1439
421_7.12_311.0436m/z	0.16644	-2.587	0.0035125	2.4544		321_6.34_191.0551m/z	1.2152	1.2101	1.2099	1.2099
1205_14.98_339.2123m/z	0.4606	-1.1184	0.0035125	2.4544		324_14.02_507.3053m/z	0.060496	0.22696	0.2271	0.2271
453_Asparagine, 3TMS derivative	0.2972	-1.7505	0.0035792	2.4462		332_7.84_273.1698m/z	1.2589	1.2538	1.2537	1.2537
1183_7.40_515.1189m/z	0.20286	-2.3015	0.0035794	2.4462		335_13.14_608.3557m/z	0.81723	0.83429	0.8342	0.83421
309_5.52_351.0715m/z	0.081992	-3.6084	0.0036717	2.4351		340_5.51_707.4262m/z	1.2687	1.2628	1.2626	1.2626
6399_14.78_453.1948m/z	37.145	5.2151	0.0037615	2.4246		341_7.36_855.1787m/z	1.115	1.1129	1.1128	1.1128
106_7.20_503.0815m/z	0.1358	-2.8805	0.0037669	2.424		346_7.45_293.0291m/z	1.136	1.134	1.1339	1.1338
2183_14.19_445.2333m/z	8.5508	3.0961	0.0037766	2.4229		350_7.47_629.2424m/z	1.271	1.2652	1.2651	1.2651
6063_7.95_385.0394m/z	8.6288	3.1092	0.0038122	2.4188		351_7.39_351.0703m/z	1.1165	1.1136	1.1135	1.1135
412_7.25_435.2232m/z	2.0564	1.0401	0.0038281	2.417		353_5.55_357.0619m/z	0.94961	0.94588	0.94576	0.94578
6528_7.38_515.1595m/z	0.29102	-1.7808	0.0038488	2.4147		360_14.02_279.2321m/z	1.0535	1.0508	1.0507	1.0507
5848_7.25_475.2159m/z	4.3418	2.1183	0.0039262	2.406		364_6.64_645.2379m/z	1.2403	1.2347	1.2346	1.2345
1390_6.37_706.1734n	0.00082829	-10.238	0.0039342	2.4051		365_14.39_571.3249m/z	0.88439	0.88531	0.88526	0.88526
4441_13.15_433.2352m/z	6.1594	2.6228	0.0039342	2.4051		367_0.65_383.0998m/z	0.7931	0.79334	0.7934	0.7934
1783_13.65_431.2202m/z	2.485	1.3133	0.0039977	2.3982		373_4.69_353.1439m/z	1.2584	1.2532	1.2531	1.2531
4899_13.05_723.4202m/z	2.9838	1.5772	0.0040087	2.397		374_5.21_658.1548m/z	0.76443	0.7681	0.76882	0.76882
6686_12.79_253.2164m/z	19.152	4.2594	0.0040446	2.3931		375_5.10_250.1076m/z	1.1753	1.1716	1.1715	1.1715
4212_17.84_515.2390m/z	2.5266	1.3372	0.0041052	2.3867		377_7.19_505.0982m/z	1.2403	1.2345	1.2343	1.2343
827_5.54_729.1625m/z	0.12947	-2.9493	0.0041295	2.3841		381_0.69_615.1529m/z	0.90935	0.92151	0.92144	0.92144
6740_14.53_726.4800m/z	0.13428	-2.8967	0.0041424	2.3828		384_5.99_505.1923m/z	1.0021	0.99907	0.999	0.999
2033_14.16_171.1017m/z	10.8	3.433	0.0041814	2.3787		386_5.67_211.0601m/z	1.2711	1.2654	1.2652	1.2652
2559_8.61_599.2669m/z	2.173	1.1197	0.0041814	2.3787		387_6.78_472.0629n	1.1049	1.1038	1.1037	1.1037
1105_13.31_595.3272m/z	2.1511	1.1051	0.004205	2.3762		388_7.10_569.2231m/z	0.91371	0.91096	0.91103	0.91104
6369_17.85_448.2586n	2.3224	1.2156	0.0042553	2.3711		391_6.46_449.2018m/z	1.1959	1.1908	1.1908	1.1908
5516_17.90_537.1473m/z	4.9651	2.3118	0.0042818	2.3684		393_6.78_961.1274m/z	1.0529	1.0531	1.053	1.053
1022_13.19_277.2164m/z	3.7113	1.8919	0.0043049	2.366		394_5.62_351.0716m/z	0.96768	0.96829	0.96828	0.96828
6191_15.20_726.4733m/z	0.2578	-1.9557	0.0043084	2.3657		395_4.99_177.0182m/z	0.95353	0.95891	0.95891	0.95891
4694_0.71_624.1368m/z	0.28295	-1.8214	0.0043195	2.3646		398_6.77_469.0411m/z	1.0464	1.0464	1.0463	1.0463
847_4.50_331.0661m/z	0.30004	-1.7368	0.0043303	2.3635		401_5.67_373.1133m/z	1.2711	1.2654	1.2652	1.2652
6011_6.70_507.2091m/z	2.5903	1.3731	0.0043412	2.3624		409_6.70_191.0547m/z	0.79253	0.78916	0.78941	0.78941
1202_12.54_793.2927m/z	15.177	3.9238	0.0043789	2.3586		410_6.86_395.1914m/z	1.271	1.2653	1.2652	1.2652
6746_0.70_763.1825m/z	5.6666	2.5025	0.0043835	2.3582		412_7.25_435.2232m/z	1.1644	1.1616	1.1616	1.1616
791_5.29_466.1462m/z	0.098589	-3.3424	0.0043995	2.3566		414_6.56_407.1697m/z	1.271	1.2653	1.2651	1.2651
938_7.44_355.0921m/z	0.051971	-4.2661	0.0044016	2.3564		415_7.63_215.1070m/z	1.2663	1.2603	1.2601	1.2601
4020_14.19_277.2165m/z	3.017	1.5931	0.0044103	2.3555		420_9.33_425.0905m/z	1.2505	1.2456	1.2454	1.2454
314_7.20_507.1042m/z	0.069494	-3.847	0.0044367	2.3529		421_7.12_311.0436m/z	1.1679	1.1659	1.1658	1.1658
2055_12.53_676.3657n	4.2662	2.0929	0.0044824	2.3485		422_8.82_975.2893m/z	1.2632	1.2571	1.257	1.257
5812_17.87_592.1726m/z	4.2618	2.0915	0.0045057	2.3462		424_7.63_259.0964m/z	1.2656	1.2596	1.2595	1.2595
2554_14.13_277.2170m/z	2.7474	1.458	0.0046206	2.3353		425_8.86_481.1123m/z	1.0713	1.0662	1.0662	1.0662
5867_7.24_505.1308m/z	0.24075	-2.0544	0.0046386	2.3336		426_6.05_865.3105m/z	1.2117	1.2089	1.2088	1.2088
4315_7.88_467.1903m/z	1021	9.9958	0.0046798	2.3298		427_8.29_453.1761m/z	1.2506	1.2463	1.2462	1.2461
4851_0.67_355.0866m/z	3.0043	1.587	0.0046798	2.3298		431_6.02_375.0687m/z	1.1266	1.1224	1.1223	1.1223
2496_8.61_511.0592m/z	0.37081	-1.4313	0.0046905	2.3288		432_13.10_975.5416m/z	0.72436	0.73173	0.73164	0.73165
193_1-Butyl-2-methylidene-3-trimethylsilylcyclopropane	0.37801	-1.4035	0.004739	2.3243		440_6.56_615.2287m/z	1.2639	1.2584	1.2582	1.2582
274_3-1,1-Dimethyl-2-trimethylsilyloxyethylamino-2-trimethylsilyloxypropanesulfonic acid, trimethylsilyl ester	0.49982	-1.0005	0.004739	2.3243		441_12.95_275.2008m/z	0.6707	0.69302	0.69314	0.69314
972_7.38_353.0869m/z	0.18334	-2.4474	0.0047912	2.3196		443_6.00_353.0870m/z	1.0079	1.007	1.0069	1.0069
6331_13.71_479.3009n	3.3384	1.7392	0.0048133	2.3176		444_9.51_369.0984m/z	1.271	1.2654	1.2652	1.2652
3939_6.59_575.2687m/z	2.9201	1.546	0.0049393	2.3063		445_7.17_593.1516m/z	1.0631	1.059	1.0592	1.0592
5821_16.29_725.4733m/z	0.21904	-2.1907	0.0049608	2.3045		446_6.89_426.1892n	1.269	1.2637	1.2635	1.2635
1154_13.18_514.3138n	2.9118	1.5419	0.0049608	2.3045		447_5.80_225.0758m/z	1.2708	1.2651	1.265	1.265
5729_5.48_452.0038m/z	0.40507	-1.3038	0.0049608	2.3045		452_14.03_583.3146m/z	0.21639	0.21567	0.2227	0.2227
195_2-Methylaminoethanol, N,O-bistrimethylsilyl-	0.4135	-1.2741	0.0049795	2.3028		453_4.67_684.1767m/z	1.1056	1.1067	1.1066	1.1066
532_7.42_537.1006m/z	0.22232	-2.1693	0.0051092	2.2916		456_4.89_315.2346m/z	1.2419	1.2372	1.2371	1.2371
2593_14.19_507.3076m/z	2.2035	1.1398	0.0051092	2.2916		459_4.83_265.1184m/z	1.2585	1.2525	1.2524	1.2524
5242_5.02_447.1499m/z	2.5958	1.3762	0.0051155	2.2911		461_0.64_242.0789m/z	1.2632	1.2571	1.2569	1.2569
534_5.51_705.1661m/z	0.072099	-3.7939	0.0051184	2.2909		462_5.80_388.1359n	1.2658	1.2599	1.2598	1.2597
1049_7.41_191.0551m/z	0.12591	-2.9895	0.0051357	2.2894		463_5.89_466.0964m/z	1.2701	1.2647	1.2645	1.2645
1030_0.70_795.1935m/z	0.22268	-2.1669	0.005149	2.2883		465_6.14_461.1658m/z	1.0763	1.0719	1.0718	1.0718
4178_14.76_353.1986m/z	0.43043	-1.2161	0.005169	2.2866		468_15.72_279.2323m/z	0.90723	0.90548	0.90542	0.90542
6392_13.43_596.3224m/z	3.3865	1.7598	0.0051785	2.2858		473_6.82_293.0293m/z	1.1907	1.1873	1.1871	1.1871
6154_17.51_448.2812m/z	2.405	1.266	0.0051785	2.2858		476_8.16_293.0288m/z	0.93229	0.93498	0.93497	0.93496
4383_17.85_581.2994m/z	9.3426	3.2238	0.0052088	2.2833		479_9.51_327.2169m/z	0.60569	0.63491	0.63516	0.63516
581_4.72_218.1023m/z	3.5417	1.8244	0.005231	2.2814		482_14.36_571.3126m/z	0.28561	0.28896	0.29118	0.29118
320_6.83_387.1590m/z	7.5227	2.9112	0.005334	2.2729		486_8.29_407.1708m/z	1.241	1.2368	1.2367	1.2367
6320_9.02_485.2026m/z	4.0034	2.0012	0.0053422	2.2723		487_13.08_616.1925m/z	0.89045	0.8944	0.89436	0.89436
5325_14.33_501.2230m/z	2.7389	1.4536	0.0053489	2.2717		488_6.07_485.2025m/z	1.2649	1.2588	1.2587	1.2587
6082_13.75_293.2113m/z	3.1022	1.6333	0.0055179	2.2582		489_5.35_575.2312m/z	0.98066	0.97678	0.97702	0.97702
1265_16.10_895.5082m/z	1418	10.47	0.0055182	2.2582		491_4.70_346.1325m/z	1.2679	1.262	1.2618	1.2618
4062_0.71_341.2773m/z	0.2442	-2.0339	0.0055407	2.2564		492_8.30_455.1822m/z	1.239	1.234	1.2338	1.2338
251_tert-Butylamine, TMS derivative	0.40645	-1.2988	0.0056096	2.2511		495_8.31_552.0930m/z	1.2419	1.24	1.2399	1.2399
877_0.95_558.0623m/z	26.702	4.7389	0.0056729	2.2462		499_8.36_293.0291m/z	1.1686	1.1646	1.1645	1.1645
2351_13.96_321.2098m/z	2501.3	11.288	0.0057068	2.2436		500_7.39_513.1018m/z	1.0612	1.0597	1.0595	1.0595
4550_9.22_215.1055m/z	482.59	8.9146	0.0057455	2.2407		501_5.51_133.0283m/z	1.1879	1.1833	1.1832	1.1832
3673_6.89_451.2170m/z	3.6223	1.8569	0.0058042	2.2363		529_5.98_359.0793m/z	0.9081	0.92399	0.92389	0.92389
2424_5.05_179.0340m/z	0.13906	-2.8462	0.0058725	2.2312		530_8.42_419.1343m/z	0.84373	0.84507	0.84546	0.84546
4157_0.70_453.1010m/z	0.4084	-1.2919	0.0058725	2.2312		531_6.55_191.0551m/z	0.96565	0.96146	0.96168	0.96167
178_DL-Glyceraldehyde, bistrimethylsilyl ether, ethyloxime isomer 2	0.4986	-1.004	0.005937	2.2264		532_7.42_537.1006m/z	1.1511	1.1477	1.1475	1.1475
1214_9.26_257.0814m/z	5.6812	2.5062	0.0060667	2.217		533_2.13_427.0662m/z	1.0183	1.0204	1.0204	1.0204
1025_0.76_611.1431m/z	0.16381	-2.6099	0.0060696	2.2168		534_5.51_705.1661m/z	1.1509	1.1471	1.147	1.147
4566_13.42_595.3268m/z	2.4823	1.3117	0.0061535	2.2109		536_9.73_299.0192m/z	1.2708	1.2653	1.2651	1.2651
6145_15.66_725.4728m/z	0.19386	-2.3669	0.0062415	2.2047		541_13.81_279.2318m/z	0.87361	0.87265	0.87278	0.87279
4935_6.32_563.2834m/z	420.14	8.7147	0.0062822	2.2019		545_7.54_179.0336m/z	0.81551	0.81663	0.81723	0.81722
3981_13.19_253.0915m/z	4.4848	2.1651	0.0063684	2.196		550_6.97_309.0240m/z	1.0991	1.0965	1.0964	1.0964
615_7.04_474.0754m/z	0.070927	-3.8175	0.0066004	2.1804		551_6.93_516.2380m/z	1.2688	1.2629	1.2628	1.2628
6693_13.84_595.3247m/z	8.4162	3.0732	0.0066004	2.1804		552_6.13_415.1599m/z	1.2489	1.2429	1.2427	1.2427
1152_5.45_341.0871m/z	0.43674	-1.1952	0.006603	2.1803		553_0.88_528.0410m/z	1.2341	1.2297	1.2296	1.2296
3595_14.53_481.2568m/z	7.0292	2.8134	0.0066863	2.1748		556_6.14_537.1966m/z	1.2447	1.2389	1.2388	1.2387
1090_5.02_191.0548m/z	0.35658	-1.4877	0.0067487	2.1708		558_7.45_477.1030m/z	1.271	1.2653	1.2652	1.2652
5026_13.02_795.3077m/z	638.03	9.3175	0.0068119	2.1667		559_8.72_497.1662m/z	1.0797	1.0797	1.0796	1.0796
5793_14.46_726.4751m/z	0.16146	-2.6308	0.0068306	2.1655		560_13.48_449.2998m/z	0.58582	0.59515	0.59522	0.59524
6646_13.02_723.3766m/z	415.59	8.699	0.0068568	2.1639		564_5.56_425.2021m/z	1.111	1.1109	1.1108	1.1108
346_7.45_293.0291m/z	0.12669	-2.9807	0.0068597	2.1637		568_0.98_191.0187m/z	0.90147	0.89737	0.8976	0.8976
4190_13.69_595.3244m/z	3.1166	1.64	0.0068597	2.1637		572_6.85_464.1126m/z	1.2143	1.2085	1.2084	1.2084
2108_1.41_257.9816m/z	6.2195	2.6368	0.0068887	2.1619		575_6.05_248.0921m/z	0.95881	0.96045	0.96053	0.96053
6514_17.85_917.4895m/z	10.63	3.41	0.0069499	2.158		576_7.00_471.0563m/z	0.77776	0.78189	0.78185	0.78185
1977_14.66_459.3110m/z	5.1355	2.3605	0.0070395	2.1525		579_6.83_407.1907m/z	0.88924	0.89556	0.89546	0.89546
873_16.28_917.4872m/z	834.18	9.7042	0.0070657	2.1508		581_4.72_218.1023m/z	1.1496	1.1443	1.1442	1.1442
805_12.54_789.3498m/z	8.2759	3.0489	0.0070657	2.1508		583_5.60_763.3004m/z	1.2527	1.2492	1.2491	1.2491
1456_0.65_367.1048m/z	0.24972	-2.0016	0.0070657	2.1508		584_6.25_401.1084m/z	1.2614	1.2555	1.2553	1.2553
6458_14.44_858.5195m/z	0.0007314	-10.417	0.0070827	2.1498		585_5.64_195.0653m/z	1.0212	1.0166	1.0168	1.0168
2743_14.26_867.4766m/z	903.76	9.8198	0.0071295	2.1469		588_7.34_579.1708m/z	1.2711	1.2654	1.2652	1.2652
4345_13.26_577.3032m/z	2.0444	1.0317	0.0071332	2.1467		589_8.29_412.2070n	1.2684	1.2623	1.2621	1.2621
1829_7.67_471.1943m/z	2.8798	1.526	0.0072087	2.1421		591_7.68_451.2173m/z	1.2323	1.2265	1.2264	1.2264
4634_15.86_725.4725m/z	0.20622	-2.2778	0.0072179	2.1416		592_6.80_112.9871m/z	1.1844	1.1805	1.1804	1.1804
5868_13.85_469.2567m/z	478.75	8.9031	0.0072433	2.1401		600_5.84_438.1519n	1.2568	1.251	1.2508	1.2508
308_6.02_351.0711m/z	0.12804	-2.9653	0.0072734	2.1383		604_16.66_895.5073m/z	1.2689	1.2631	1.2629	1.2629
5913_14.59_858.5423m/z	0.002017	-8.9536	0.0073612	2.1331		605_8.27_565.3224m/z	1.1903	1.1846	1.1846	1.1846
208_6.76_339.0511m/z	0.091788	-3.4456	0.0073612	2.1331		606_5.06_728.1494m/z	0.86337	0.86286	0.8632	0.8632
629_5.37_916.2251m/z	0.34421	-1.5386	0.0073612	2.1331		607_6.82_464.1695m/z	1.1296	1.1277	1.1275	1.1275
143_6.99_571.9865m/z	0.059777	-4.0643	0.0074306	2.129		610_9.22_554.0493m/z	1.1164	1.1157	1.1157	1.1157
1246_6.80_945.1775m/z	0.11357	-3.1384	0.007459	2.1273		613_8.83_554.2172m/z	1.2711	1.2654	1.2653	1.2653
783_7.04_219.0287m/z	0.19977	-2.3236	0.0075746	2.1206		614_1.64_269.0689m/z	1.2378	1.2318	1.2316	1.2316
6106_17.86_831.4997m/z	0.00085756	-10.187	0.0075872	2.1199		615_7.04_474.0754m/z	1.1382	1.1357	1.1356	1.1356
906_Dimethyl hexopyranosiduronate, D-, 3TMS derivative	0.49097	-1.0263	0.0076133	2.1184		617_5.40_403.1562m/z	1.2422	1.2362	1.2361	1.2361
607_6.82_464.1695m/z	8.0148	3.0027	0.0076462	2.1166		618_5.29_346.1319m/z	1.2625	1.2565	1.2564	1.2564
5301_14.76_738.5501m/z	0.0026681	-8.55	0.0077205	2.1124		619_8.90_213.0902m/z	1.2306	1.2251	1.2249	1.2249
2177_0.53_728.8762m/z	240.84	7.9119	0.0077231	2.1122		620_5.86_473.1213m/z	1.2653	1.2602	1.2601	1.2601
2267_14.56_341.2682m/z	334.67	8.3866	0.0077959	2.1081		621_6.99_112.9871m/z	1.1065	1.1034	1.1032	1.1032
4172_11.12_403.1745m/z	0.0026265	-8.5727	0.0078768	2.1036		622_8.80_977.2978m/z	0.97534	0.97062	0.97078	0.97077
1863_8.60_449.1811m/z	365.49	8.5137	0.0079431	2.1		624_7.38_855.2273m/z	0.68586	0.68924	0.6893	0.68931
431_6.02_375.0687m/z	0.090043	-3.4732	0.0080557	2.0939		627_7.66_489.1035m/z	1.2435	1.2375	1.2374	1.2374
946_6.77_427.1955m/z	4.9679	2.3126	0.0080744	2.0929		629_5.37_916.2251m/z	1.1319	1.1269	1.127	1.127
1861_11.98_449.2317m/z	36.675	5.1967	0.0082717	2.0824		631_4.35_267.0725m/z	1.061	1.0562	1.0564	1.0564
911_5.05_425.1655m/z	0.002519	-8.6329	0.0082845	2.0817		636_6.37_429.1757m/z	1.2397	1.2337	1.2335	1.2335
1301_7.29_541.1487m/z	0.20792	-2.2659	0.0082845	2.0817		640_7.74_325.0552m/z	0.96475	0.96548	0.96536	0.96536
4760_0.72_454.1018m/z	0.23905	-2.0646	0.0083394	2.0789		641_14.38_433.2675m/z	1.0543	1.057	1.0569	1.0569
895_12.54_649.3061m/z	7.3665	2.881	0.0084098	2.0752		643_0.99_504.1684n	1.2607	1.255	1.2549	1.2548
1056_12.54_711.3343m/z	14.044	3.8119	0.0084982	2.0707		645_12.89_337.2044m/z	0.64477	0.6419	0.64321	0.6432
881_6.78_177.0181m/z	0.28203	-1.8261	0.00851	2.0701		648_6.52_439.2175m/z	1.271	1.2654	1.2653	1.2652
6197_13.66_725.4717m/z	0.20883	-2.2596	0.0087144	2.0598		649_6.80_312.0426m/z	1.096	1.096	1.0959	1.0959
4940_17.85_279.2322m/z	2.3768	1.249	0.008724	2.0593		651_5.51_223.0602m/z	1.2408	1.2348	1.2347	1.2347
1131_16.85_983.5861m/z	0.3888	-1.3629	0.0087704	2.057		661_7.18_533.2594m/z	1.2634	1.2573	1.2571	1.2571
4524_15.30_307.2270m/z	2.4643	1.3012	0.0087714	2.0569		664_5.00_309.0246m/z	0.95422	0.9588	0.95879	0.95879
1727_15.76_280.2359m/z	2.4129	1.2707	0.0088004	2.0555		665_7.38_353.2600m/z	0.88391	0.88469	0.88461	0.88461
1166_8.21_511.1759m/z	5.9663	2.5768	0.008806	2.0552		666_5.67_386.0540m/z	1.2449	1.2389	1.2388	1.2387
182_Silanamine, N-2-2-methoxy-4-trimethylsilyloxyphenylethyl-1,1,1-trimethyl-	0.36978	-1.4352	0.0092519	2.0338		670_6.80_415.1244m/z	1.058	1.0534	1.0535	1.0535
1256_0.69_701.1889m/z	239.56	7.9042	0.0092543	2.0337		671_6.78_275.0189m/z	1.0798	1.0799	1.0799	1.0799
1069_16.19_917.4860m/z	337.79	8.4	0.0094456	2.0248		675_8.56_327.0902m/z	1.1084	1.1055	1.1055	1.1055
727_6.12_283.0674m/z	0.0042307	-7.8849	0.0094554	2.0243		676_2.10_243.0610m/z	0.0069002	0.19774	0.19973	0.19976
351_7.39_351.0703m/z	0.17502	-2.5144	0.009537	2.0206		677_4.35_833.2543m/z	1.2298	1.2239	1.2238	1.2238
610_9.22_554.0493m/z	196.96	7.6217	0.0095448	2.0202		678_6.03_308.1123m/z	0.962	0.96022	0.96035	0.96035
3657_12.59_596.2906m/z	162.46	7.3439	0.0096995	2.0133		679_5.65_293.1233m/z	1.2647	1.259	1.2588	1.2588
1217_16.95_917.4875m/z	415.57	8.6989	0.0097186	2.0124		681_5.51_191.0598m/z	1.2114	1.207	1.207	1.207
944_5.51_709.1868m/z	0.062493	-4.0002	0.0097649	2.0103		684_7.20_429.1392m/z	1.2616	1.2557	1.2555	1.2555
341_7.36_855.1787m/z	0.10826	-3.2074	0.0097649	2.0103		689_0.53_315.9346n	1.1031	1.1002	1.1001	1.1001
5674_15.02_740.5149m/z	0.074809	-3.7406	0.0097906	2.0092		693_4.41_567.1433m/z	1.2326	1.2266	1.2265	1.2264
239_5.13_468.2139m/z	0.10085	-3.3098	0.0099996	2		695_11.78_374.2444m/z	0.9685	0.96763	0.96786	0.96786
1080_12.55_677.3638m/z	7.9482	2.9906	0.0099996	2		698_9.47_540.2922n	1.006	1.0014	1.0013	1.0013
						701_13.46_913.5010m/z	1.0794	1.0815	1.0815	1.0815
						702_7.10_424.1727n	1.2661	1.2604	1.2602	1.2602
						704_4.41_851.2173m/z	1.2191	1.2135	1.2133	1.2133
						705_4.82_460.5773m/z	0.86028	0.86575	0.86564	0.86566
						708_6.79_517.2275m/z	1.1103	1.1055	1.1055	1.1055
						709_8.50_399.1292m/z	1.2034	1.1979	1.1979	1.1978
						711_13.16_564.3318m/z	0.35675	0.36182	0.3634	0.36342
						717_13.28_632.3152m/z	0.93685	0.93287	0.93279	0.93279
						718_7.00_459.2166m/z	1.2627	1.257	1.2569	1.2569
						722_6.61_564.1713m/z	1.2417	1.2372	1.237	1.237
						723_5.44_289.1648m/z	1.2159	1.2104	1.2102	1.2102
						725_16.37_981.5756m/z	0.9922	0.98773	0.98761	0.98761
						727_6.12_283.0674m/z	1.117	1.1118	1.1117	1.1117
						728_8.35_409.1285m/z	1.2415	1.2356	1.2354	1.2354
						729_5.84_419.1346m/z	1.2504	1.2445	1.2444	1.2444
						731_7.54_307.0449m/z	0.85752	0.863	0.86305	0.86305
						732_15.47_481.3320m/z	0.5899	0.59126	0.59151	0.59152
						734_0.85_683.2241m/z	1.205	1.1998	1.1997	1.1997
						735_4.45_299.0764m/z	0.35351	0.35218	0.35517	0.35519
						737_5.31_501.1310m/z	0.85681	0.8553	0.85538	0.85538
						738_14.04_579.3208m/z	0.47991	0.49438	0.49636	0.49637
						740_6.87_571.1105m/z	1.0365	1.0391	1.039	1.039
						741_14.34_433.2643m/z	0.9101	0.91366	0.91364	0.91364
						746_15.81_279.2321m/z	1.0163	1.0119	1.0117	1.0117
						747_5.49_760.0871m/z	0.84397	0.84816	0.84819	0.8482
						748_5.51_127.0390m/z	1.0211	1.0206	1.0206	1.0206
						750_5.64_409.1702m/z	1.2699	1.2641	1.264	1.264
						753_5.55_355.0485m/z	1.2584	1.2523	1.2522	1.2522
						754_14.29_571.3240m/z	0.5647	0.56904	0.57028	0.57028
						755_5.51_353.2600m/z	0.9279	0.93025	0.93025	0.93025
						758_7.30_562.2419m/z	1.2155	1.2105	1.2104	1.2104
						759_7.19_593.1798m/z	0.89684	0.89425	0.89477	0.89477
						760_8.75_509.0521m/z	1.2527	1.2467	1.2465	1.2465
						762_8.75_985.2113m/z	1.2525	1.2466	1.2465	1.2465
						763_1.01_505.1674m/z	0.93676	0.9358	0.93593	0.93593
						764_5.53_367.1608m/z	1.021	1.0176	1.0177	1.0177
						765_8.41_421.1496m/z	1.2643	1.2592	1.259	1.259
						768_7.55_487.0873m/z	1.0779	1.0739	1.0738	1.0738
						770_4.34_427.0055m/z	1.2447	1.2392	1.239	1.239
						773_5.53_295.0445m/z	0.70366	0.70749	0.7074	0.70741
						782_14.25_941.5132m/z	1.2709	1.2653	1.2652	1.2652
						783_7.04_219.0287m/z	1.1301	1.1253	1.1252	1.1252
						785_12.96_281.2477m/z	0.42218	0.43082	0.4309	0.43096
						786_7.40_566.0710m/z	0.73363	0.76587	0.76578	0.76577
						789_8.11_453.1764m/z	1.1703	1.1678	1.1677	1.1676
						790_10.17_287.2221m/z	0.79014	0.78953	0.78944	0.78948
						791_5.29_466.1462m/z	1.1581	1.1525	1.1523	1.1523
						794_6.24_435.2224m/z	1.2617	1.2563	1.2562	1.2562
						795_6.16_303.0900m/z	1.2521	1.2462	1.2461	1.2461
						797_7.48_403.2338m/z	1.271	1.2654	1.2652	1.2652
						799_6.52_518.2359n	1.2625	1.2569	1.2567	1.2567
						800_13.11_408.1776m/z	0.82452	0.83543	0.83538	0.83538
						801_7.40_475.2166m/z	1.261	1.2563	1.2561	1.2561
						804_7.96_331.1212m/z	1.1295	1.1335	1.1334	1.1334
						805_12.54_789.3498m/z	1.1344	1.1313	1.1312	1.1312
						806_6.82_609.1448m/z	0.91023	0.91355	0.91344	0.91346
						810_5.51_191.1827m/z	1.1017	1.0999	1.0998	1.0998
						812_8.82_450.1883n	1.2591	1.2533	1.2531	1.2531
						815_6.45_565.2491m/z	1.2641	1.258	1.2579	1.2579
						816_5.07_830.1784m/z	0.72584	0.72828	0.72868	0.72868
						822_4.74_310.1148m/z	1.2502	1.2446	1.2444	1.2444
						826_6.78_945.1329m/z	1.1092	1.1085	1.1084	1.1084
						827_5.54_729.1625m/z	1.1611	1.1573	1.1572	1.1572
						828_8.69_537.1958m/z	1.2396	1.2339	1.2337	1.2337
						830_5.34_575.2341m/z	1.2665	1.2608	1.2607	1.2607
						831_7.65_363.0704m/z	1.271	1.2654	1.2653	1.2652
						832_16.75_819.5246m/z	1.2206	1.2155	1.2153	1.2153
						835_5.15_429.1537m/z	0.79932	0.79678	0.79668	0.79669
						836_4.36_587.1549m/z	1.2533	1.2477	1.2476	1.2475
						837_8.74_310.0345m/z	1.2709	1.2652	1.265	1.265
						840_8.74_215.1065m/z	1.2615	1.2563	1.2562	1.2562
						841_2.13_200.0551m/z	0.26266	0.35482	0.35516	0.35517
						842_6.02_191.0551m/z	1.1823	1.1765	1.1764	1.1764
						843_4.59_641.1449m/z	1.27	1.2643	1.2641	1.2641
						845_15.26_555.2820m/z	0.91278	0.90861	0.90899	0.90898
						846_5.90_548.2462n	1.2566	1.2523	1.2521	1.2521
						847_4.50_331.0661m/z	1.1589	1.1554	1.1553	1.1553
						848_6.18_439.2168m/z	0.22553	0.28967	0.28964	0.28964
						849_4.34_848.2654m/z	1.2379	1.2323	1.2322	1.2322
						850_5.45_179.0340m/z	1.1686	1.1648	1.1647	1.1647
						851_6.77_947.1483m/z	1.0761	1.0751	1.0751	1.0751
						852_13.17_632.3156m/z	0.96112	0.96196	0.96189	0.96188
						853_17.22_447.2547m/z	1.242	1.2361	1.2359	1.2359
						854_16.02_379.1549m/z	0.66624	0.66932	0.66924	0.66926
						855_7.57_535.1830m/z	1.271	1.2653	1.2652	1.2652
						857_13.26_544.2646m/z	0.752	0.75158	0.75167	0.75167
						860_4.35_150.0412m/z	1.2585	1.2531	1.253	1.2529
						864_8.05_354.1917m/z	1.2655	1.2594	1.2593	1.2593
						865_6.54_337.0907m/z	0.81665	0.82613	0.82607	0.82607
						866_5.37_431.7500m/z	1.1706	1.1651	1.1651	1.1651
						867_0.71_601.1340m/z	1.0853	1.0806	1.0806	1.0806
						869_7.37_191.0552m/z	1.0834	1.0832	1.0831	1.0831
						870_13.55_505.2556m/z	0.27243	0.2928	0.29329	0.29331
						871_5.96_369.0575m/z	1.2648	1.2595	1.2593	1.2593
						872_7.55_537.1607m/z	1.2677	1.2616	1.2614	1.2614
						873_16.28_917.4872m/z	1.1343	1.1315	1.1314	1.1314
						877_0.95_558.0623m/z	1.1456	1.1411	1.141	1.141
						878_7.93_455.1010m/z	0.97955	0.9974	0.99746	0.99745
						879_6.62_563.2827m/z	1.1738	1.1682	1.1681	1.1681
						880_8.74_431.1107m/z	1.1048	1.0994	1.0996	1.0996
						881_6.78_177.0181m/z	1.1234	1.121	1.1209	1.1209
						884_7.93_269.0083m/z	1.2709	1.2653	1.2652	1.2652
						885_8.84_849.1118m/z	1.2699	1.2643	1.2641	1.2641
						886_0.95_601.1337m/z	1.2413	1.2355	1.2353	1.2353
						887_9.28_323.0586m/z	1.2157	1.2112	1.2111	1.2111
						888_5.51_367.0654m/z	1.1101	1.1073	1.1072	1.1072
						893_13.16_647.3402m/z	0.90704	0.91026	0.91019	0.91019
						894_4.36_445.1211m/z	1.2639	1.2583	1.2581	1.2581
						895_12.54_649.3061m/z	1.1241	1.1219	1.1218	1.1218
						896_4.60_181.0495m/z	1.1145	1.1091	1.109	1.109
						897_5.95_293.0856m/z	1.2509	1.2449	1.2447	1.2447
						898_6.18_521.2236m/z	1.2601	1.2542	1.254	1.254
						899_5.84_515.1401m/z	1.0958	1.0912	1.0912	1.0912
						900_5.23_299.1122m/z	1.2613	1.2554	1.2552	1.2552
						902_6.02_733.1960m/z	0.68363	0.68048	0.68068	0.68068
						904_7.46_223.0957m/z	1.2653	1.2594	1.2592	1.2592
						908_8.52_481.1711m/z	1.2659	1.2603	1.2602	1.2602
						909_6.71_367.1019m/z	1.0507	1.0485	1.0485	1.0485
						910_6.32_387.1653m/z	1.2606	1.2545	1.2543	1.2543
						911_5.05_425.1655m/z	1.125	1.1229	1.1228	1.1228
						912_0.71_209.0657m/z	1.0546	1.0536	1.0535	1.0535
						913_7.41_516.1243m/z	1.0619	1.0599	1.06	1.06
						914_7.12_543.2444m/z	1.2652	1.2594	1.2592	1.2592
						917_13.30_647.3404m/z	0.85592	0.85414	0.85417	0.85417
						920_6.26_257.0811m/z	0.80192	0.81469	0.81463	0.81463
						921_14.13_449.2936m/z	0.97118	0.98069	0.98057	0.98057
						922_8.73_626.0351m/z	1.2097	1.2039	1.2038	1.2038
						923_6.04_431.1182m/z	1.1946	1.1907	1.1906	1.1906
						925_13.66_595.3339m/z	0.99325	0.99146	0.99135	0.99136
						926_6.76_293.0293m/z	1.1013	1.1015	1.1014	1.1014
						927_6.75_977.1204m/z	1.0042	1.0045	1.0044	1.0044
						928_7.37_421.3389m/z	0.5976	0.63586	0.63585	0.63585
						930_12.71_676.3611m/z	1.2276	1.222	1.2219	1.2219
						933_5.99_475.1805m/z	1.2006	1.1981	1.198	1.198
						935_8.14_410.1910n	1.2069	1.2011	1.201	1.201
						936_7.32_577.1539m/z	1.271	1.2653	1.2651	1.2651
						937_8.98_452.2040n	1.2668	1.2613	1.2611	1.2611
						938_7.44_355.0921m/z	1.158	1.154	1.1539	1.1539
						939_16.62_917.4904m/z	1.27	1.2642	1.2641	1.2641
						941_3.52_150.0411m/z	1.1779	1.1729	1.1729	1.1729
						944_5.51_709.1868m/z	1.1151	1.1123	1.1122	1.1122
						945_17.60_577.4837m/z	1.2684	1.2632	1.263	1.263
						946_6.77_427.1955m/z	1.1264	1.1231	1.123	1.123
						947_9.91_753.0700m/z	1.2703	1.2648	1.2646	1.2646
						948_16.32_591.4626m/z	1.2695	1.2642	1.264	1.264
						949_6.83_149.0082m/z	1.1827	1.1796	1.1794	1.1794
						950_6.06_435.2223m/z	1.2543	1.2486	1.2485	1.2485
						951_13.67_450.2856m/z	0.51525	0.51353	0.51351	0.51356
						953_7.39_135.0442m/z	1.0752	1.075	1.0749	1.0749
						955_5.59_677.2277m/z	0.96946	0.97064	0.9706	0.9706
						956_8.83_593.0960m/z	1.2658	1.2597	1.2596	1.2596
						957_17.84_806.4928m/z	1.1091	1.1043	1.1041	1.1041
						961_8.45_455.1917m/z	0.90326	0.9145	0.91468	0.91468
						963_7.11_550.1859m/z	1.2689	1.2631	1.2629	1.2629
						965_15.27_380.1851m/z	0.47114	0.49122	0.49186	0.49188
						967_7.39_517.1249m/z	1.0714	1.07	1.0699	1.0699
						968_8.73_965.2430m/z	1.2685	1.2626	1.2624	1.2624
						970_5.52_354.0942n	1.1846	1.1805	1.1803	1.1803
						972_7.38_353.0869m/z	1.154	1.1511	1.151	1.151
						977_16.32_447.2821m/z	0.54933	0.54732	0.54728	0.54728
						979_0.66_317.2179m/z	1.2444	1.2418	1.2417	1.2416
						983_5.67_291.1796m/z	0.43522	0.43895	0.43894	0.43908
						984_13.35_449.2990m/z	0.036777	0.065779	0.06714	0.06714
						988_3.85_411.0095m/z	0.33068	0.35002	0.35104	0.35106
						994_8.77_185.0960m/z	1.265	1.259	1.2588	1.2588
						995_5.76_557.1506m/z	1.2551	1.2515	1.2513	1.2513
						996_0.70_689.1893m/z	1.0769	1.0727	1.0727	1.0727
						999_13.21_577.2682m/z	1.0751	1.0704	1.0704	1.0704
						1001_17.04_547.1742m/z	1.2698	1.264	1.2639	1.2639
						1002_7.37_422.1570n	0.90567	0.91829	0.91845	0.91845
						1004_12.93_255.2315m/z	0.42108	0.43075	0.43235	0.43235
						1013_12.94_325.1838m/z	0.19078	0.19201	0.19611	0.19615
						1015_6.54_489.0710m/z	1.2611	1.2551	1.2549	1.2549
						1018_6.27_213.0912m/z	0.50271	0.53059	0.53141	0.53142
						1021_14.52_507.3045m/z	0.81652	0.81318	0.81373	0.81373
						1022_13.19_277.2164m/z	1.1592	1.1555	1.1554	1.1554
						1023_6.43_427.1238m/z	1.2541	1.2496	1.2494	1.2494
						1024_6.60_307.1390m/z	1.2669	1.2609	1.2608	1.2608
						1025_0.76_611.1431m/z	1.1423	1.1391	1.139	1.139
						1028_0.54_516.8967m/z	0.90427	0.90076	0.90064	0.90065
						1030_0.70_795.1935m/z	1.1506	1.1457	1.1457	1.1457
						1033_7.38_179.0340m/z	1.1088	1.1072	1.1071	1.1071
						1034_5.04_561.2284m/z	0.34992	0.39707	0.39759	0.39762
						1036_8.54_625.3430m/z	1.2552	1.2496	1.2495	1.2494
						1038_7.67_345.0610m/z	1.271	1.2654	1.2652	1.2652
						1039_13.14_636.2600m/z	0.39242	0.42564	0.42583	0.42583
						1040_7.56_453.2330m/z	1.2679	1.2618	1.2617	1.2617
						1041_8.30_301.0350m/z	1.2611	1.2561	1.2559	1.2559
						1043_8.15_331.1212m/z	0.95693	0.96633	0.96634	0.96634
						1045_13.04_757.3393m/z	1.2679	1.2621	1.262	1.262
						1046_13.70_612.2590m/z	0.62038	0.61792	0.61801	0.61802
						1047_7.35_441.1957m/z	1.2709	1.2652	1.2651	1.2651
						1049_7.41_191.0551m/z	1.1507	1.1479	1.1478	1.1478
						1052_17.02_575.4679m/z	1.2697	1.2644	1.2642	1.2642
						1053_6.45_519.2442m/z	1.2641	1.258	1.2578	1.2578
						1056_12.54_711.3343m/z	1.1235	1.121	1.1209	1.1209
						1058_6.76_425.1810m/z	0.75649	0.78519	0.78512	0.78512
						1059_8.87_299.0188m/z	1.2701	1.2646	1.2645	1.2645
						1063_15.94_447.2547m/z	0.87828	0.87573	0.87565	0.87566
						1065_6.90_593.1496m/z	1.2709	1.2652	1.265	1.265
						1066_10.09_439.1063m/z	1.1843	1.18	1.1798	1.1798
						1069_16.19_917.4860m/z	1.1171	1.1122	1.1122	1.1122
						1072_4.60_343.1026m/z	0.92958	0.93737	0.93774	0.93774
						1076_13.30_504.3414m/z	0.76143	0.7578	0.75781	0.75781
						1078_5.71_215.1068m/z	1.2638	1.2591	1.2589	1.2589
						1079_6.18_589.1754m/z	1.2458	1.2398	1.2396	1.2396
						1080_12.55_677.3638m/z	1.1135	1.1115	1.1113	1.1113
						1085_8.71_811.2250m/z	1.271	1.2654	1.2652	1.2652
						1090_5.02_191.0548m/z	1.137	1.1332	1.1331	1.1331
						1092_0.86_179.0551m/z	1.2212	1.2158	1.2157	1.2157
						1093_5.47_515.1394m/z	1.2053	1.1995	1.1995	1.1995
						1095_5.85_485.1560m/z	1.2252	1.2221	1.222	1.222
						1096_4.89_153.0183m/z	1.2594	1.2535	1.2533	1.2533
						1099_13.15_564.5491m/z	0.048921	0.15738	0.15811	0.15812
						1100_6.86_469.1707m/z	1.1752	1.1713	1.1711	1.1711
						1101_13.19_281.2485m/z	0.090231	0.099632	0.10526	0.10556
						1102_13.85_579.3176m/z	0.53928	0.54435	0.54562	0.54562
						1103_6.09_567.2653m/z	1.2678	1.262	1.2618	1.2618
						1104_13.30_476.3085m/z	0.44894	0.44792	0.44857	0.4486
						1105_13.31_595.3272m/z	1.1603	1.1549	1.1549	1.1549
						1106_7.99_389.1811m/z	1.1934	1.1961	1.196	1.196
						1107_7.54_307.0453m/z	1.0889	1.0872	1.0872	1.0872
						1112_5.90_471.1865m/z	1.185	1.1864	1.1863	1.1863
						1114_13.24_595.2880m/z	1.0993	1.0992	1.0991	1.0991
						1115_6.13_445.0996m/z	1.2169	1.212	1.2119	1.2119
						1122_9.12_567.1869m/z	0.90607	0.90172	0.90229	0.90229
						1124_7.46_445.1711m/z	1.266	1.2601	1.2599	1.2599
						1125_4.88_367.9824m/z	1.2658	1.2606	1.2604	1.2604
						1127_12.53_989.6003m/z	1.2697	1.2639	1.2637	1.2637
						1131_16.85_983.5861m/z	1.1217	1.1162	1.1161	1.1161
						1135_7.14_330.1374m/z	1.2592	1.2531	1.2529	1.2529
						1140_6.87_477.1972m/z	0.012862	0.24135	0.24226	0.24226
						1147_6.68_594.2389m/z	1.2384	1.2331	1.2329	1.2329
						1148_8.87_453.2121m/z	1.2369	1.2338	1.2337	1.2337
						1152_5.45_341.0871m/z	1.1381	1.1366	1.1365	1.1364
						1154_13.18_514.3138n	1.1525	1.1499	1.1498	1.1498
						1155_13.15_520.2997m/z	1.0288	1.0252	1.0251	1.0251
						1157_0.60_385.1717m/z	1.2135	1.2097	1.2096	1.2096
						1158_17.86_483.2727m/z	0.90425	0.90681	0.90702	0.90701
						1159_12.77_474.2622m/z	0.51668	0.52513	0.52554	0.52555
						1160_8.36_213.0905m/z	1.2525	1.2465	1.2463	1.2463
						1162_13.36_527.1878m/z	1.2176	1.2125	1.2124	1.2124
						1163_17.87_838.4285m/z	1.0708	1.066	1.0662	1.0662
						1165_7.53_424.1729n	1.267	1.2612	1.261	1.261
						1166_8.21_511.1759m/z	1.1213	1.1163	1.1162	1.1162
						1167_4.35_283.0907n	1.2553	1.2496	1.2494	1.2494
						1170_13.66_552.2016m/z	0.68703	0.68414	0.68431	0.68431
						1173_5.95_749.2282m/z	1.2435	1.2375	1.2374	1.2374
						1175_5.60_347.1163m/z	1.1738	1.1687	1.1686	1.1686
						1177_7.39_615.0415m/z	1.0802	1.0784	1.0783	1.0783
						1178_7.78_421.1487m/z	0.99772	0.99343	0.99382	0.99381
						1180_4.66_473.0934m/z	1.2564	1.2511	1.251	1.251
						1182_7.66_567.2099m/z	0.60208	0.59965	0.59995	0.59996
						1183_7.40_515.1189m/z	1.1671	1.1639	1.1637	1.1637
						1184_8.75_411.1410m/z	1.2682	1.2624	1.2622	1.2622
						1186_14.29_435.2424m/z	1.2243	1.2184	1.2183	1.2183
						1187_5.35_875.3533m/z	1.2501	1.244	1.2439	1.2439
						1189_13.21_678.3805n	1.2511	1.2451	1.2449	1.2449
						1190_6.89_495.0533m/z	1.1866	1.1826	1.1825	1.1825
						1192_5.94_401.3292m/z	1.2669	1.2618	1.2617	1.2616
						1194_4.68_350.0871m/z	0.65101	0.65569	0.657	0.657
						1196_13.70_623.3398m/z	0.7797	0.7771	0.77714	0.77715
						1199_12.50_424.2505m/z	0.80957	0.81388	0.81392	0.81392
						1200_7.21_516.2012m/z	1.1575	1.1531	1.153	1.153
						1202_12.54_793.2927m/z	1.1583	1.1556	1.1555	1.1555
						1205_14.98_339.2123m/z	1.1679	1.1638	1.1637	1.1637
						1206_5.84_439.1505m/z	1.2625	1.2575	1.2573	1.2573
						1210_14.44_579.3076m/z	0.8321	0.84274	0.84263	0.84265
						1212_7.85_415.1241m/z	0.90198	0.89839	0.89889	0.89889
						1213_8.73_581.0384m/z	1.264	1.2581	1.258	1.258
						1214_9.26_257.0814m/z	1.1424	1.1381	1.1379	1.1379
						1217_16.95_917.4875m/z	1.1154	1.1153	1.1152	1.1152
						1218_5.96_717.1405m/z	1.2617	1.256	1.2559	1.2559
						1219_6.78_949.1545m/z	0.88671	0.89132	0.89134	0.89134
						1220_7.37_241.0849m/z	0.70444	0.73181	0.73204	0.73204
						1222_15.26_279.2321m/z	1.1121	1.1099	1.1098	1.1098
						1223_0.70_695.2238m/z	0.53321	0.53062	0.53057	0.53062
						1224_16.87_575.4679m/z	1.2705	1.265	1.2648	1.2648
						1225_8.41_257.0805m/z	1.2579	1.2526	1.2524	1.2524
						1226_0.70_503.1612m/z	1.0544	1.0496	1.0496	1.0496
						1227_6.61_361.1650m/z	1.2198	1.2141	1.214	1.214
						1234_15.26_448.2899m/z	0.4997	0.50575	0.5058	0.50582
						1235_7.34_395.1918m/z	1.1923	1.1869	1.1868	1.1868
						1239_7.30_339.0535m/z	1.1888	1.1844	1.1844	1.1844
						1244_7.39_293.0288m/z	1.0773	1.077	1.0768	1.0768
						1246_6.80_945.1775m/z	1.1311	1.1292	1.129	1.129
						1247_16.11_447.2857m/z	0.638	0.64237	0.6426	0.6426
						1249_17.76_707.5072m/z	0.99813	1.004	1.004	1.004
						1253_7.14_479.2127m/z	1.2167	1.2108	1.2108	1.2107
						1254_0.67_152.9949m/z	1.219	1.2156	1.2155	1.2154
						1256_0.69_701.1889m/z	1.1185	1.1179	1.1178	1.1178
						1260_6.87_367.1744m/z	0.91303	0.91553	0.91543	0.91543
						1261_6.08_705.1655m/z	1.2038	1.1992	1.199	1.199
						1263_8.35_213.0938m/z	1.2145	1.2093	1.2091	1.2091
						1265_16.10_895.5082m/z	1.147	1.1451	1.145	1.145
						1266_6.39_451.2180m/z	1.262	1.2559	1.2558	1.2558
						1268_6.48_736.1862m/z	0.94188	0.9493	0.94924	0.94925
						1273_6.52_415.1240m/z	1.2494	1.2439	1.2437	1.2437
						1274_7.25_623.1596m/z	1.271	1.2654	1.2652	1.2652
						1276_8.78_503.0939m/z	0.77333	0.76997	0.77036	0.77036
						1279_7.54_325.0557m/z	1.0264	1.028	1.0278	1.0278
						1282_9.23_329.2326m/z	1.2704	1.2648	1.2646	1.2646
						1290_7.45_449.1083m/z	1.2626	1.2568	1.2567	1.2566
						1292_6.04_308.1126m/z	0.55006	0.58599	0.58613	0.58613
						1294_5.15_455.1596m/z	0.13285	0.22774	0.22819	0.22829
						1295_6.06_221.1028n	1.0125	1.0105	1.0106	1.0106
						1296_13.17_990.5877m/z	1.0067	1.0089	1.0088	1.0088
						1297_6.55_403.1392m/z	1.2683	1.263	1.2628	1.2628
						1299_8.82_987.3466m/z	1.2676	1.2619	1.2618	1.2618
						1301_7.29_541.1487m/z	1.125	1.12	1.12	1.12
						1302_5.96_447.0018m/z	1.263	1.2573	1.2571	1.2571
						1305_4.44_599.1609m/z	1.034	1.029	1.029	1.029
						1306_13.10_576.2027m/z	0.85574	0.86132	0.8614	0.8614
						1307_14.18_579.3244m/z	0.67159	0.6743	0.67445	0.67445
						1314_0.68_495.1112m/z	1.2619	1.2574	1.2573	1.2572
						1316_5.52_358.0665m/z	1.2709	1.2653	1.2651	1.2651
						1317_0.67_245.0421m/z	1.2196	1.2162	1.2161	1.2161
						1320_12.54_609.2747m/z	0.79761	0.80336	0.80326	0.80327
						1321_8.73_242.0576m/z	1.2596	1.2547	1.2546	1.2546
						1327_5.51_391.0116m/z	1.2147	1.2093	1.2091	1.2091
						1329_13.69_381.2312m/z	0.29633	0.29569	0.29925	0.29925
						1332_6.08_521.2600m/z	1.2555	1.2495	1.2493	1.2493
						1333_0.65_195.0499m/z	1.2123	1.2088	1.2086	1.2086
						1335_11.39_325.2011m/z	0.67998	0.68177	0.68207	0.68208
						1340_5.99_805.2172m/z	1.2668	1.2613	1.2611	1.2611
						1347_14.80_393.1369m/z	0.71779	0.72523	0.72514	0.72515
						1350_5.65_502.1542m/z	1.2377	1.2317	1.2316	1.2316
						1354_17.31_817.5111m/z	0.99171	0.99604	0.99614	0.99614
						1359_8.98_595.1105m/z	1.2679	1.2626	1.2624	1.2624
						1361_14.26_279.2322m/z	0.9056	0.90684	0.90674	0.90674
						1363_6.33_337.1496m/z	1.245	1.2391	1.2389	1.2389
						1365_10.00_303.0137m/z	1.271	1.2654	1.2652	1.2652
						1367_6.70_191.0549m/z	0.98016	0.97702	0.97702	0.97702
						1369_5.02_461.1654m/z	1.1941	1.1923	1.1922	1.1922
						1373_6.29_557.1492m/z	1.0305	1.0386	1.0384	1.0384
						1374_6.77_219.0288m/z	1.1784	1.1746	1.1744	1.1744
						1378_15.14_870.5595m/z	0.40133	0.40274	0.40408	0.4041
						1379_8.50_557.2721m/z	0.7265	0.73008	0.73035	0.73037
						1384_15.92_707.5002m/z	0.99781	1.0034	1.0034	1.0034
						1390_6.37_706.1734n	1.1632	1.1576	1.1575	1.1575
						1391_9.21_435.2241m/z	1.2652	1.2595	1.2594	1.2594
						1392_5.81_535.2023m/z	1.2704	1.2646	1.2644	1.2644
						1393_8.01_507.2453m/z	1.2531	1.2471	1.2469	1.2469
						1395_5.91_719.3834m/z	0.67595	0.67296	0.67335	0.67336
						1398_5.52_357.0637m/z	1.2666	1.2605	1.2604	1.2604
						1399_15.75_309.2427m/z	1.0864	1.0938	1.0937	1.0937
						1401_6.44_375.1439m/z	1.0731	1.0741	1.074	1.074
						1402_3.85_134.0462m/z	0.059454	0.13517	0.13889	0.13893
						1403_8.79_257.0851m/z	1.1309	1.1298	1.1297	1.1297
						1404_6.34_476.1189m/z	1.2708	1.2652	1.265	1.265
						1406_12.94_293.2112m/z	0.91349	0.92814	0.92806	0.92806
						1408_15.75_693.4921m/z	0.86931	0.88334	0.88365	0.88365
						1412_5.75_357.0810m/z	1.2536	1.2477	1.2475	1.2475
						1413_13.98_287.2219m/z	1.2579	1.2519	1.2517	1.2517
						1414_14.29_941.5083m/z	1.2635	1.2576	1.2574	1.2574
						1415_8.74_213.0911m/z	1.2522	1.2467	1.2466	1.2466
						1416_7.30_507.2809m/z	0.82138	0.82139	0.8213	0.82132
						1418_5.70_350.0997n	1.2708	1.2653	1.2651	1.2651
						1421_12.53_774.2715m/z	0.97343	0.97877	0.97864	0.97864
						1422_17.40_817.5097m/z	0.99435	0.99915	0.99923	0.99923
						1423_9.07_538.2210m/z	1.2671	1.2613	1.2611	1.2611
						1425_8.74_482.1210n	1.2661	1.2603	1.2601	1.2601
						1426_1.39_405.0281m/z	1.2654	1.2595	1.2593	1.2593
						1429_6.61_523.2181m/z	1.2282	1.2226	1.2224	1.2224
						1432_12.79_452.2691m/z	0.95318	0.94862	0.94856	0.94856
						1434_16.25_447.2855m/z	0.31204	0.31158	0.31167	0.31173
						1437_13.89_449.2983m/z	0.51448	0.53004	0.53079	0.5308
						1443_13.03_791.3663m/z	1.0932	1.0883	1.0884	1.0884
						1446_12.49_532.3274n	1.2692	1.2633	1.2632	1.2632
						1449_8.32_453.2054m/z	0.2014	0.30615	0.30623	0.30629
						1453_4.48_359.1084m/z	0.69026	0.69127	0.69128	0.69132
						1456_0.65_367.1048m/z	1.1343	1.1289	1.1287	1.1287
						1457_13.11_476.4789m/z	0.84593	0.85178	0.85172	0.85172
						1459_13.10_544.2653m/z	0.53619	0.55979	0.56022	0.56023
						1460_7.78_419.2283m/z	0.98979	0.99243	0.99249	0.99249
						1464_1.40_435.9569m/z	0.94417	0.94719	0.94732	0.94733
						1470_15.27_233.1143m/z	0.14254	0.14296	0.14302	0.14304
						1489_12.13_449.2320m/z	0.89164	0.89243	0.89255	0.89256
						1490_14.49_433.2669m/z	0.32679	0.33094	0.33253	0.33257
						1495_7.73_477.2337m/z	1.2463	1.2428	1.2426	1.2426
						1498_8.76_629.3169m/z	1.2635	1.2583	1.2581	1.2581
						1501_5.08_411.1863m/z	1.085	1.0801	1.0801	1.0801
						1512_12.64_449.2319m/z	1.2195	1.2146	1.2144	1.2144
						1515_9.25_387.2382m/z	1.2556	1.2504	1.2503	1.2503
						1524_0.67_421.0741m/z	1.2578	1.2531	1.2529	1.2529
						1525_6.55_467.1560m/z	1.2651	1.2602	1.2601	1.2601
						1527_8.10_497.1658m/z	1.2539	1.248	1.2479	1.2479
						1530_13.38_663.2755m/z	1.2184	1.214	1.2138	1.2138
						1531_15.26_918.4927m/z	0.35201	0.35092	0.35097	0.35097
						1538_16.80_707.5029m/z	0.99802	1.0037	1.0037	1.0037
						1546_17.87_216.8523m/z	0.7724	0.79102	0.79158	0.79158
						1555_14.94_495.3097m/z	1.0499	1.0449	1.0448	1.0448
						1563_6.87_947.1931m/z	0.90215	0.90579	0.9058	0.9058
						1567_17.08_776.5491m/z	0.80276	0.80402	0.80392	0.80393
						1571_10.50_279.2329m/z	1.0138	1.0203	1.0203	1.0203
						1574_14.32_889.4496m/z	1.2696	1.2642	1.264	1.264
						1575_16.69_615.1614m/z	0.67559	0.68295	0.68286	0.68288
						1581_12.78_574.1862m/z	0.194	0.21875	0.21966	0.21969
						1582_8.40_549.2912m/z	1.0774	1.0825	1.0824	1.0824
						1583_4.73_382.0996m/z	1.2484	1.2436	1.2435	1.2435
						1584_16.93_695.4629m/z	0.99547	1.0004	1.0005	1.0005
						1588_17.33_621.4358m/z	0.24836	0.25228	0.25231	0.25234
						1590_5.83_179.0342m/z	0.65545	0.67608	0.67599	0.67599
						1595_6.95_477.1973m/z	1.2571	1.2518	1.2516	1.2516
						1599_11.83_611.2842m/z	1.2696	1.2637	1.2636	1.2636
						1602_11.71_187.1331m/z	1.2482	1.2445	1.2443	1.2443
						1605_7.96_243.1051m/z	1.15	1.1548	1.1547	1.1547
						1610_12.79_502.2939m/z	0.67398	0.67467	0.67487	0.67487
						1612_13.38_521.1613m/z	0.80366	0.80042	0.80084	0.80084
						1622_14.67_639.2741m/z	0.96968	0.9754	0.97541	0.97541
						1623_8.92_581.1659m/z	0.30826	0.32269	0.32265	0.32267
						1627_8.29_868.2576m/z	0.90419	0.9287	0.92866	0.92865
						1632_0.54_402.9161m/z	0.035912	0.059659	0.060006	0.060059
						1641_6.62_570.2006m/z	1.0661	1.064	1.0642	1.0641
						1642_17.86_463.2423m/z	0.69252	0.69984	0.69975	0.69976
						1645_8.82_738.3173m/z	0.52239	0.52096	0.52162	0.52163
						1656_17.75_441.2520m/z	0.78847	0.79676	0.79712	0.79712
						1657_0.60_173.1036m/z	1.2454	1.2394	1.2393	1.2393
						1661_13.17_505.2561m/z	1.0519	1.0531	1.053	1.053
						1662_8.74_257.0809m/z	1.2263	1.2205	1.2204	1.2204
						1667_0.58_158.9776m/z	0.76576	0.76209	0.76199	0.76202
						1671_6.10_386.1936n	1.2537	1.2482	1.2481	1.2481
						1674_14.93_829.5753m/z	0.014113	0.060923	0.063775	0.064118
						1675_17.10_730.5446m/z	0.4838	0.51058	0.51052	0.51052
						1686_16.59_353.1997m/z	0.80545	0.81747	0.8176	0.8176
						1687_11.00_583.2768m/z	1.271	1.2653	1.2652	1.2652
						1690_8.59_183.1159m/z	1.2711	1.2654	1.2653	1.2653
						1691_13.30_636.2590m/z	0.89415	0.89075	0.89073	0.89073
						1697_5.84_257.0811m/z	1.229	1.2233	1.2231	1.2231
						1699_5.36_431.3468m/z	1.2126	1.2072	1.2071	1.2071
						1701_6.76_135.0443m/z	1.1814	1.1781	1.178	1.178
						1703_8.35_571.2388m/z	1.2079	1.2028	1.2027	1.2027
						1708_6.38_328.2230m/z	1.2291	1.2235	1.2233	1.2233
						1709_17.28_917.4889m/z	1.1013	1.1022	1.1021	1.1021
						1710_6.77_947.2000m/z	0.81749	0.82059	0.82055	0.82055
						1714_8.74_151.0391m/z	1.2233	1.2176	1.2175	1.2175
						1719_15.73_355.1771m/z	0.33233	0.34438	0.34468	0.34477
						1721_17.52_707.5011m/z	0.99851	1.0044	1.0044	1.0044
						1724_0.59_409.0136m/z	1.2645	1.2585	1.2584	1.2584
						1727_15.76_280.2359m/z	1.1214	1.1161	1.1159	1.1159
						1732_0.54_289.9428n	0.74863	0.74576	0.74577	0.74577
						1734_15.31_363.1618m/z	0.5624	0.56216	0.56221	0.5622
						1736_8.73_409.1288m/z	1.1712	1.1658	1.1658	1.1658
						1743_8.98_653.3370m/z	1.0175	1.0173	1.0172	1.0172
						1746_14.52_597.3376m/z	1.1076	1.1074	1.1073	1.1073
						1755_13.26_576.2021m/z	1.1081	1.1035	1.1034	1.1034
						1758_6.02_735.2473m/z	1.2489	1.2429	1.2428	1.2428
						1759_7.64_509.2953m/z	1.2355	1.2295	1.2294	1.2294
						1762_9.12_880.9016m/z	0.18757	0.1887	0.1905	0.19054
						1763_15.63_279.2321m/z	0.8311	0.82825	0.82814	0.82815
						1764_6.10_421.1628m/z	0.17061	0.29124	0.29224	0.29225
						1765_12.54_397.1337m/z	0.94177	0.94746	0.94735	0.94735
						1767_17.84_736.4881m/z	0.87677	0.88489	0.88496	0.88496
						1768_6.53_191.0544m/z	0.77583	0.77478	0.77514	0.77515
						1775_7.74_289.1108m/z	1.2581	1.2522	1.252	1.252
						1777_4.89_315.0713m/z	1.2591	1.2536	1.2535	1.2535
						1778_15.43_918.4937m/z	0.41869	0.4406	0.44064	0.44066
						1780_17.84_743.4816m/z	1.0776	1.0744	1.0743	1.0743
						1782_6.24_481.1697m/z	1.2711	1.2654	1.2653	1.2653
						1783_13.65_431.2202m/z	1.1625	1.1569	1.1568	1.1568
						1784_6.82_473.0721m/z	1.1811	1.178	1.1778	1.1778
						1787_16.78_615.1620m/z	0.89873	0.89808	0.89819	0.8982
						1789_8.31_645.3070m/z	0.9705	0.97379	0.97368	0.97368
						1790_5.55_707.2207m/z	1.0896	1.0868	1.0866	1.0866
						1794_13.12_306.2069m/z	1.2655	1.2603	1.2601	1.2601
						1796_9.16_863.1290m/z	1.2706	1.265	1.2648	1.2648
						1797_4.91_428.3463m/z	1.1133	1.1079	1.1078	1.1078
						1801_6.83_179.0339m/z	1.1707	1.1677	1.1676	1.1675
						1805_0.70_683.2241m/z	1.2584	1.2524	1.2522	1.2522
						1807_13.97_339.1992m/z	0.79714	0.79402	0.79476	0.79476
						1809_15.45_367.1578m/z	0.99781	1.0012	1.0012	1.0012
						1813_8.79_423.2225m/z	1.2709	1.2652	1.265	1.265
						1825_5.52_191.0552m/z	1.223	1.2178	1.2177	1.2176
						1827_13.70_608.3157m/z	0.84051	0.83723	0.83719	0.8372
						1829_7.67_471.1943m/z	1.1332	1.1301	1.13	1.13
						1830_5.02_491.1764m/z	1.1767	1.1768	1.1767	1.1767
						1831_7.63_597.3114m/z	1.2329	1.2269	1.2268	1.2268
						1834_5.18_746.2796m/z	1.2006	1.1957	1.1955	1.1955
						1836_17.26_707.5028m/z	0.99823	1.0038	1.0039	1.0039
						1837_13.15_566.3365m/z	0.33679	0.36348	0.36406	0.36406
						1840_5.34_399.0989m/z	0.13412	0.13393	0.13458	0.13468
						1842_14.36_224.2160n	1.255	1.249	1.2489	1.2489
						1845_15.84_447.2837m/z	1.0877	1.0828	1.0827	1.0827
						1846_9.51_316.0581n	1.2608	1.2558	1.2556	1.2556
						1847_11.28_489.3432m/z	1.2711	1.2654	1.2653	1.2653
						1852_6.94_577.1554m/z	1.2705	1.2647	1.2646	1.2646
						1861_11.98_449.2317m/z	1.1252	1.1239	1.1237	1.1237
						1863_8.60_449.1811m/z	1.1273	1.1262	1.1262	1.1262
						1865_17.37_707.5085m/z	0.99911	1.0047	1.0047	1.0047
						1866_5.12_417.1082m/z	1.2583	1.2524	1.2523	1.2523
						1867_16.26_707.5027m/z	0.99799	1.0036	1.0037	1.0037
						1869_10.69_309.2062m/z	0.81632	0.83937	0.8393	0.83929
						1873_8.21_449.1088m/z	1.2189	1.213	1.2129	1.2129
						1875_5.64_179.0341m/z	1.2332	1.2275	1.2274	1.2274
						1876_4.56_395.1553m/z	0.90111	0.89818	0.8987	0.8987
						1878_5.12_519.1156m/z	1.0007	1.0022	1.0021	1.0021
						1879_5.96_230.0927n	0.98997	1.0035	1.0036	1.0036
						1880_9.94_351.2144m/z	0.7526	0.76855	0.76857	0.76858
						1881_15.24_264.9888m/z	0.85343	0.84945	0.84939	0.84939
						1882_8.53_433.2077m/z	1.2563	1.2513	1.2512	1.2511
						1883_12.73_280.6116m/z	0.4833	0.4879	0.48788	0.488
						1884_12.80_562.3145m/z	0.73016	0.72962	0.7298	0.7298
						1885_8.81_997.2696m/z	0.98707	0.98937	0.98925	0.98925
						1886_13.38_564.3575m/z	0.85076	0.84745	0.84774	0.84775
						1887_6.46_733.7941m/z	1.2405	1.2347	1.2346	1.2346
						1892_17.06_707.5051m/z	0.99806	1.0037	1.0037	1.0037
						1897_6.04_215.1064m/z	0.83441	0.83568	0.83559	0.83559
						1901_7.43_507.2790m/z	1.1758	1.1705	1.1704	1.1704
						1902_14.73_707.4977m/z	0.99766	1.0028	1.0029	1.0029
						1903_5.77_382.1139m/z	0.90755	0.90402	0.9039	0.9039
						1913_4.65_315.0712m/z	1.2246	1.2189	1.2188	1.2188
						1914_13.30_564.3684m/z	0.61616	0.6239	0.62401	0.62401
						1917_4.59_335.1334m/z	0.90322	0.90303	0.90294	0.90294
						1921_16.63_598.2499m/z	1.1086	1.1061	1.106	1.106
						1926_16.02_447.2840m/z	0.41844	0.41696	0.41952	0.41953
						1929_6.43_714.2518m/z	0.23084	0.30635	0.30778	0.30778
						1933_17.85_555.2842m/z	1.1125	1.1101	1.11	1.11
						1936_17.73_397.2261m/z	0.721	0.73059	0.73089	0.73089
						1941_8.58_587.2129m/z	1.2706	1.2647	1.2646	1.2646
						1948_7.56_568.0843m/z	0.98336	0.98132	0.98137	0.98138
						1953_5.33_445.1971m/z	1.2245	1.2195	1.2193	1.2193
						1954_6.29_450.1039m/z	1.2711	1.2654	1.2653	1.2653
						1960_5.96_231.1015m/z	1.2312	1.2281	1.228	1.228
						1961_5.85_582.0659m/z	1.1839	1.1853	1.1852	1.1852
						1962_9.49_567.1862m/z	0.57838	0.59419	0.59414	0.59414
						1963_14.34_661.3220m/z	1.258	1.2521	1.252	1.252
						1964_1.15_325.1126m/z	1.2574	1.2515	1.2514	1.2514
						1975_5.95_403.1499m/z	1.2686	1.2628	1.2626	1.2626
						1977_14.66_459.3110m/z	1.1346	1.131	1.1309	1.1308
						1980_14.13_513.2223m/z	1.0818	1.0799	1.0798	1.0798
						1981_16.93_707.5046m/z	0.99874	1.0044	1.0045	1.0045
						1982_5.60_421.1504m/z	1.2586	1.2533	1.2531	1.2531
						1985_17.84_421.2331m/z	1.0689	1.0711	1.0711	1.0711
						1987_6.83_311.0399m/z	1.1925	1.1889	1.1887	1.1887
						1989_16.41_707.5031m/z	0.99841	1.004	1.004	1.004
						1995_12.26_311.1684m/z	0.34043	0.35714	0.36013	0.36013
						1998_15.13_607.4567m/z	1.2708	1.2653	1.2651	1.2651
						2006_13.32_968.5945m/z	0.42614	0.42691	0.42842	0.42843
						2011_15.47_707.4958m/z	0.99585	1.0014	1.0015	1.0015
						2012_5.96_257.0810m/z	1.1693	1.1647	1.1647	1.1647
						2015_17.17_707.5073m/z	0.99826	1.0041	1.0041	1.0041
						2017_11.75_587.2258m/z	0.93804	0.9381	0.93798	0.93799
						2019_5.96_348.0838n	1.2422	1.2371	1.237	1.237
						2022_8.90_213.0906m/z	1.0922	1.0904	1.0902	1.0902
						2025_6.67_567.2207m/z	1.2123	1.209	1.2089	1.2089
						2030_5.96_242.0575m/z	1.1881	1.1859	1.1859	1.1859
						2031_13.23_599.3178m/z	0.77316	0.77236	0.77252	0.77255
						2033_14.16_171.1017m/z	1.1605	1.1587	1.1586	1.1586
						2034_7.06_539.2341m/z	1.2624	1.2572	1.2571	1.2571
						2035_17.82_817.5112m/z	0.9953	1.0007	1.0007	1.0007
						2037_14.67_508.3395m/z	0.5299	0.52859	0.52893	0.52894
						2043_11.63_279.2335m/z	1.0219	1.0278	1.0278	1.0278
						2047_4.69_153.0179m/z	1.2453	1.2408	1.2407	1.2407
						2048_0.77_323.0278m/z	1.0693	1.0652	1.0652	1.0652
						2055_12.53_676.3657n	1.1571	1.1535	1.1534	1.1534
						2057_13.98_381.2307m/z	0.40641	0.40445	0.40568	0.40568
						2058_4.96_312.0474n	0.99457	1.0028	1.0027	1.0027
						2059_7.28_403.2327m/z	1.231	1.2294	1.2293	1.2293
						2064_14.70_311.1717m/z	0.96562	0.96214	0.9623	0.96231
						2072_15.25_715.5561n	0.17496	0.17442	0.18225	0.18225
						2075_9.22_257.0810m/z	1.2546	1.2487	1.2486	1.2486
						2078_7.71_489.2339m/z	1.2636	1.2582	1.2581	1.2581
						2079_8.79_433.1138m/z	1.1997	1.194	1.1939	1.1939
						2080_0.70_606.0735m/z	1.0415	1.0383	1.0382	1.0382
						2084_13.64_583.3137m/z	0.87548	0.87661	0.8767	0.8767
						2085_5.98_491.9984m/z	1.2342	1.2282	1.2281	1.2281
						2089_6.07_518.2359n	1.2573	1.2512	1.2511	1.2511
						2092_13.64_517.2539m/z	0.50748	0.51457	0.5146	0.51464
						2097_15.74_379.1743m/z	0.73013	0.7272	0.72717	0.72717
						2098_15.29_515.2390m/z	0.56794	0.5654	0.56533	0.56534
						2100_6.29_768.2117m/z	1.1101	1.1053	1.1053	1.1053
						2103_15.34_395.1528m/z	0.62429	0.63768	0.63766	0.63766
						2105_5.78_387.1648m/z	1.2573	1.2512	1.251	1.251
						2108_1.41_257.9816m/z	1.1357	1.1302	1.1302	1.1302
						2109_15.83_547.1999m/z	0.99755	0.99911	0.99912	0.99912
						2118_15.95_379.1510m/z	0.61945	0.62728	0.6272	0.62722
						2129_9.99_403.2334m/z	1.0795	1.0751	1.0752	1.0752
						2137_7.58_427.1243m/z	1.2682	1.2622	1.262	1.262
						2147_10.24_489.2695m/z	1.271	1.2653	1.2652	1.2652
						2153_14.34_449.2933m/z	0.66537	0.66959	0.6695	0.66954
						2154_15.27_483.2726m/z	0.44861	0.45477	0.45626	0.45626
						2156_5.62_215.1062m/z	1.2667	1.2613	1.2612	1.2612
						2157_15.75_547.1768m/z	1.091	1.0858	1.0856	1.0856
						2158_5.80_550.0781m/z	0.70975	0.72771	0.72763	0.72763
						2160_13.72_595.3211m/z	1.0946	1.0902	1.09	1.09
						2170_7.32_639.3221m/z	1.2301	1.2269	1.2268	1.2268
						2173_5.53_707.2266m/z	1.2077	1.2019	1.2018	1.2018
						2175_8.54_517.1313m/z	0.26635	0.27576	0.27608	0.27616
						2176_5.51_760.0942m/z	0.81504	0.81921	0.81926	0.81926
						2177_0.53_728.8762m/z	1.1289	1.1239	1.1239	1.1239
						2178_7.12_449.2025m/z	1.083	1.0784	1.0784	1.0784
						2179_5.43_827.4234m/z	1.1317	1.1335	1.1334	1.1334
						2183_14.19_445.2333m/z	1.1649	1.1598	1.1596	1.1596
						2184_9.80_391.1967m/z	1.2229	1.2213	1.2212	1.2212
						2186_17.87_189.8485m/z	1.0868	1.0819	1.082	1.082
						2196_0.75_781.1954m/z	1.2648	1.2588	1.2586	1.2586
						2198_15.80_823.5513m/z	0.40324	0.40256	0.4029	0.40292
						2203_14.81_361.1454m/z	0.91829	0.92447	0.92436	0.92436
						2206_1.20_346.0552m/z	0.38546	0.48849	0.48864	0.48864
						2213_5.98_195.0803m/z	1.2234	1.2214	1.2213	1.2213
						2216_17.78_707.4646m/z	1.0768	1.0784	1.0784	1.0784
						2219_7.22_342.0760n	1.2504	1.2446	1.2445	1.2445
						2222_5.96_213.0912m/z	1.1901	1.1845	1.1845	1.1845
						2227_14.02_507.2724m/z	1.0975	1.0972	1.0971	1.0971
						2228_16.91_615.1614m/z	1.0706	1.0698	1.0698	1.0698
						2231_17.13_294.1805m/z	0.47457	0.47268	0.47295	0.47296
						2244_16.14_615.1601m/z	0.65795	0.66704	0.66695	0.66696
						2245_17.90_505.2088m/z	0.6501	0.64715	0.64789	0.64788
						2249_14.80_377.1419m/z	1.2112	1.2066	1.2065	1.2064
						2266_8.13_273.1699m/z	1.2436	1.2395	1.2394	1.2394
						2267_14.56_341.2682m/z	1.1284	1.1267	1.1266	1.1266
						2268_13.59_339.1994m/z	0.78713	0.78385	0.78474	0.78474
						2272_8.72_451.1960m/z	1.2371	1.2313	1.2312	1.2311
						2273_14.53_257.2114m/z	1.2526	1.2467	1.2465	1.2465
						2274_5.86_603.2950m/z	0.86856	0.86496	0.86549	0.86549
						2277_6.92_453.2329m/z	1.253	1.247	1.2468	1.2468
						2280_6.17_543.2776m/z	1.2058	1.205	1.2048	1.2048
						2284_13.19_423.2536m/z	0.5359	0.53474	0.53534	0.53534
						2287_14.08_449.2964m/z	0.91852	0.92418	0.92413	0.92414
						2289_17.84_355.1146m/z	0.6303	0.6403	0.64022	0.64024
						2290_0.70_541.1359m/z	1.2207	1.2148	1.2146	1.2146
						2291_11.22_611.2835m/z	1.2603	1.2543	1.2541	1.2541
						2298_4.36_360.0710m/z	0.69703	0.69771	0.69847	0.69851
						2307_15.26_309.1732m/z	1.0365	1.0369	1.0368	1.0368
						2311_14.67_253.2166m/z	0.96784	0.96814	0.96841	0.9684
						2312_0.54_174.9551m/z	1.1048	1.0998	1.0997	1.0997
						2313_17.71_917.4849m/z	1.2685	1.2626	1.2624	1.2624
						2315_15.25_707.4919m/z	0.99771	1.0029	1.003	1.003
						2326_16.27_430.0083m/z	0.95844	0.95661	0.95652	0.95651
						2327_15.54_447.2538m/z	0.7644	0.77526	0.7752	0.77521
						2331_0.70_665.2125m/z	0.73303	0.77242	0.77272	0.77272
						2332_17.87_435.2516m/z	0.69725	0.70029	0.70057	0.70057
						2337_5.79_481.1454m/z	0.71266	0.73863	0.73871	0.7387
						2342_7.95_120.9955m/z	1.2019	1.1965	1.1964	1.1964
						2343_15.71_707.4966m/z	0.99863	1.0039	1.0039	1.0039
						2344_6.07_347.1160m/z	1.0995	1.1003	1.1003	1.1003
						2345_7.31_426.1887n	1.27	1.264	1.2639	1.2639
						2350_5.65_775.3074m/z	1.1687	1.1639	1.1638	1.1639
						2351_13.96_321.2098m/z	1.1453	1.143	1.1429	1.1429
						2352_15.13_489.2178m/z	1.2706	1.2648	1.2646	1.2646
						2361_14.83_806.4897m/z	0.86892	0.86802	0.86814	0.86814
						2362_13.99_445.2356m/z	1.0664	1.0637	1.0635	1.0635
						2364_11.78_449.2314m/z	1.0705	1.0739	1.0738	1.0738
						2365_16.36_409.2046m/z	0.87273	0.87001	0.8699	0.8699
						2374_16.65_447.2854m/z	0.74042	0.73769	0.73836	0.73836
						2379_15.20_598.2519m/z	0.082961	0.11034	0.11087	0.11087
						2380_6.88_311.0439m/z	1.1113	1.1086	1.1085	1.1085
						2384_5.96_185.0962m/z	1.2434	1.2385	1.2384	1.2384
						2385_10.91_209.1532m/z	0.58133	0.6116	0.61197	0.61198
						2386_15.78_353.1996m/z	0.75902	0.75563	0.75598	0.75598
						2388_12.82_449.2681m/z	1.0296	1.0315	1.0314	1.0314
						2396_0.76_362.0482m/z	0.77976	0.81173	0.81181	0.81181
						2397_12.93_463.2463m/z	1.0552	1.0542	1.0541	1.0541
						2403_7.21_477.2310m/z	0.96723	0.96413	0.96418	0.96418
						2406_13.11_953.5612m/z	0.90234	0.90469	0.90463	0.90463
						2411_7.18_589.1767m/z	1.2682	1.2621	1.262	1.262
						2421_14.12_475.2466m/z	0.68983	0.6966	0.69652	0.69653
						2423_16.19_615.1591m/z	1.0979	1.0973	1.0973	1.0973
						2424_5.05_179.0340m/z	1.1439	1.1406	1.1405	1.1405
						2428_5.85_679.2566m/z	0.15472	0.31672	0.31719	0.31721
						2429_14.20_533.1606m/z	0.32448	0.33436	0.33704	0.33704
						2430_6.27_460.0727m/z	1.249	1.2432	1.243	1.243
						2435_14.91_327.2893m/z	1.2705	1.265	1.2648	1.2648
						2442_7.12_387.1593m/z	1.2498	1.2437	1.2436	1.2436
						2446_14.65_568.3618m/z	0.50995	0.50819	0.50856	0.50857
						2447_5.84_135.0445m/z	0.76619	0.78251	0.78242	0.78242
						2448_4.79_515.1401m/z	0.73308	0.73718	0.73728	0.73728
						2454_17.84_894.5440m/z	0.85625	0.85211	0.85213	0.85214
						2456_7.99_209.1170m/z	1.2219	1.2168	1.2166	1.2166
						2475_9.08_924.4166m/z	0.82921	0.84945	0.84942	0.84942
						2479_17.27_681.4424m/z	0.99743	1.003	1.003	1.003
						2481_17.87_957.4358m/z	1.2665	1.2607	1.2605	1.2605
						2482_6.44_186.1125m/z	0.90489	0.90933	0.90926	0.90928
						2483_5.81_561.2237m/z	0.32666	0.37249	0.37302	0.37312
						2486_7.38_241.0858m/z	0.38152	0.40746	0.40999	0.41001
						2495_10.18_431.2285m/z	0.70656	0.72455	0.7246	0.72462
						2496_8.61_511.0592m/z	1.155	1.1532	1.1531	1.1531
						2497_15.25_806.5067n	0.78644	0.78264	0.78317	0.78316
						2498_5.96_697.1668m/z	1.2483	1.2431	1.243	1.243
						2503_13.02_723.4174m/z	1.0585	1.0552	1.0551	1.0551
						2504_5.61_475.1371m/z	1.2665	1.2606	1.2604	1.2604
						2506_5.62_487.1717m/z	1.26	1.2551	1.255	1.255
						2518_15.24_598.2529m/z	0.005054	0.082712	0.08312	0.083158
						2519_17.87_874.4990m/z	0.99042	0.98566	0.98574	0.98573
						2526_7.45_525.1590m/z	1.2345	1.2286	1.2285	1.2285
						2528_17.76_325.1836m/z	0.97836	0.97499	0.97496	0.97496
						2529_9.02_680.2934m/z	0.15709	0.15747	0.15839	0.15843
						2536_13.07_291.1958m/z	1.0081	1.0079	1.0078	1.0078
						2546_6.93_345.1000m/z	1.2711	1.2654	1.2653	1.2653
						2547_16.75_681.4437m/z	0.9981	1.0033	1.0034	1.0034
						2548_12.80_991.5763m/z	0.41457	0.43679	0.4368	0.43681
						2550_13.16_542.2484m/z	1.052	1.0475	1.0474	1.0474
						2552_5.00_703.2871m/z	0.66071	0.68383	0.68376	0.68376
						2554_14.13_277.2170m/z	1.1559	1.1503	1.1502	1.1502
						2555_13.70_529.3011m/z	1.2268	1.2213	1.2211	1.2211
						2558_15.76_281.2465m/z	0.12525	0.13887	0.1393	0.13936
						2559_8.61_599.2669m/z	1.1605	1.1589	1.1587	1.1587
						2567_17.65_707.5025m/z	0.99936	1.0052	1.0052	1.0052
						2570_5.91_431.1526m/z	1.1556	1.1501	1.1499	1.1499
						2574_8.66_329.1057m/z	1.2698	1.264	1.2639	1.2639
						2575_10.44_627.2994m/z	1.0641	1.0631	1.063	1.063
						2577_15.00_253.2168m/z	1.045	1.0488	1.0488	1.0488
						2578_15.57_823.5530m/z	0.44807	0.44639	0.44689	0.44691
						2579_7.37_457.1327m/z	0.3686	0.41339	0.41341	0.41343
						2581_0.69_479.1070m/z	1.2219	1.2165	1.2164	1.2164
						2584_17.33_821.5388m/z	1.1222	1.1167	1.1167	1.1167
						2586_4.45_403.1230m/z	1.271	1.2653	1.2652	1.2652
						2587_16.78_339.1993m/z	0.065936	0.06928	0.080378	0.080483
						2590_15.26_312.1711m/z	0.95494	0.953	0.95297	0.95297
						2593_14.19_507.3076m/z	1.1511	1.1498	1.1496	1.1496
						2594_0.76_275.0207m/z	0.77747	0.77822	0.77813	0.77815
						2600_8.85_533.2959m/z	1.2451	1.2411	1.241	1.241
						2603_5.94_269.1021m/z	1.2564	1.2504	1.2502	1.2502
						2604_13.15_504.3092m/z	0.42692	0.44465	0.44519	0.44519
						2607_14.29_433.2356m/z	1.2247	1.2192	1.2191	1.2191
						2611_17.87_769.4989m/z	0.99525	1.0007	1.0007	1.0007
						2615_0.71_527.1377m/z	0.31523	0.38445	0.38491	0.38492
						2620_0.70_539.1376m/z	1.259	1.2536	1.2535	1.2535
						2622_15.36_429.1942m/z	0.39914	0.40547	0.40576	0.40578
						2625_13.12_995.6077m/z	0.69003	0.69761	0.69772	0.69772
						2629_4.46_743.3332m/z	1.2438	1.2379	1.2378	1.2378
						2641_5.99_275.0924m/z	1.1662	1.1607	1.1606	1.1606
						2642_12.95_339.1993m/z	0.50194	0.49956	0.50183	0.50183
						2654_12.96_491.2374m/z	0.59781	0.59817	0.59945	0.59944
						2657_5.37_484.0660m/z	1.2432	1.2386	1.2384	1.2384
						2662_13.24_280.1116m/z	0.89769	0.8953	0.8952	0.89523
						2663_15.45_547.1765m/z	0.70328	0.70012	0.70004	0.70005
						2666_8.77_581.3156m/z	1.2181	1.2122	1.212	1.212
						2667_7.49_503.2500m/z	0.51755	0.51921	0.52045	0.52049
						2673_14.37_639.2728m/z	0.50392	0.50859	0.50993	0.50993
						2675_16.02_547.1765m/z	0.85414	0.85371	0.85362	0.85363
						2677_14.23_533.1682m/z	0.14244	0.15201	0.15985	0.15985
						2683_11.10_857.5123m/z	1.2534	1.2474	1.2472	1.2472
						2690_0.68_292.0598n	0.95282	0.96219	0.96207	0.96206
						2692_9.48_349.1869m/z	1.2626	1.2575	1.2574	1.2574
						2693_11.23_857.5155m/z	1.2604	1.2543	1.2542	1.2542
						2695_14.77_436.1919m/z	1.2695	1.2636	1.2635	1.2635
						2696_15.90_448.2874m/z	1.0288	1.0281	1.028	1.028
						2702_17.41_681.4444m/z	0.99814	1.0036	1.0037	1.0037
						2704_16.75_447.2862m/z	0.29201	0.29553	0.2974	0.29745
						2705_7.92_654.2750m/z	1.271	1.2654	1.2652	1.2652
						2706_12.05_501.3072m/z	1.2442	1.2399	1.2397	1.2397
						2707_6.08_466.2292m/z	0.44985	0.44767	0.44906	0.44906
						2714_3.07_611.1434m/z	1.0273	1.0238	1.0238	1.0238
						2716_13.69_947.6068m/z	0.48281	0.48109	0.48148	0.48149
						2717_4.78_261.0065m/z	1.1797	1.1752	1.175	1.175
						2721_16.59_681.4442m/z	0.99806	1.0032	1.0033	1.0033
						2724_12.53_313.2376m/z	1.2455	1.2396	1.2394	1.2394
						2725_8.02_203.1281m/z	1.258	1.2521	1.252	1.252
						2732_13.43_858.5224m/z	1.2679	1.2619	1.2617	1.2617
						2735_7.35_447.0925m/z	1.2587	1.2526	1.2525	1.2525
						2738_5.37_423.1024m/z	1.2413	1.2356	1.2355	1.2355
						2741_17.82_769.5065m/z	0.99675	1.0019	1.0019	1.0019
						2743_14.26_867.4766m/z	1.1338	1.1322	1.1321	1.1321
						2771_6.36_471.1868m/z	0.86279	0.85864	0.85894	0.85894
						2774_7.07_347.1160m/z	1.2611	1.2564	1.2562	1.2562
						2782_6.65_433.2074m/z	1.0354	1.0319	1.0321	1.0321
						2786_14.71_489.2172m/z	1.2693	1.2638	1.2636	1.2636
						2787_10.97_596.1540m/z	1.271	1.2654	1.2652	1.2652
						2789_5.29_137.0237m/z	1.1658	1.1641	1.164	1.1639
						2798_8.47_541.1921m/z	1.2307	1.2248	1.2247	1.2247
						2810_10.78_515.2370m/z	1.0046	1.0111	1.0111	1.0111
						2815_6.02_387.1655m/z	1.1935	1.1879	1.1878	1.1878
						2818_7.88_217.1070m/z	1.2532	1.2489	1.2488	1.2488
						2826_17.06_615.1599m/z	0.99682	0.99564	0.99569	0.99569
						2827_7.23_523.2191m/z	1.0825	1.0795	1.0794	1.0794
						2832_17.84_211.1320m/z	0.66136	0.67098	0.6709	0.67091
						2834_11.11_515.2384m/z	0.88723	0.88918	0.8893	0.88931
						2845_16.32_327.2898m/z	1.1116	1.1068	1.1067	1.1067
						2846_14.29_879.4802m/z	1.0834	1.0848	1.0848	1.0848
						2851_9.94_712.3845m/z	1.2609	1.255	1.2549	1.2549
						2855_5.60_221.1038n	1.2607	1.2551	1.2549	1.2549
						2857_7.58_291.1438m/z	1.175	1.1751	1.175	1.175
						2860_6.90_451.0861m/z	1.2457	1.2412	1.241	1.241
						2863_5.95_401.1447m/z	1.2696	1.2638	1.2636	1.2636
						2868_15.27_448.2945m/z	0.66135	0.65823	0.65831	0.65833
						2871_9.94_429.1571m/z	0.93041	0.93836	0.93829	0.93829
						2872_14.26_901.4565m/z	1.1996	1.1945	1.1944	1.1944
						2878_9.22_213.0912m/z	1.2376	1.2317	1.2316	1.2316
						2880_6.14_592.1240m/z	1.0682	1.0662	1.066	1.066
						2881_17.87_833.5624m/z	0.99278	0.99763	0.9977	0.9977
						2889_4.48_296.0993m/z	1.2283	1.2227	1.2225	1.2225
						2890_14.81_375.1465m/z	1.211	1.2061	1.206	1.206
						2895_7.10_243.1021m/z	1.2506	1.2452	1.245	1.245
						2900_5.89_437.1479m/z	1.0593	1.0553	1.0552	1.0552
						2905_17.76_293.1785m/z	0.92316	0.92577	0.9258	0.9258
						2908_6.44_125.0961m/z	0.64092	0.64731	0.64752	0.64754
						2914_14.31_507.3072m/z	0.97281	0.9681	0.96808	0.9681
						2936_14.32_769.5005m/z	1.2145	1.2087	1.2085	1.2085
						2953_17.58_695.4629m/z	0.99689	1.0022	1.0023	1.0023
						2954_13.88_478.2939m/z	0.23034	0.24316	0.2441	0.24414
						2955_0.71_185.0211m/z	0.36384	0.41599	0.41643	0.41643
						2961_6.34_592.1212m/z	0.91369	0.90926	0.90955	0.90956
						2972_13.41_520.2678m/z	1.213	1.2074	1.2072	1.2072
						2974_16.02_591.4626m/z	1.2695	1.2641	1.264	1.264
						2989_5.38_467.1320m/z	1.229	1.2233	1.2232	1.2232
						2993_14.97_226.2289n	1.2671	1.2612	1.2611	1.2611
						2995_15.38_693.4485m/z	0.91816	0.91707	0.9171	0.9171
						2997_17.66_681.4421m/z	0.99781	1.0036	1.0036	1.0036
						2999_17.87_833.5164m/z	0.99167	0.99671	0.99679	0.99679
						3007_17.78_709.4798m/z	0.98669	0.99094	0.99107	0.99106
						3014_10.44_213.0910m/z	1.2496	1.2435	1.2434	1.2434
						3022_9.63_421.2432m/z	1.2709	1.2652	1.2651	1.2651
						3025_3.94_411.0098m/z	0.17418	0.20937	0.21057	0.21058
						3028_15.38_841.5111m/z	1.0945	1.0899	1.0898	1.0898
						3030_12.87_303.1991m/z	0.62965	0.63173	0.63342	0.63342
						3031_14.97_271.3782m/z	1.2247	1.2188	1.2187	1.2187
						3035_5.33_444.1990n	1.2548	1.2487	1.2486	1.2486
						3037_9.49_461.2390m/z	1.25	1.2456	1.2455	1.2455
						3041_17.81_839.4929m/z	0.76682	0.7734	0.77383	0.77385
						3042_8.60_467.1548m/z	1.1741	1.1689	1.1687	1.1687
						3043_11.60_611.2831m/z	1.2663	1.2604	1.2602	1.2602
						3050_0.71_185.0208m/z	0.09167	0.22178	0.22341	0.22341
						3051_8.34_289.1061m/z	0.81046	0.80747	0.80739	0.80742
						3056_12.04_463.2464m/z	1.0261	1.0249	1.0248	1.0248
						3063_8.86_347.1703m/z	1.2202	1.2143	1.2142	1.2142
						3064_10.44_257.0811m/z	1.2508	1.2473	1.2472	1.2472
						3066_5.61_440.1678n	1.2625	1.2577	1.2575	1.2575
						3069_14.80_253.2167m/z	0.96791	0.96712	0.967	0.967
						3073_6.34_836.3379m/z	1.1811	1.1755	1.1754	1.1754
						3077_15.09_305.2105m/z	1.0995	1.0943	1.0942	1.0942
						3082_7.40_568.1952m/z	1.271	1.2654	1.2652	1.2652
						3098_13.13_564.3301m/z	0.38626	0.40401	0.40456	0.40456
						3102_5.30_367.1602m/z	0.59032	0.59234	0.59343	0.59343
						3108_6.49_424.1724n	1.2432	1.2376	1.2374	1.2374
						3117_14.57_714.5487m/z	0.66714	0.66602	0.66736	0.66736
						3129_12.52_409.2347m/z	0.47072	0.48638	0.48707	0.48711
						3131_0.66_317.0539m/z	1.2495	1.246	1.2459	1.2459
						3134_13.98_297.1521m/z	0.79096	0.79654	0.79662	0.79662
						3153_11.97_580.3252m/z	0.41547	0.44581	0.44603	0.44603
						3157_6.72_469.2072m/z	1.2191	1.2134	1.2133	1.2133
						3158_17.84_280.1101m/z	1.0118	1.0074	1.0073	1.0074
						3160_12.03_857.5149m/z	1.2594	1.2533	1.2531	1.2531
						3167_4.79_380.1555m/z	0.88939	0.88755	0.88806	0.88806
						3174_4.70_397.1710m/z	1.0943	1.0892	1.0891	1.0891
						3202_6.67_492.0924m/z	1.2608	1.2548	1.2546	1.2546
						3205_12.54_721.6108m/z	1.2681	1.2622	1.262	1.262
						3213_13.07_491.2384m/z	0.84257	0.8392	0.83947	0.83947
						3218_14.26_889.4544m/z	0.96043	0.96238	0.96264	0.96263
						3231_9.95_229.1435m/z	0.63583	0.64406	0.64401	0.64405
						3236_6.59_464.1697m/z	1.2474	1.2416	1.2415	1.2415
						3244_4.72_372.0744m/z	1.2411	1.2354	1.2352	1.2352
						3262_4.46_340.1254m/z	1.0142	1.0093	1.0092	1.0092
						3264_13.81_663.2732m/z	1.2696	1.2637	1.2636	1.2636
						3357_6.99_501.1958m/z	1.271	1.2654	1.2653	1.2653
						3393_6.89_781.2900m/z	1.271	1.2654	1.2652	1.2652
						3528_8.86_987.3471m/z	1.2708	1.2651	1.2649	1.2649
						3534_17.51_681.4367m/z	0.99829	1.0038	1.0038	1.0038
						3543_6.49_586.1956m/z	1.2711	1.2654	1.2653	1.2653
						3549_8.83_554.2141m/z	1.2709	1.2653	1.2651	1.2651
						3563_5.42_323.1338m/z	1.2363	1.232	1.2318	1.2318
						3567_1.39_191.0185m/z	1.2286	1.2233	1.2232	1.2232
						3571_6.89_567.2642m/z	0.76163	0.75975	0.75975	0.75976
						3593_14.42_727.4469m/z	0.37921	0.38443	0.38708	0.38708
						3595_14.53_481.2568m/z	1.1374	1.1339	1.1337	1.1337
						3599_15.79_99.9252m/z	0.82867	0.82992	0.82982	0.82982
						3600_14.25_879.4813m/z	1.0975	1.0974	1.0974	1.0974
						3609_15.53_309.1733m/z	0.88655	0.89431	0.89432	0.89432
						3640_13.69_255.2313m/z	0.59527	0.61978	0.62057	0.62056
						3649_11.76_483.2718m/z	0.35614	0.36666	0.37007	0.37007
						3657_12.59_596.2906m/z	1.1155	1.1147	1.1145	1.1145
						3663_8.82_975.2847m/z	1.2706	1.2649	1.2648	1.2648
						3670_4.41_620.0544m/z	1.2272	1.2215	1.2213	1.2213
						3673_6.89_451.2170m/z	1.1445	1.1411	1.1409	1.1409
						3677_17.43_447.2546m/z	0.73837	0.74343	0.74334	0.74335
						3679_17.38_640.2605m/z	0.77807	0.78383	0.78374	0.78375
						3693_8.53_483.2353m/z	0.63104	0.628	0.62805	0.62807
						3717_9.38_461.2340m/z	1.2706	1.2649	1.2648	1.2648
						3719_14.54_571.3186m/z	1.0711	1.0673	1.0672	1.0672
						3720_6.34_777.3090m/z	1.0098	1.0084	1.0083	1.0083
						3723_6.88_428.2042n	0.1736	0.31346	0.31433	0.31435
						3724_10.02_391.1968m/z	1.2622	1.2563	1.2562	1.2562
						3733_5.37_433.1611m/z	1.2568	1.2509	1.2508	1.2508
						3743_5.02_353.0872m/z	1.0887	1.0861	1.086	1.086
						3753_16.46_514.4249m/z	1.0421	1.0379	1.0378	1.0378
						3756_0.58_394.8876m/z	0.25088	0.24968	0.24967	0.24976
						3760_16.71_709.4798m/z	0.98417	0.98812	0.98826	0.98826
						3762_13.99_279.1037m/z	0.86229	0.85857	0.85847	0.8585
						3763_17.11_448.2827m/z	0.91716	0.91896	0.91884	0.91885
						3768_6.69_429.1553m/z	1.2553	1.2499	1.2497	1.2497
						3775_12.77_542.2473m/z	0.4529	0.45771	0.45808	0.45808
						3809_16.12_681.4423m/z	0.99406	0.99873	0.99881	0.99881
						3810_6.92_425.1836m/z	1.2703	1.2646	1.2645	1.2645
						3815_8.98_991.3778m/z	1.2677	1.2626	1.2624	1.2624
						3823_5.96_500.0617m/z	1.2513	1.2473	1.2471	1.2471
						3824_8.19_569.2224m/z	0.72034	0.72377	0.72375	0.72376
						3825_8.40_523.1811m/z	1.1034	1.1015	1.1014	1.1014
						3832_10.96_185.1171m/z	1.2303	1.2281	1.2279	1.2279
						3836_15.30_447.2908m/z	0.36457	0.46134	0.46195	0.46196
						3843_6.94_513.1960m/z	1.2708	1.2651	1.265	1.265
						3848_7.14_568.0871m/z	1.2037	1.2018	1.2016	1.2016
						3859_14.24_545.1582m/z	1.0485	1.0543	1.0542	1.0542
						3862_6.07_337.0920m/z	0.60752	0.62434	0.62528	0.62528
						3872_15.43_280.2364m/z	0.48135	0.50936	0.5093	0.5093
						3882_12.54_675.5979m/z	1.2687	1.2628	1.2626	1.2626
						3884_9.38_417.2120m/z	1.2297	1.2238	1.2236	1.2236
						3886_17.13_355.3214m/z	0.85771	0.86742	0.86734	0.86734
						3887_13.69_788.5415m/z	0.69843	0.69711	0.69702	0.69703
						3892_8.87_493.3008m/z	1.2178	1.2119	1.2118	1.2118
						3902_6.93_529.2636m/z	1.2654	1.2601	1.26	1.26
						3910_5.03_493.1378m/z	0.049754	0.19492	0.19715	0.19718
						3913_16.24_709.4798m/z	0.98392	0.98783	0.98796	0.98796
						3918_8.98_451.3918m/z	1.271	1.2653	1.2651	1.2651
						3935_7.16_407.1919m/z	1.2381	1.2335	1.2334	1.2333
						3938_12.54_721.4063m/z	1.0048	1.0075	1.0074	1.0073
						3939_6.59_575.2687m/z	1.1527	1.1471	1.1471	1.1471
						3941_14.75_714.5486m/z	0.52251	0.52303	0.52496	0.52495
						3945_14.81_359.1305m/z	1.0937	1.0947	1.0946	1.0946
						3947_5.37_555.1079m/z	1.2709	1.2652	1.265	1.265
						3949_13.91_638.2743m/z	0.36574	0.37268	0.37306	0.37309
						3953_15.13_605.4422m/z	0.84792	0.85969	0.85959	0.85959
						3962_13.30_423.2546m/z	0.36132	0.36129	0.36328	0.36328
						3964_17.84_651.2125m/z	1.0348	1.0391	1.0391	1.0391
						3969_6.64_563.5012m/z	1.2662	1.2608	1.2606	1.2606
						3975_12.14_435.2513m/z	0.63686	0.63468	0.63526	0.63526
						3981_13.19_253.0915m/z	1.1399	1.1364	1.1362	1.1362
						3982_0.71_533.1719m/z	1.2657	1.2596	1.2595	1.2595
						3986_15.65_709.4800m/z	0.78579	0.78841	0.7884	0.78843
						3987_13.26_953.5603m/z	0.90599	0.90351	0.90346	0.90346
						3988_8.09_465.1756m/z	1.2699	1.264	1.2639	1.2639
						3989_10.77_571.2162m/z	1.2708	1.2652	1.265	1.265
						3990_6.58_565.2492m/z	1.1186	1.1201	1.12	1.12
						3991_14.34_495.2725m/z	1.2693	1.264	1.2638	1.2638
						3992_17.84_583.2256m/z	1.0476	1.0513	1.0513	1.0513
						3995_13.70_540.3303m/z	0.70852	0.70553	0.70571	0.70571
						3998_8.68_561.1971m/z	1.2028	1.1973	1.1972	1.1972
						4002_5.16_517.1018m/z	1.2511	1.2451	1.2449	1.2449
						4005_13.27_476.4789m/z	1.1046	1.0992	1.0992	1.0992
						4008_9.91_463.2543m/z	1.2709	1.2652	1.265	1.265
						4011_17.83_775.4500m/z	0.99724	1.0032	1.0032	1.0032
						4015_15.20_829.5700m/z	0.0729	0.15871	0.15976	0.15987
						4019_7.43_467.1851m/z	1.2146	1.2102	1.21	1.21
						4020_14.19_277.2165m/z	1.1579	1.1567	1.1566	1.1566
						4025_15.36_828.5941m/z	0.58758	0.59255	0.5939	0.5939
						4026_4.96_409.1710m/z	1.2644	1.2584	1.2583	1.2583
						4031_14.62_480.3075m/z	0.56358	0.56086	0.5613	0.56131
						4034_6.84_463.0889m/z	0.017447	0.27194	0.27206	0.27207
						4037_4.70_474.0091m/z	1.2403	1.2345	1.2343	1.2343
						4038_13.66_453.2853n	0.66376	0.66185	0.66216	0.66216
						4041_7.88_461.1087m/z	1.1988	1.1971	1.197	1.197
						4043_16.43_681.4425m/z	0.99701	1.0021	1.0022	1.0022
						4049_5.95_439.1189m/z	1.2577	1.2524	1.2523	1.2523
						4050_9.97_681.4545m/z	0.84263	0.85462	0.85453	0.85453
						4052_15.26_709.5212m/z	0.05388	0.06174	0.074293	0.074293
						4061_17.82_279.1051m/z	1.0091	1.0043	1.0042	1.0043
						4062_0.71_341.2773m/z	1.1467	1.1412	1.1413	1.1413
						4064_13.99_833.5163m/z	0.80833	0.80452	0.80442	0.80445
						4068_8.01_555.2068m/z	1.2641	1.2589	1.2587	1.2587
						4069_8.60_419.0977m/z	1.2246	1.2188	1.2186	1.2186
						4070_0.78_565.0470m/z	0.98615	0.98234	0.98243	0.98242
						4073_4.50_427.1788m/z	1.2568	1.2519	1.2518	1.2517
						4075_0.71_341.1080m/z	1.2537	1.2478	1.2477	1.2477
						4076_16.39_935.5684m/z	0.80599	0.80218	0.80211	0.80211
						4078_12.18_591.2572m/z	1.2164	1.2113	1.2112	1.2112
						4081_8.52_409.1851m/z	0.1557	0.23784	0.24203	0.24206
						4083_15.90_709.4800m/z	0.97996	0.98349	0.98363	0.98363
						4086_17.81_681.4464m/z	0.99726	1.003	1.0031	1.0031
						4089_12.62_474.2625m/z	0.68502	0.69111	0.69138	0.69138
						4096_13.18_549.2821m/z	1.0872	1.0839	1.0837	1.0837
						4105_9.94_329.7525m/z	1.0646	1.0682	1.0681	1.0681
						4111_0.60_131.0818m/z	1.2549	1.2497	1.2496	1.2496
						4122_15.48_895.5074m/z	1.0438	1.0397	1.0396	1.0396
						4124_4.26_283.0697m/z	1.0487	1.0448	1.0447	1.0447
						4128_9.95_329.3997m/z	0.85737	0.86836	0.8683	0.8683
						4130_4.95_435.0596m/z	1.189	1.1839	1.1838	1.1838
						4131_13.27_478.2836m/z	0.85811	0.85443	0.85447	0.85447
						4133_6.62_585.2640m/z	1.2068	1.2015	1.2013	1.2013
						4136_14.57_309.1731m/z	0.020493	0.046445	0.050728	0.050867
						4138_14.77_309.1734m/z	0.96716	0.96666	0.96669	0.96669
						4140_12.80_634.2433m/z	0.32831	0.34555	0.3463	0.34632
						4146_11.78_311.2219m/z	1.0299	1.0313	1.0312	1.0312
						4147_5.32_542.1078m/z	1.1723	1.1736	1.1735	1.1735
						4150_9.98_397.2208m/z	0.81988	0.83793	0.8379	0.8379
						4153_13.14_564.3652m/z	0.47243	0.47357	0.47471	0.47471
						4157_0.70_453.1010m/z	1.1439	1.1447	1.1446	1.1446
						4161_6.75_568.9649m/z	0.77503	0.77458	0.77494	0.77494
						4169_17.39_641.3817m/z	0.98465	0.98855	0.98868	0.98868
						4172_11.12_403.1745m/z	1.1278	1.1255	1.1254	1.1254
						4177_17.86_547.1767m/z	1.1845	1.1819	1.1818	1.1818
						4178_14.76_353.1986m/z	1.1504	1.1465	1.1463	1.1463
						4180_12.21_857.5162m/z	1.2615	1.2554	1.2552	1.2552
						4190_13.69_595.3244m/z	1.136	1.1307	1.1306	1.1306
						4194_12.37_695.4622m/z	0.99121	0.99561	0.9957	0.9957
						4196_6.94_706.1727n	1.0988	1.0945	1.0944	1.0944
						4198_5.37_555.1096m/z	1.2488	1.243	1.2428	1.2428
						4204_15.27_379.1575m/z	0.49495	0.51331	0.51325	0.51325
						4205_14.77_489.2226m/z	1.2706	1.2649	1.2647	1.2647
						4211_15.00_709.4800m/z	1.2171	1.2112	1.2111	1.2111
						4212_17.84_515.2390m/z	1.1614	1.1597	1.1595	1.1595
						4213_5.94_437.1224m/z	1.2361	1.2318	1.2317	1.2316
						4221_7.89_337.0919m/z	0.73571	0.75374	0.75426	0.75426
						4229_14.41_691.3318m/z	0.28611	0.28502	0.2862	0.2862
						4248_5.02_149.0083m/z	1.111	1.1092	1.1091	1.1091
						4263_16.84_681.4380m/z	0.99728	1.0024	1.0025	1.0025
						4274_11.73_373.0591m/z	1.271	1.2654	1.2652	1.2652
						4276_15.64_447.2901m/z	0.13397	0.1795	0.17982	0.17992
						4281_17.66_211.1307m/z	0.77243	0.77866	0.77856	0.77857
						4283_14.29_152.9948m/z	1.2323	1.2267	1.2265	1.2265
						4284_8.95_552.2016m/z	1.271	1.2654	1.2652	1.2652
						4286_15.42_841.5063m/z	1.0731	1.0687	1.0686	1.0686
						4289_7.02_223.0965m/z	1.2249	1.2209	1.2208	1.2208
						4292_17.27_339.1988m/z	0.046354	0.088132	0.093726	0.093792
						4294_17.58_775.4465m/z	0.9989	1.0046	1.0046	1.0046
						4298_0.59_716.6874m/z	1.2288	1.2254	1.2253	1.2253
						4299_12.97_449.2670m/z	0.40761	0.40584	0.40611	0.40622
						4304_14.88_711.4593m/z	1.1842	1.1788	1.1787	1.1787
						4305_5.34_338.0504m/z	1.2711	1.2654	1.2652	1.2652
						4312_14.36_518.3438n	1.1865	1.182	1.1819	1.1819
						4315_7.88_467.1903m/z	1.1552	1.1502	1.1502	1.1502
						4319_8.31_373.1319m/z	0.85228	0.85223	0.85213	0.85213
						4325_7.50_329.1055m/z	0.46632	0.51444	0.5145	0.51451
						4331_9.94_211.1323m/z	0.70598	0.71362	0.71357	0.7136
						4333_14.29_599.3108m/z	0.044589	0.096578	0.096663	0.097199
						4336_6.22_565.2490m/z	1.0696	1.0704	1.0704	1.0704
						4340_7.58_569.2228m/z	0.066529	0.16046	0.16101	0.16101
						4341_12.01_341.2308m/z	0.7814	0.78767	0.78764	0.78765
						4342_10.91_433.2351m/z	0.84631	0.8552	0.8552	0.8552
						4343_7.96_369.0447m/z	1.2306	1.2248	1.2247	1.2247
						4344_14.58_297.2427m/z	1.2454	1.2395	1.2394	1.2394
						4345_13.26_577.3032m/z	1.1337	1.1297	1.1297	1.1297
						4347_4.42_589.1246m/z	1.2376	1.2321	1.2319	1.2319
						4348_7.95_331.2888m/z	1.2553	1.251	1.2509	1.2509
						4350_15.12_353.1415m/z	1.0728	1.0694	1.0693	1.0693
						4354_7.07_535.1809m/z	1.2503	1.2456	1.2454	1.2454
						4355_13.98_738.5064m/z	1.0525	1.0519	1.0519	1.0519
						4357_6.22_389.1810m/z	1.2062	1.2007	1.2005	1.2005
						4366_12.54_675.3983m/z	0.62781	0.63938	0.63955	0.63957
						4371_0.74_323.0277m/z	0.98252	0.98536	0.98529	0.9853
						4373_9.20_453.2112m/z	1.2616	1.2565	1.2564	1.2564
						4375_9.19_389.1810m/z	1.1596	1.1542	1.1541	1.1541
						4376_8.86_497.2514m/z	0.9439	0.93985	0.93994	0.93995
						4378_12.54_765.3885m/z	0.9277	0.93323	0.93313	0.93313
						4379_4.45_403.1205m/z	1.0794	1.0806	1.0806	1.0806
						4381_15.29_211.1325m/z	0.60845	0.61865	0.6188	0.61881
						4383_17.85_581.2994m/z	1.1498	1.1466	1.1464	1.1464
						4387_0.63_259.0215m/z	1.2227	1.2193	1.2192	1.2192
						4393_8.96_515.2479m/z	1.2558	1.2522	1.252	1.252
						4394_11.34_447.2541m/z	0.84022	0.84126	0.84138	0.84139
						4395_14.13_395.1528m/z	1.2182	1.213	1.2129	1.2129
						4396_16.64_828.5730m/z	0.42769	0.43942	0.4399	0.4399
						4408_14.66_760.5525m/z	0.50074	0.50318	0.50508	0.50508
						4409_13.29_566.3360m/z	0.86958	0.86616	0.86619	0.86619
						4412_13.46_363.2146m/z	0.25775	0.33698	0.33819	0.33821
						4414_8.71_483.2357m/z	0.032565	0.15966	0.16033	0.16041
						4416_0.68_357.1031m/z	1.2388	1.233	1.2329	1.2329
						4419_9.02_433.2085m/z	1.0056	1.0012	1.0011	1.0011
						4429_9.09_916.4197m/z	1.0505	1.054	1.0539	1.0539
						4437_17.39_601.3502m/z	0.98129	0.9849	0.98504	0.98504
						4438_15.85_615.1641m/z	0.60332	0.61506	0.61498	0.61499
						4439_10.60_445.2436m/z	1.2448	1.2395	1.2394	1.2394
						4441_13.15_433.2352m/z	1.1632	1.1576	1.1575	1.1575
						4443_6.76_471.1868m/z	0.028589	0.26367	0.26455	0.26455
						4444_15.19_841.5090m/z	0.89723	0.9004	0.90037	0.90037
						4448_4.68_368.0981m/z	1.0361	1.0363	1.0364	1.0364
						4449_13.27_279.2313m/z	0.89735	0.89328	0.89331	0.89331
						4450_15.53_355.3226m/z	0.96618	0.96713	0.96711	0.96711
						4451_1.40_111.0080m/z	1.2109	1.2087	1.2086	1.2086
						4455_7.97_477.2338m/z	1.2611	1.2568	1.2567	1.2567
						4457_8.23_527.2492m/z	1.21	1.2052	1.205	1.205
						4459_5.78_298.1407n	1.253	1.247	1.2469	1.2469
						4463_14.95_448.2845m/z	0.76961	0.76853	0.769	0.769
						4469_7.26_435.0928m/z	1.2109	1.2086	1.2085	1.2085
						4473_5.24_515.1405m/z	0.89365	0.905	0.90496	0.90498
						4475_16.15_397.2262m/z	0.35052	0.35263	0.35277	0.35277
						4479_13.98_275.1678m/z	1.1847	1.179	1.1789	1.1789
						4480_0.58_464.8036m/z	1.1022	1.0989	1.0988	1.0988
						4481_7.95_716.1600m/z	1.1014	1.0968	1.0968	1.0968
						4482_8.26_541.1924m/z	1.2419	1.2395	1.2393	1.2393
						4485_5.24_437.1442m/z	1.2177	1.2124	1.2123	1.2123
						4491_14.91_253.2165m/z	0.891	0.88901	0.8889	0.88892
						4493_14.87_743.4837m/z	0.98093	0.97758	0.97747	0.97746
						4494_7.96_431.0448m/z	1.2681	1.2627	1.2625	1.2625
						4495_13.75_918.5886m/z	0.3759	0.37629	0.37649	0.37649
						4496_15.74_826.5584m/z	0.5691	0.57453	0.57595	0.57594
						4499_4.69_397.0746m/z	1.2464	1.2406	1.2405	1.2405
						4507_12.74_291.1958m/z	0.0081821	0.26363	0.26477	0.26478
						4509_17.91_582.1410m/z	0.77512	0.77169	0.77221	0.77221
						4510_11.83_693.3672m/z	1.2678	1.2619	1.2618	1.2618
						4511_13.50_595.3245m/z	1.0634	1.0583	1.0583	1.0583
						4514_5.04_396.0403m/z	1.2265	1.2216	1.2214	1.2214
						4516_17.90_792.5288m/z	0.14353	0.17514	0.17513	0.17525
						4517_12.55_397.1337m/z	0.94193	0.94852	0.94841	0.9484
						4521_5.71_597.1566m/z	1.2385	1.2326	1.2325	1.2325
						4523_8.73_409.1321m/z	1.006	1.0187	1.0188	1.0188
						4524_15.30_307.2270m/z	1.1216	1.1189	1.1188	1.1188
						4529_13.18_279.2320m/z	0.14734	0.21774	0.21912	0.21912
						4530_8.26_645.2912m/z	0.95338	0.95827	0.95816	0.95816
						4532_5.37_432.1626n	1.2561	1.25	1.2499	1.2499
						4537_14.00_255.2315m/z	0.90001	0.91069	0.91087	0.91087
						4540_13.70_480.3093m/z	0.737	0.73438	0.73445	0.73445
						4542_10.43_447.2548m/z	0.96509	0.97615	0.97609	0.97609
						4543_12.98_309.2061m/z	0.97521	0.97435	0.97426	0.97429
						4547_12.71_450.2702m/z	0.55515	0.60149	0.60209	0.60209
						4550_9.22_215.1055m/z	1.145	1.1427	1.1426	1.1426
						4553_16.86_841.5075m/z	0.9308	0.93582	0.93577	0.93577
						4554_13.26_527.1876m/z	1.1062	1.103	1.1029	1.1029
						4555_8.12_539.1767m/z	1.2611	1.2551	1.2549	1.2549
						4566_13.42_595.3268m/z	1.1417	1.1383	1.1382	1.1382
						4569_15.31_714.5040m/z	0.091782	0.17422	0.17546	0.17547
						4570_0.78_579.0254m/z	0.52643	0.54155	0.54172	0.54172
						4575_16.76_747.4651m/z	0.98629	0.98278	0.98286	0.98286
						4577_6.10_678.2913n	0.6513	0.70192	0.70215	0.70215
						4578_13.53_695.4704m/z	0.99617	1.001	1.001	1.001
						4588_8.98_228.1594m/z	0.75521	0.75222	0.75221	0.75222
						4589_5.49_375.0692m/z	1.2343	1.2286	1.2284	1.2284
						4590_13.30_595.9022m/z	1.2691	1.2633	1.2631	1.2631
						4594_6.00_341.0860m/z	1.2592	1.2531	1.253	1.253
						4599_15.25_738.5064m/z	1.0801	1.0795	1.0793	1.0793
						4601_8.83_449.1813m/z	1.2606	1.2551	1.2549	1.2549
						4610_17.42_802.5589m/z	0.17692	0.18546	0.18586	0.1859
						4612_15.24_826.6062m/z	0.13725	0.14573	0.14623	0.14626
						4613_14.70_828.6000m/z	0.40571	0.40626	0.40762	0.40764
						4618_13.55_599.3183m/z	0.39213	0.4062	0.40654	0.40663
						4619_7.90_451.1601m/z	1.2311	1.2253	1.2252	1.2252
						4622_13.67_452.3121m/z	0.56206	0.5635	0.56393	0.56396
						4629_17.89_816.5292m/z	0.67938	0.68312	0.68445	0.68445
						4631_16.90_447.2855m/z	0.68996	0.69425	0.69423	0.69431
						4634_15.86_725.4725m/z	1.1331	1.1317	1.1316	1.1316
						4637_12.74_512.2994m/z	0.23607	0.23704	0.238	0.23804
						4638_9.32_533.2960m/z	1.2631	1.2584	1.2582	1.2582
						4639_15.02_265.1475m/z	0.6628	0.70513	0.70507	0.70508
						4641_13.07_599.3196m/z	0.65003	0.65204	0.65312	0.65312
						4642_0.53_730.8748m/z	0.81489	0.84678	0.84694	0.84694
						4651_4.46_536.1122m/z	0.47818	0.4956	0.49553	0.49558
						4655_15.29_327.2170m/z	0.94438	0.93987	0.93977	0.93978
						4657_10.45_242.0575m/z	1.0967	1.0951	1.095	1.095
						4658_6.73_430.1823n	1.1868	1.1871	1.187	1.187
						4672_13.47_395.1527m/z	0.68312	0.7056	0.70573	0.70573
						4673_13.84_407.2196m/z	1.271	1.2654	1.2652	1.2652
						4674_4.89_309.1179m/z	1.1068	1.1015	1.1015	1.1015
[truncated: 710 more rows]
