# Supplementary material for: Distinct Metabolome Changes during Seed Germination of Lettuce (Lactuca sativa L.) in Response to Thermal Stress as Revealed by Untargeted Metabolomics Analysis
Source: Int J Mol Sci. 2020 Feb 21;21(4):1481. doi: 10.3390/ijms21041481 (PMC7073097; doi:10.3390/ijms21041481)
Supplement: Supplementary file 1 [file ijms-21-01481-s001.zip › Supplemental table S5.xlsx]

## Sheet: Sheet1
Supplemental Table S5. Differential features between germinated buds of S15k0106 (C106) and S13k0062 (C62) seeds
	Volcano Plot						VIP score of PLS-DA analysis
Features	Fold Change	log2(FC)	p.ajusted	-LOG10(p)		Features	Comp. 1	Comp. 2	Comp. 3	Comp. 4
695_L-Rhamnose, 4TMS derivative	2.2275e-14	-45.352	2.6957e-16	15.569		3_Formamide, TMS derivative	1.1442	1.1436	1.1436	1.1436
130_Mecarbam	1.5479e-13	-42.555	7.7689e-16	15.11		6_2-Ethylaminoethanol, N,O-bistrimethylsilyl	0.89802	0.89988	0.89989	0.89989
190_Bisphenol A	3.9363e-13	-41.208	7.7689e-16	15.11		7_Disiloxane, hexamethyl-	1.1325	1.1319	1.1319	1.1319
404_Glycine, 2TMS derivative	4.5833e-13	-40.989	7.7689e-16	15.11		9_N,N-Dimethyl-2-aminoethanol, O-trimethylsilyl	0.46227	0.46908	0.46908	0.4691
685_Phosphoric acid, 2-trimethylsiloxy-1-trimethylsiloxymethylethyl bistrimethylsilyl ester	5.4917e-16	-50.694	4.0531e-15	14.392		10_2-Dimethylaminoethanol, TMS derivative	0.77699	0.77835	0.77834	0.77834
713_2-Butenedioic acid, E-, 2TMS derivative	91810000000000	46.384	4.0531e-15	14.392		11_1,1'-Biphenyl, 4,4'-dinitro-	1.0672	1.0672	1.0672	1.0672
1768_6.53_191.0544m/z	1.377e-10	-32.758	4.0531e-15	14.392		12_Analyte 14	0.8976	0.89713	0.89712	0.89712
692_Oleic Acid, Z-, TMS derivative	4.7629e-14	-44.255	5.4078e-15	14.267		13_Thymidine	1.1442	1.1436	1.1436	1.1436
941_L-Rhamnose, 4TMS derivative	1.3204e-13	-42.784	5.4078e-15	14.267		15_Acetamide, TMS derivative	0.72066	0.72167	0.72168	0.72168
613_Analyte 877	2.1584e-13	-42.075	5.4078e-15	14.267		16_Acetamide, TMS derivative	0.66156	0.66124	0.6615	0.66151
823_Analyte 1192	4199700000000	41.933	5.4078e-15	14.267		19_Methoxyamine, 2TMS derivative	1.1004	1.1001	1.1	1.1
296_Harmine	2.7049e-13	-41.749	5.4078e-15	14.267		20_Desethylterbutylazine	0.25817	0.25834	0.25858	0.2586
201_8.58_489.0855m/z	3.3493e-12	-38.119	5.4078e-15	14.267		22_Thiazole, 2-methyl-	0.54813	0.55099	0.55099	0.55099
922_8.73_626.0351m/z	7.0434e-11	-33.725	5.4078e-15	14.267		23_Methoxyamine, 2TMS derivative	0.65621	0.65981	0.6598	0.65981
89_5.46_625.1401m/z	2.5062e-10	-31.894	5.4078e-15	14.267		25_L-Methionine, N-acetyl-	0.25511	0.25528	0.256	0.25606
668_Phosphoric acid, 2-trimethylsiloxy-1-trimethylsiloxymethylethyl bistrimethylsilyl ester	3.066e-14	-44.891	6.6337e-15	14.178		27_Pyridine, 2,4-dimethyl-	1.1443	1.1437	1.1437	1.1437
680_5-Fluorouridine	1.8075e-13	-42.331	7.9622e-15	14.099		29_L-Alanine, TMS derivative	1.1442	1.1436	1.1436	1.1436
815_2-Trimethylsilyloxyheptanoic acid, trimethylsilyl ester	8518900000000	42.954	7.9936e-15	14.097		30_Methoxyamine, 2TMS derivative	0.62902	0.62918	0.62925	0.62925
678_Ethyl D-glucopyranoside, 4TMS derivative	2.2046e-14	-45.367	1.0066e-14	13.997		31_N,N'-Bistrimethylsilyltrifluoroacetamidine	1.1441	1.1435	1.1435	1.1434
759_1920-EpDPE	9786000000000	43.154	1.0066e-14	13.997		33_Analyte 43	0.8991	0.89955	0.89958	0.89958
1519_15.31_609.4720m/z	142050000000	37.048	1.0066e-14	13.997		35_Diethylamine, TMS derivative	1.1443	1.1437	1.1436	1.1436
1491_0.81_283.0677m/z	20139000000	34.229	1.0066e-14	13.997		36_3-Aminodihydro-23H-furanone, TBDMS derivative	0.71147	0.71111	0.71132	0.71134
3296_8.92_716.2010m/z	13639000000	33.667	1.0066e-14	13.997		38_Ethanamine, 2TMS derivative	1.1379	1.1373	1.1372	1.1372
3298_10.39_387.2022m/z	4702400000	32.131	1.0066e-14	13.997		40_Ethanamine, 2TMS derivative	0.94277	0.94369	0.94368	0.94369
533_Quetiapine	4088500000000	41.895	1.1478e-14	13.94		41_-Methamphetamine, TBDMS derivative	1.1419	1.1413	1.1413	1.1413
384_4-Pyridinol, 3,5-dichloro-2,6-diethyl-	2.6113e-14	-45.122	1.2076e-14	13.918		42_Methoxyamine, 2TMS derivative	1.1399	1.1393	1.1393	1.1393
720_Gulonic acid, lactone, 4TMS derivavative	6.9235e-14	-43.715	1.2197e-14	13.914		43_L-Arginine-7-amido-4-methylcoumarin	0.70283	0.70563	0.70563	0.70563
667_Methyl-4-O-methyl-D-glucopyranoside, 3TMS derivative	7.9129e-14	-43.523	1.5442e-14	13.811		44_2-Isopropylaminoethanol, 2TMS derivative	0.72363	0.72552	0.72552	0.72552
757_Linolenic acid, TMS derivative	4211800000000	41.938	1.5442e-14	13.811		46_Silanamine, N,N'-methanetetraylbis1,1,1-trimethyl-	1.1386	1.138	1.138	1.138
801_Analyte 1158	1434400000000	40.384	1.5442e-14	13.811		48_Binapacryl	1.1443	1.1437	1.1437	1.1437
1365_10.00_303.0137m/z	64863000000	35.917	1.5442e-14	13.811		49_O-Ethylhydroxylamine, 2TMS derivative	1.1443	1.1437	1.1437	1.1437
2381_5.17_726.2686m/z	6.2437e-11	-33.899	1.5442e-14	13.811		50_Analyte 66	0.60571	0.60931	0.6093	0.6093
1469_13.83_519.3330m/z	4403300000	32.036	1.5442e-14	13.811		51_3-Aminodihydro-23H-furanone, TBDMS derivative	1.1162	1.1158	1.1158	1.1158
3323_4.67_633.2288m/z	4157100000	31.953	1.5442e-14	13.811		52_1,2-Ethenediol, 2TMS derivative	0.5477	0.5603	0.5604	0.5604
410_6.86_395.1914m/z	4152700000	31.951	1.5442e-14	13.811		53_Analyte 69	0.24483	0.24729	0.24753	0.24761
1859_9.54_863.2121m/z	3225700000	31.587	1.5442e-14	13.811		54_l-Isoleucine, N-benzyloxycarbonyl-, octyl ester	0.75882	0.76067	0.76067	0.76067
2958_11.38_347.1833m/z	2608200000	31.28	1.5442e-14	13.811		55_Moxisylyte	0.31566	0.32357	0.32443	0.32444
3288_12.97_327.2170m/z	2605800000	31.279	1.5442e-14	13.811		56_Glafenin	0.60605	0.60639	0.60644	0.60645
3314_11.39_395.2191m/z	1198700000	30.159	1.5442e-14	13.811		57_Boric acid, 3TMS derivative	1.0897	1.0893	1.0893	1.0893
3070_14.23_522.2815m/z	2796700000	31.381	1.5583e-14	13.807		58_N-Methylacetamide, TMS derivative	1.1352	1.1345	1.1345	1.1345
37_5.29_158.0350m/z	8.5036e-11	-33.453	1.6373e-14	13.786		59_Ethylene glycol, 2TMS derivative	1.1379	1.1373	1.1373	1.1373
577_Silane, butoxymethyltrimethyl-	2.657e-14	-45.097	1.6461e-14	13.784		60_N,N-Dimethylglycine, TMS derivative	1.1119	1.1113	1.1113	1.1113
1008_9.99_285.0036m/z	14338000000	33.739	1.6461e-14	13.784		61_Pyridine, 2,4,6-trimethyl-	1.1404	1.1398	1.1397	1.1397
2809_4.99_261.1334m/z	3777500000	31.815	1.709e-14	13.767		62_Disiloxane, hexamethyl-	0.017933	0.019614	0.023156	0.023159
684_Hexadecane-1,2-diol, 2TMS derivative	4.2035e-15	-47.757	1.7328e-14	13.761		63_Propylene glycol, 2TMS derivative	1.1134	1.1132	1.1132	1.1132
27_Pyridine, 2,4-dimethyl-	59493000000000	45.758	1.7328e-14	13.761		64_Allylamine, 2TMS derivative	1.1435	1.1429	1.1428	1.1428
291_Niflumic acid	1.0985e-13	-43.05	1.7328e-14	13.761		65_Nonylamine, 1-heptyl-N,N-dimethyl-	0.50586	0.51157	0.5116	0.51163
3302_6.31_345.2714m/z	13202000000	33.62	1.7328e-14	13.761		66_N-Methacryloylglycine, TMS derivative	0.29816	0.32169	0.32198	0.32198
3290_9.66_732.2318m/z	16631000000	33.953	1.8637e-14	13.73		67_2,4,6-Cycloheptatrien-1-one, 3,5-bis-trimethylsilyl-	0.37165	0.38672	0.38686	0.38686
49_12.28_319.1365m/z	1.053e-11	-36.467	1.891e-14	13.723		68_Cyclotetrasiloxane, octamethyl-	1.1443	1.1437	1.1437	1.1437
784_3,8-Dioxa-2,9-disiladecane, 2,2,9,9-tetramethyl-5,6-bistrimethylsilyloxymethyl-	1.1165e-14	-46.348	1.9348e-14	13.713		69_Butylmethylamine, TMS derivative	0.66288	0.66382	0.66384	0.66387
774_11,14-Eicosadienoic acid, Z-, TMS derivative	4031200000000	41.874	1.9348e-14	13.713		70_Cyclotrisiloxane, hexamethyl-	0.68263	0.68497	0.68497	0.68497
792_5,8,11-Eicosatrienoic acid, Z-, TMS derivative	3029600000000	41.462	1.9348e-14	13.713		71_S--Cathinone	1.1278	1.1273	1.1273	1.1273
3297_14.88_340.2850m/z	16839000000	33.971	1.9348e-14	13.713		72_Oxalic acid, 2TMS derivative	0.69876	0.70145	0.70145	0.70146
39_6.27_466.0198m/z	1.035e-10	-33.17	1.9348e-14	13.713		73_Arsenous acid, tristrimethylsilyl ester	1.1339	1.1333	1.1333	1.1332
2005_7.00_353.1601m/z	6136900000	32.515	1.9348e-14	13.713		74_2H-Imidazole, 2,2,4,5-tetramethyl-	0.47409	0.48055	0.48058	0.48061
3349_10.54_393.2052m/z	2364900000	31.139	1.9348e-14	13.713		77_Propylamine, 2TMS derivative	1.0451	1.0462	1.0462	1.0462
3322_13.64_654.3270m/z	1693800000	30.658	1.9348e-14	13.713		78_Meperidine	1.1443	1.1437	1.1437	1.1437
795_Benzene, 1-trimethylsilyl-3-nitro-	4668800000000	42.086	2.0822e-14	13.681		79_Trifluoroacetamide, 2TMS derivative	0.89902	0.89944	0.89947	0.89948
2671_16.25_407.3163m/z	1859300000	30.792	2.0826e-14	13.681		80_Tristrimethylsilylcarbamate	1.1308	1.1302	1.1301	1.1301
1172_12.54_313.4005m/z	20045000000	34.223	2.2717e-14	13.644		81_L-Proline, TMS derivative	1.1235	1.1229	1.1229	1.1229
365_4-Pyrimidinamine, N-trimethylsilyl-2-trimethylsilyloxy-	2284500000000	41.055	2.3118e-14	13.636		82_Ethanolamine, 2TMS derivative	0.42798	0.42785	0.42802	0.42803
3291_16.32_459.3147m/z	2416100000	31.17	2.3118e-14	13.636		83_Methyltristrimethylsiloxysilane	1.1341	1.1335	1.1335	1.1335
2419_11.00_293.2112m/z	2273800000	31.082	2.3118e-14	13.636		84_3-Pyridinol, TMS derivative	1.1429	1.1423	1.1422	1.1422
1065_6.90_593.1496m/z	6.4137e-11	-33.86	2.3949e-14	13.621		85_Propylene glycol, 2TMS derivative	0.41399	0.41377	0.41378	0.4138
3316_6.56_697.1413m/z	7445300000	32.794	2.3949e-14	13.621		87_N-2-Hydroxy-1-phenylethyl-benzenesulfonamide, 2TMS derivative	1.14	1.1394	1.1394	1.1394
3190_7.53_171.1023m/z	1162800000	30.115	2.408e-14	13.618		88_2-Propenoic acid, 2-trimethylsilyloxy-, trimethylsilyl ester	0.97225	0.97219	0.97219	0.97219
3268_12.26_541.3370m/z	10112000000	33.235	2.4085e-14	13.618		89_Propanoic acid, 2-methoxyimino-, trimethylsilyl ester	1.1205	1.1199	1.1199	1.1199
246_5-Oxoproline, 2TMS derivative	6.816e-14	-43.738	2.4805e-14	13.605		91_Diclofenac	0.86025	0.8598	0.85979	0.85979
603_4'-Benzyloxy-5,7-dimethoxyflavone	9.5218e-14	-43.256	2.4805e-14	13.605		92_Tetrasiloxane, decamethyl-	1.1409	1.1403	1.1402	1.1402
3299_4.77_888.2169m/z	60913000000	35.826	2.4805e-14	13.605		93_Capecitabine	1.1284	1.1278	1.1278	1.1278
3184_10.89_515.3206m/z	6878600000	32.679	2.4805e-14	13.605		94_Tromethamine, 3TMS derivative	1.0114	1.0109	1.0108	1.0108
2870_12.82_253.1796m/z	3938300000	31.875	2.4805e-14	13.605		95_Lactic Acid, 2TMS derivative	1.0493	1.0491	1.0491	1.0491
3303_5.77_640.2021m/z	22640000000	34.398	2.5085e-14	13.601		96_Hydroxyisobutyric acid, 2TMS derivative	0.94532	0.94563	0.94561	0.94561
2698_5.33_797.2858m/z	11169000000	33.379	2.6477e-14	13.577		97_carbamic acid, N-trimethylsilyl-, trimethylsilyl ester	1.0662	1.0656	1.0656	1.0656
426_Pimelic acid, 2TMS derivative	6861800000000	42.642	2.7244e-14	13.565		98_2,5-Furandicarboxylic acid, 2TMS derivative	0.913	0.9125	0.91252	0.91252
768_Linolenic acid, TMS derivative	1477800000000	40.427	2.7244e-14	13.565		99_Trisiloxane, octamethyl-	1.0627	1.0623	1.0622	1.0622
2539_11.06_215.1071m/z	4112400000	31.937	2.7244e-14	13.565		100_Threonic acid	0.88165	0.88367	0.88368	0.88367
1324_8.87_306.2067m/z	20493000000	34.254	2.7831e-14	13.555		102_Hexanoic acid, TMS derivative	1.1402	1.1396	1.1396	1.1396
2823_4.68_594.2188m/z	11807000000	33.459	2.7831e-14	13.555		103_Glycolic acid, 2TMS derivative	1.0671	1.0672	1.0672	1.0672
1511_0.81_151.0253m/z	5003700000	32.22	2.7831e-14	13.555		104_2-Propenoic acid, 2-trimethylsilyloxy-, trimethylsilyl ester	1.0234	1.0233	1.0233	1.0233
703_11-Octadecenoic acid, Z-, TMS derivative	40069000000000	45.188	2.8457e-14	13.546		105_tert-Butylpentamethyldisiloxane	1.1424	1.1418	1.1418	1.1418
800_L-Rhamnose, 4TMS derivative	5.1225e-14	-44.15	2.8457e-14	13.546		106_Danthron	0.92485	0.92576	0.92581	0.92581
952_D-Xylose, 4TMS derivative	1198100000000	40.124	2.8457e-14	13.546		108_2-Propenoic acid, 2-trimethylsilyloxy-, trimethylsilyl ester	1.0871	1.0865	1.0866	1.0866
1064_13.96_302.0902m/z	3.9538e-11	-34.558	2.8457e-14	13.546		110_L-Valine, TMS derivative	1.0184	1.0178	1.0178	1.0178
3305_8.98_733.2125m/z	23545000000	34.455	2.8457e-14	13.546		111_Di-trimethylsilyl peroxide	0.35222	0.36489	0.36492	0.36496
31_8.74_955.1891m/z	8.3036e-11	-33.487	2.8457e-14	13.546		113_15-Deoxy-.DELTA.12,14-prostaglandin D2	1.1443	1.1437	1.1437	1.1437
2060_12.99_465.3210m/z	11757000000	33.453	2.8457e-14	13.546		114_Analyte 147	1.1061	1.1057	1.1057	1.1057
3239_8.85_393.1920m/z	9593700000	33.159	2.8457e-14	13.546		115_L-Alanine, 2TMS derivative	1.0853	1.085	1.0849	1.0849
1500_12.45_492.3320m/z	7806800000	32.862	2.8457e-14	13.546		116_1,1,3,3-Tetramethyl-1,3-di-n-propyldisiloxane	0.89939	0.8989	0.89892	0.89892
3192_12.43_489.2714m/z	5967100000	32.474	2.8457e-14	13.546		118_2-Propenoic acid, 2-trimethylsilyloxy-, trimethylsilyl ester	1.1404	1.1397	1.1397	1.1397
3092_10.85_343.2116m/z	1739100000	30.696	2.8457e-14	13.546		119_Hydroxylamine, 3TMS derivative	1.0447	1.0442	1.0442	1.0442
3342_8.09_237.1485m/z	1482800000	30.466	2.8457e-14	13.546		120_2S,3R-3-4E,7E-Nona-4,7-dienoyl-N,N-bistrimethylsilyloxirane-2-carboxamide	1.098	1.098	1.098	1.098
454_Hexanedioic acid, 2-trimethylsilyloxy-, bistrimethylsilyl ester	6.6301e-14	-43.778	2.9047e-14	13.537		121_Butanoic acid, 3-hydroxy-3-methyl-	0.45346	0.46019	0.46022	0.46026
3311_14.88_327.2161m/z	8479900000	32.981	3.0159e-14	13.521		122_Glycine, 2TMS derivative	0.96559	0.96717	0.96716	0.96717
67_5.36_697.2928n	8.2486e-12	-36.819	3.0423e-14	13.517		123_2-Hexenoic acid, E-, TMS derivative	0.87154	0.87107	0.87109	0.87109
1889_8.12_727.3351m/z	1052500000	29.971	3.0423e-14	13.517		124_Ile-Leu	0.9092	0.91023	0.91029	0.91029
2511_8.36_299.0178m/z	994250000	29.889	3.0423e-14	13.517		125_Analyte 166	0.87183	0.87398	0.874	0.874
631_Butanedioic acid, oxotrimethylsilyl-, bistrimethylsilyl ester	7.2957e-14	-43.64	3.0569e-14	13.515		126_Piperidine, 1-1-propenyl-	1.1443	1.1437	1.1437	1.1437
1336_13.29_315.0499m/z	9687500000	33.173	3.0569e-14	13.515		127_N,N-Diethyltrimethylsilylcarbamate	1.1061	1.1055	1.1055	1.1055
818_7.61_611.2338m/z	1.9574e-10	-32.25	3.1934e-14	13.496		128_2-Hydroxy-2-methylbutyric acid, 2TMS derivative	1.1097	1.1092	1.1091	1.1091
364_6.64_645.2379m/z	5.0638e-11	-34.201	3.2035e-14	13.494		129_S-4-Chlorophenyl 3-4-ethoxyphenyl-2-propenethioate	0.4111	0.41087	0.41089	0.4109
1017_16.89_575.5053m/z	5634100000	32.392	3.2035e-14	13.494		130_Mecarbam	1.1443	1.1437	1.1437	1.1437
2912_4.71_309.0255m/z	9805300000	33.191	3.2301e-14	13.491		131_2-Furoic acid, benzyldimethylsilyl ester	1.1443	1.1437	1.1437	1.1437
1678_12.59_386.2904m/z	2515800000	31.228	3.3762e-14	13.472		132_3-Buten-2-one, 4-2,2-dimethyl-1-aziridinyl-	1.0983	1.0979	1.0979	1.0979
6666_4.59_176.0341m/z	1070100000	29.995	3.3762e-14	13.472		133_Trimethylsilylmethanol	1.1425	1.1419	1.1419	1.1419
68_Cyclotetrasiloxane, octamethyl-	4.6816e-13	-40.958	3.385e-14	13.47		134_Oxalic acid, 2TMS derivative	1.1354	1.1349	1.1348	1.1348
2319_11.30_393.1951m/z	1330600000	30.309	3.385e-14	13.47		135_1-Piperidin-1-ylpropan-2-ol, trimethylsilyl ether	0.57956	0.5815	0.58154	0.58158
5945_14.89_281.2468m/z	7186000000	32.743	3.5368e-14	13.451		136_Hydracrylic acid, 2TMS derivative	1.1306	1.13	1.13	1.13
2090_5.94_465.0888m/z	3632800000	31.758	3.5368e-14	13.451		137_2-Pyrrolidinone, TMS derivative	0.43648	0.44575	0.44574	0.44579
3271_4.41_309.0251m/z	2944100000	31.455	3.7267e-14	13.429		138_Azetidine, 1-cyclohexyl-	0.31395	0.3149	0.31493	0.31504
788_Rhein, 3TMS derivative	1204700000000	40.132	3.8416e-14	13.415		139_Cyclopentasiloxane, decamethyl-	0.49348	0.49802	0.49834	0.49834
3346_4.64_892.2472m/z	1329400000	30.308	3.8416e-14	13.415		140_2-2-Chloroethylethylaminoethanol, TMS derivative	0.83752	0.83815	0.83813	0.83813
3952_12.02_485.3111m/z	888670000	29.727	3.8416e-14	13.415		143_1,1,1,3,5,5,5-Heptamethyltrisiloxane	1.1443	1.1436	1.1436	1.1436
712_Glycerol, 3TMS derivative	1.4924e-14	-45.929	3.8749e-14	13.412		144_Cyclobutylcarboxamide, N-allyl-	0.44782	0.44767	0.44784	0.44784
675_9S,11R-Dihydroxy-15-oxo-13E-prostenoic acid	3.3991e-14	-44.742	3.8798e-14	13.411		145_L-Leucine, TMS derivative	0.47869	0.48973	0.48983	0.48983
817_Analyte 1181	803550000000	39.548	3.8931e-14	13.41		146_R-3-Hydroxybutyric acid, 2TMS derivative	0.85147	0.85135	0.85134	0.85135
3269_10.77_393.2050m/z	7543500000	32.813	3.9122e-14	13.408		147_Silane, 1-methoxy-1,3-propanediylbisoxybistrimethyl-	1.1286	1.128	1.128	1.128
837_8.74_310.0345m/z	4681900000	32.124	3.9122e-14	13.408		149_d-Proline, N-methoxycarbonyl-, heptadecyl ester	0.25968	0.27513	0.2752	0.27525
2776_8.20_319.0452m/z	4298500000	32.001	3.9122e-14	13.408		150_Pentasiloxane, dodecamethyl-	1.1411	1.1405	1.1404	1.1404
687_3-Methylbut-2-enoic acid, 2-dimethylaminoethyl ester	1.5615e-15	-49.186	3.9726e-14	13.401		153_L-2-Aminobutyric acid, 2TMS derivative	1.1015	1.1012	1.1012	1.1012
1277_7.33_632.1785m/z	22002000000	34.357	4.0231e-14	13.395		154_Succinic semialdehyde	1.1252	1.1247	1.1247	1.1246
3781_11.58_529.3362m/z	1519900000	30.501	4.0751e-14	13.39		155_Tripropylene glycol methyl ether	0.90014	0.90198	0.90198	0.90198
2068_5.46_593.2075m/z	1.5304e-10	-32.605	4.1359e-14	13.383		157_Phosphoric acid, bistrimethylsilylmonomethyl ester	1.1126	1.112	1.112	1.112
708_6-Undecanol, TMS derivative	3.3933e-14	-44.744	4.2863e-14	13.368		159_L-Isoleucine, TMS derivative	1.1438	1.1432	1.1432	1.1432
3286_11.89_487.2549m/z	21594000000	34.33	4.3794e-14	13.359		160_Dithioerythritol, O,O',S,S'-tetrakistrimethylsilyl-	1.0826	1.0822	1.0822	1.0822
137_5.69_711.1384m/z	8.2599e-11	-33.495	4.3794e-14	13.359		161_L-Methionine	0.31627	0.32582	0.32584	0.32588
3770_12.17_485.3119m/z	6437600000	32.584	4.3794e-14	13.359		162_Cyclohexene, 3-methyl-1-trimethylsilyloxy-	1.1441	1.1435	1.1435	1.1435
1660_4.70_428.1557m/z	1783600000	30.732	4.3794e-14	13.359		163_Analyte 213	0.44035	0.4402	0.44036	0.44037
2899_7.14_155.1066m/z	1098800000	30.033	4.3794e-14	13.359		165_Entinostat	0.89901	0.89854	0.89853	0.89853
5173_10.11_263.0728m/z	2.0611e-10	-32.176	4.3914e-14	13.357		167_Cyclohexene, 3-butyl-3,5,5-trimethyl-1-trimethylsilyloxy-	0.021939	0.034845	0.034909	0.03539
1338_12.47_649.4653m/z	46556000000	35.438	4.7394e-14	13.324		168_NG-Amino-L-arginine	0.078967	0.079665	0.080556	0.080563
414_6.56_407.1697m/z	5.7867e-11	-34.008	4.7394e-14	13.324		171_Malonic acid, bis2-trimethylsilylethyl ester	0.99963	0.99931	0.9993	0.9993
48_Binapacryl	7.2446e-14	-43.65	4.7928e-14	13.319		172_Adrenaline, 4TMS derivative	0.89999	0.90182	0.90183	0.90183
3341_6.39_473.0736m/z	4202400000	31.969	4.7928e-14	13.319		173_2-Oxa-3-azabicyclo4.4.0dec-3-ene, 5-methyl-1-trimethylsilyloxy-, N-oxide	1.1242	1.1235	1.1235	1.1235
3273_4.82_526.1384m/z	3810000000	31.827	4.7928e-14	13.319		174_Ethanimidic acid, N-trimethylsilyl-, trimethylsilyl ester	1.0694	1.0689	1.0689	1.0689
3274_11.71_487.2548m/z	4592100000	32.096	4.8459e-14	13.315		175_Trisiloxane, octamethyl-	1.0792	1.0787	1.0787	1.0787
3344_16.32_459.3324m/z	1186300000	30.144	4.8459e-14	13.315		176_Butanoic acid, 2-methyl-3-trimethylsilyloxy-, trimethylsilyl ester	0.42363	0.4234	0.42341	0.42342
4087_14.92_281.2469m/z	17696000000	34.043	4.853e-14	13.314		177_Propanedioic acid, 2TMS derivative	0.66149	0.66336	0.66337	0.66337
1462_10.26_269.0446m/z	53513000000	35.639	4.9312e-14	13.307		178_DL-Glyceraldehyde, bistrimethylsilyl ether, ethyloxime isomer 2	0.54135	0.54616	0.54619	0.54622
1890_13.63_483.3319m/z	11824000000	33.461	4.9312e-14	13.307		179_Neopentylamine, TMS derivative	0.89985	0.9017	0.90171	0.9017
2238_12.01_571.3473m/z	11901000000	33.47	4.9443e-14	13.306		180_Pentasiloxane, dodecamethyl-	0.38198	0.38178	0.3818	0.38181
220_9S,15S-Dihydroxy-5Z,13E-prostadienoic acid	3.6441e-14	-44.641	5.0166e-14	13.3		181_Hydroxyisobutyric acid, 2TMS derivative	1.135	1.1344	1.1344	1.1344
288_Butanoic acid, 2,2-dimethyl-3-trimethylsilyloxy-, trimethylsilyl ester	8528000000000	42.955	5.0166e-14	13.3		183_6-Amino-1-hexanol, 2TBDMS derivative	0.63517	0.63935	0.63943	0.63944
340_3-Trimethylsiloxyoctanoic acid, trimethylsilyl ester	4659600000000	42.083	5.0166e-14	13.3		185_L-Valine, 2TMS derivative	1.0919	1.0917	1.0916	1.0916
723_5.44_289.1648m/z	5.7695e-11	-34.013	5.036e-14	13.298		186_L-Valine, 2TMS derivative	0.84708	0.84664	0.84677	0.84677
585_Hexadecanoic acid, methyl ester	9.6469e-14	-43.237	5.0436e-14	13.297		188_L-Norvaline, 2TMS derivative	1.078	1.0774	1.0774	1.0774
945_17.60_577.4837m/z	142350000000	37.051	5.0662e-14	13.295		189_Thymine, 5,6-dihydro-1,3-dimethyl-5,6-bistrimethylsilyloxymethyl-	0.96785	0.96899	0.96901	0.96901
2830_4.42_595.1156m/z	11799000000	33.458	5.0662e-14	13.295		190_Bisphenol A	1.1443	1.1437	1.1437	1.1437
567_6.25_433.2069m/z	1.0617e-10	-33.133	5.0662e-14	13.295		191_1-Ethanone, 1-2-methyl-1H-indol-3-yl-2-4-methyl-1-piperidinyl-	0.97672	0.97623	0.97623	0.97624
3320_11.26_536.2615m/z	1235200000	30.202	5.0662e-14	13.295		192_1,1,1,3,5,5,7,7,7-Nonamethyl-3-trimethylsiloxytetrasiloxane	1.1247	1.1241	1.124	1.124
113_15-Deoxy-.DELTA.12,14-prostaglandin D2	6.8076e-14	-43.74	5.1119e-14	13.291		193_1-Butyl-2-methylidene-3-trimethylsilylcyclopropane	1.1441	1.1435	1.1435	1.1435
3112_11.08_515.3205m/z	3589400000	31.741	5.1848e-14	13.285		194_Acetic acid, bistrimethylsilyloxyl-, trimethylsilyl ester	0.54876	0.54861	0.54873	0.54874
2987_12.60_497.3122m/z	17544000000	34.03	5.7293e-14	13.242		195_2-Methylaminoethanol, N,O-bistrimethylsilyl-	1.1019	1.1013	1.1013	1.1013
5011_6.06_871.3206m/z	1.2505e-10	-32.897	5.9303e-14	13.227		197_Silanamine, N-2-2-methoxy-4-trimethylsilyloxyphenylethyl-1,1,1-trimethyl-	1.1206	1.1202	1.1202	1.1202
536_9.73_299.0192m/z	5343000000	32.315	6.0818e-14	13.216		198_Analyte 261	0.40905	0.41219	0.41242	0.41245
232_1,3-Propanediol, 2TMS derivative	1064900000000	39.954	6.187e-14	13.209		199_5-Nonanol, TMS derivative	0.69908	0.70127	0.70127	0.70127
618_9,12-Octadecadienoic acid Z,Z-, TMS derivative	1454000000000	40.403	6.3526e-14	13.197		200_4-Hydroxybutanoic acid, 2TMS derivative	1.1147	1.1144	1.1143	1.1143
440_6.56_615.2287m/z	1.4871e-11	-35.969	6.3526e-14	13.197		201_Analyte 266	0.35584	0.35565	0.35567	0.35569
3347_4.83_840.3889m/z	3650100000	31.765	6.3526e-14	13.197		202_Neopentylamine, TMS derivative	1.1442	1.1436	1.1436	1.1436
3277_7.53_231.1233m/z	1951000000	30.862	6.3526e-14	13.197		203_Gliclazide	0.39749	0.40087	0.40109	0.40112
1625_5.76_568.2179m/z	12464000000	33.537	6.365e-14	13.196		204_Diethylene glycol, 2TMS derivative	1.1189	1.1186	1.1186	1.1186
263_R,S-2,3-Dihydroxybutanoic acid, tristrimethylsilyl deriv.	4.9004e-14	-44.214	6.3668e-14	13.196		205_Isopropylamine, N-trimethylsilyl-	1.1443	1.1436	1.1436	1.1436
970_Ethylene glycol dodecyl ether sulfate	3037900000000	41.466	6.442e-14	13.191		206_Butanoic acid, 2-methoxyimino-3-methyl-, trimethylsilyl ester	0.49232	0.49816	0.49818	0.49821
191_5.42_303.0495m/z	1.1631e-10	-33.001	6.442e-14	13.191		207_Cocaethylene	0.86739	0.86961	0.86962	0.86962
1520_13.02_315.7620m/z	1418100000	30.401	6.442e-14	13.191		208_Tetrabenazine	1.139	1.1384	1.1383	1.1383
1238_12.52_413.1634m/z	20376000000	34.246	6.5547e-14	13.183		211_3-Trifluoromethyl-5H,6H,7H,8H-1,2,4triazolo4,3-apyrimidine	1.1391	1.1385	1.1385	1.1385
2923_15.73_467.3382m/z	60885000000	35.825	6.699e-14	13.174		213_Neopentylamine, TMS derivative	1.1443	1.1436	1.1436	1.1436
108_5.20_672.1328m/z	9.3489e-11	-33.316	6.7484e-14	13.171		214_Urea, 2TMS derivative	1.1088	1.1082	1.1082	1.1082
3335_7.20_799.1493m/z	4430000000	32.045	6.7484e-14	13.171		215_3,7-dioxa-2,8-disilanonane, 2,2,8,8-tetramethyl-5,5-bistrimethylsilyloxymethyl-	1.1319	1.1312	1.1312	1.1312
255_Cyclohexene, 3-butyl-1-trimethylsilyloxy-	6706900000000	42.609	6.7877e-14	13.168		216_Bisphenol A	1.1438	1.1432	1.1432	1.1432
455_Octanoic acid, TMS derivative	3922300000000	41.835	6.7877e-14	13.168		217_Ethanolamine, 3TMS derivative	1.0669	1.0663	1.0663	1.0663
296_5.43_303.1430m/z	1.8572e-10	-32.326	6.7877e-14	13.168		218_Octanoic acid, TMS derivative	0.47695	0.48789	0.48798	0.48798
3281_12.46_299.1316m/z	1903700000	30.826	6.7877e-14	13.168		220_9S,15S-Dihydroxy-5Z,13E-prostadienoic acid	1.1443	1.1437	1.1437	1.1437
240_5.98_373.1499m/z	2.0807e-11	-35.484	7.1955e-14	13.143		221_L-Leucine, 2TMS derivative	0.60774	0.60903	0.60907	0.6091
3295_8.47_289.0347m/z	936150000	29.802	7.1955e-14	13.143		222_Silanol, trimethyl-, phosphate 31	1.1271	1.1265	1.1265	1.1265
600_Phthalic acid, butyl hexyl ester	8917700000000	43.02	7.5746e-14	13.121		223_Glycerol, 3TMS derivative	0.27967	0.27955	0.27975	0.27976
1419_9.76_313.0348m/z	1164100000	30.117	7.6371e-14	13.117		224_Glycerol, 3TMS derivative	0.87052	0.87166	0.87165	0.87166
2393_4.64_819.2170m/z	2.4429e-10	-31.931	7.9404e-14	13.1		226_Moxisylyte	0.90027	0.9007	0.90074	0.90074
69_6.34_389.0839m/z	1.9121e-10	-32.284	8.0047e-14	13.097		227_2-Aminoethyl methacrylate, N-trimethylsilyl-	1.1443	1.1436	1.1436	1.1436
2297_11.73_555.3520m/z	9754500000	33.183	8.0096e-14	13.096		228_Synephrine	0.6671	0.66782	0.66781	0.66782
536_2-Ethyl-3-trimethylsilyloxytrimethylsilylbutyrate	2.9347e-14	-44.954	8.0567e-14	13.094		229_o-Propyl o-trimethylsilyl isopropylphosphonate	1.0035	1.0039	1.0039	1.0039
320_Penicillamine, 3TMS derivative	1.5468e-13	-42.556	8.0645e-14	13.093		230_1,2,3-Butanetriol, 3TMS derivative	0.5034	0.50788	0.5082	0.5082
1477_12.54_313.7446m/z	4883700000	32.185	8.0645e-14	13.093		231_tert-Butylamine, TMS derivative	1.1442	1.1436	1.1436	1.1436
1146_10.04_300.9980m/z	4050100000	31.915	8.0645e-14	13.093		232_1,3-Propanediol, 2TMS derivative	1.1443	1.1437	1.1437	1.1437
3340_14.85_327.2170m/z	14350000000	33.74	8.2385e-14	13.084		233_L-Isoleucine, 2TMS derivative	1.1268	1.1263	1.1263	1.1263
3328_5.43_355.0483m/z	19748000000	34.201	8.2974e-14	13.081		234_Pro-Ala-Lys	0.22588	0.22644	0.22655	0.22665
474_tert-butyldimethylsilyl-2-tert-butyldimethylsilyloxy-4-methylsulfanylbut-2-enoate	2.3575e-14	-45.27	8.3292e-14	13.079		235_Niacin, TMS derivative	1.0986	1.0981	1.0981	1.0981
890_15-Tetracosenoic acid, Z-, TMS derivative	8499200000000	42.95	8.3292e-14	13.079		236_L-Proline, 2TMS derivative	1.1174	1.1169	1.1169	1.1169
942_2,3,4-Trihydroxybutyric acid tetrakistrimethylsilyl deriv., , R,R-	1693600000000	40.623	8.3292e-14	13.079		238_Benzeneacetic acid, TMS derivative	1.123	1.1224	1.1224	1.1224
3336_6.52_943.1114m/z	4185200000	31.963	8.3292e-14	13.079		243_Glycine, 3TMS derivative	0.29003	0.29009	0.29015	0.29015
2521_17.83_551.4676m/z	1365900000	30.347	8.3292e-14	13.079		244_Glycine, 3TMS derivative	0.62381	0.62464	0.62464	0.62465
3334_8.50_781.1483m/z	1196900000	30.157	8.3292e-14	13.079		245_Cyclopropane, 1-methylene-2-1-trimethylsilyloxyvinyl-	1.1443	1.1437	1.1437	1.1437
3442_4.67_945.2761m/z	775500000	29.531	8.3292e-14	13.079		246_5-Oxoproline, 2TMS derivative	1.1443	1.1437	1.1437	1.1437
866_5.37_431.7500m/z	7.4958e-11	-33.635	8.3326e-14	13.079		247_Cadaverine, 4TMS derivative	0.87148	0.87273	0.87281	0.87281
885_8.84_849.1118m/z	7995900000	32.897	8.3326e-14	13.079		248_Methyl 2-benzoylbenzoate	0.92928	0.92991	0.9299	0.92991
50_6.52_609.1451m/z	1.6166e-11	-35.848	8.5581e-14	13.068		249_Butanedioic acid, 2TMS derivative	1.1423	1.1417	1.1417	1.1417
3374_8.82_139.0262m/z	1899000000	30.823	8.6789e-14	13.062		250_1,2-Ethenediol, 2TMS derivative	0.46236	0.47374	0.47384	0.47384
1475_17.66_677.4065m/z	3906700000	31.863	8.7296e-14	13.059		251_tert-Butylamine, TMS derivative	1.0133	1.0133	1.0132	1.0133
1309_10.49_299.0192m/z	10071000000	33.23	8.8456e-14	13.053		252_Analyte 339	0.9081	0.90761	0.90762	0.90762
209_7.05_285.0388m/z	1.9305e-10	-32.27	8.8456e-14	13.053		253_Analyte 342	0.32781	0.32893	0.32898	0.32898
3099_11.52_571.3479m/z	2710800000	31.336	8.8681e-14	13.052		254_2-Methyl-1,3-butanediol, 2TMS derivative	0.2126	0.21375	0.21399	0.21417
2799_8.24_207.1017m/z	1799300000	30.745	8.8681e-14	13.052		255_Cyclohexene, 3-butyl-1-trimethylsilyloxy-	1.1443	1.1437	1.1437	1.1437
1216_10.46_299.0190m/z	6799500000	32.663	9.1126e-14	13.04		256_Ethylmalonic acid, 2TMS derivative	0.41553	0.41755	0.41754	0.41765
2893_15.45_455.3162m/z	11859000000	33.465	9.3681e-14	13.028		257_Pipecolic acid, 2TMS derivative	0.11174	0.12772	0.1283	0.12868
3309_7.81_181.1226m/z	1383700000	30.366	9.3681e-14	13.028		258_Glyceric acid, 3TMS derivative	1.1266	1.126	1.126	1.1259
3338_8.65_329.5624m/z	14636000000	33.769	9.4262e-14	13.026		259_Succinamide	0.48384	0.48368	0.48383	0.48384
2537_5.33_466.1815n	1.5331e-10	-32.603	9.4262e-14	13.026		261_Uracil, 2TMS derivative	1.1373	1.1367	1.1366	1.1366
3275_6.36_817.1628m/z	157340000000	37.195	9.5011e-14	13.022		262_Acetohydroxamic acid	1.1187	1.1181	1.1181	1.1181
409_6.70_191.0547m/z	2.3577e-10	-31.982	9.5891e-14	13.018		263_R,S-2,3-Dihydroxybutanoic acid, tristrimethylsilyl deriv.	1.1443	1.1437	1.1437	1.1437
2814_16.31_531.3678m/z	1512800000	30.495	9.6761e-14	13.014		265_4-Pentamethyldisilyloxyhexadecane	0.89883	0.89835	0.89834	0.89834
542_D-Erythro-Pentopyranose, 2-deoxy-1,3,4-tris-O-trimethylsilyl-	1061700000000	39.95	9.857e-14	13.006		266_Oxalic acid, 2TMS derivative	0.15911	0.16108	0.16214	0.16218
3325_10.47_465.1191m/z	4460300000	32.054	9.857e-14	13.006		267_Thymol, TMS derivative	0.61287	0.61644	0.61643	0.61643
2938_8.83_415.1840m/z	2878900000	31.423	9.857e-14	13.006		268_Oxalic acid, 2TMS derivative	1.1361	1.1355	1.1355	1.1355
3370_4.79_886.2008m/z	2129900000	30.988	9.857e-14	13.006		269_Niflumic acid	0.061997	0.067238	0.067846	0.068521
126_Piperidine, 1-1-propenyl-	4591000000000	42.062	9.9121e-14	13.004		270_2-Butenedioic acid, E-, 2TMS derivative	1.1402	1.1396	1.1396	1.1396
552_6.13_415.1599m/z	9.2622e-11	-33.33	9.9121e-14	13.004		272_Homoserine, 3TMS derivative	1.1416	1.141	1.141	1.141
1965_15.75_327.2165m/z	8299400000	32.95	9.9121e-14	13.004		273_Tetrasiloxane, decamethyl-	0.39426	0.40824	0.40839	0.40839
3407_9.41_242.0574m/z	1948500000	30.86	1.0018e-13	12.999		274_3-1,1-Dimethyl-2-trimethylsilyloxyethylamino-2-trimethylsilyloxypropanesulfonic acid, trimethylsilyl ester	1.0354	1.0349	1.0348	1.0348
3310_7.89_303.0135m/z	1787300000	30.735	1.0329e-13	12.986		275_Serine, 3TMS derivative	1.1386	1.138	1.138	1.138
3169_12.25_526.3366m/z	1387500000	30.37	1.0329e-13	12.986		276_2-Ethoxyethoxyacetic acid, TBDMS derivative	0.35141	0.3539	0.35484	0.35491
3368_14.88_382.2965m/z	5817100000	32.438	1.0459e-13	12.981		277_Carbamic acid,trimethylsilyltrimethylsilyloxy trimethylsilyl ester	1.1352	1.1346	1.1346	1.1345
3362_10.52_165.0182m/z	739620000	29.462	1.0502e-13	12.979		278_Nonanoic acid, TMS derivative	0.73783	0.73808	0.73814	0.73814
1268_6.48_736.1862m/z	3.5794e-11	-34.701	1.0827e-13	12.966		279_Disiloxane, pentamethyl-2-propenyl-	0.51203	0.5219	0.52199	0.52199
3422_10.25_375.1985m/z	783380000	29.545	1.115e-13	12.953		281_2,3-Butanediol, 2TMS derivative	1.1381	1.1375	1.1374	1.1374
3289_6.97_809.1932m/z	7220100000	32.749	1.1474e-13	12.94		282_Triphenylamine	1.1164	1.1162	1.1161	1.1161
3294_7.47_859.2061m/z	13623000000	33.665	1.1652e-13	12.934		283_Mercaptoacetic acid, 2TMS derivative	0.042001	0.11096	0.11199	0.11226
386_5.67_211.0601m/z	2.6157e-11	-35.154	1.1808e-13	12.928		287_2,41H,3H-Pyrimidinedione, 1,3-dimethyl-5-trimethylsilyloxy-	0.038268	0.076587	0.077407	0.077555
3272_6.32_819.1778m/z	338770000000	38.302	1.188e-13	12.925		288_Butanoic acid, 2,2-dimethyl-3-trimethylsilyloxy-, trimethylsilyl ester	1.1443	1.1437	1.1437	1.1437
1536_7.43_261.1338m/z	2614000000	31.284	1.2192e-13	12.914		289_1,3-Propanediol, 2TMS derivative	0.47673	0.4813	0.48164	0.48164
950_1-Octacosanol, TMS derivative	2.3713e-13	-41.939	1.2526e-13	12.902		290_L-Threonine, 3TMS derivative	1.1429	1.1423	1.1423	1.1423
459_2-Bromosebacic acid, 2TMS derivative	2534000000000	41.205	1.2526e-13	12.902		291_Niflumic acid	1.1443	1.1437	1.1437	1.1437
390_2-2-Methoxyethyl-1-hexanol, TMS derivative	2112800000000	40.942	1.2526e-13	12.902		292_Analyte 394	0.86097	0.86331	0.86332	0.86332
673_6.51_386.1911n	1.2096e-10	-32.945	1.2526e-13	12.902		293_Analyte 395	1.1221	1.1216	1.1216	1.1216
3372_6.47_821.1526m/z	3503400000	31.706	1.2526e-13	12.902		294_1-Allyl-1H-tetraazol-5-amine tms	0.33379	0.33569	0.33573	0.33573
659_Mannonic acid, lactone - 4TMS derivative	4.7381e-14	-44.263	1.2759e-13	12.894		295_Pentan-3-ol, trimethylsilyl ether	0.93764	0.93775	0.93774	0.93774
1445_10.57_341.1972m/z	1101700000	30.037	1.2759e-13	12.894		296_Harmine	1.1443	1.1437	1.1437	1.1437
3435_4.85_840.3819m/z	1086600000	30.017	1.2839e-13	12.891		298_6-Azauracil, 2TMS derivative	1.0964	1.0962	1.0962	1.0962
909_6.71_367.1019m/z	2.1692e-10	-32.102	1.2907e-13	12.889		299_cyclobutanecarboxylic acid, trimethylsilyl ester	0.84382	0.84336	0.84338	0.84338
3219_15.49_511.3640m/z	13730000000	33.677	1.3091e-13	12.883		300_Malonamide, 2TMS derivative	1.1439	1.1433	1.1433	1.1433
3392_4.64_580.2023m/z	2601300000	31.277	1.3091e-13	12.883		301_Pyrimidine, 5-methyl-2,4-bistrimethylsilyloxy-	0.29	0.29382	0.29382	0.29398
1558_10.61_283.0604m/z	72802000000	36.083	1.3113e-13	12.882		302_Analyte 406	0.68828	0.6879	0.68813	0.68814
26_0.77_643.1726m/z	1.4684e-10	-32.665	1.3113e-13	12.882		304_Pyrimidine-5-carboxylic acid, 4-amino-2-mercapto-	1.0243	1.0237	1.0238	1.0238
1044_11.91_387.2747m/z	8718500000	33.021	1.32e-13	12.879		305_Pentanedioic acid, 2TMS derivative	1.068	1.0675	1.0675	1.0675
3365_9.47_273.1696m/z	1954200000	30.864	1.32e-13	12.879		306_2-Oxooctanoic acid, TMS derivative	0.88233	0.88187	0.88186	0.88186
3356_6.46_312.0422m/z	1226800000	30.192	1.32e-13	12.879		307_Cadaverine, 4TMS derivative	1.1281	1.1276	1.1276	1.1276
243_6.99_536.9749m/z	1.4386e-10	-32.695	1.3302e-13	12.876		308_1-Methyl-4-benzylpiperazine	0.055133	0.072694	0.072707	0.072727
1796_9.16_863.1290m/z	9838500000	33.196	1.3434e-13	12.872		309_2,4-Imidazolidinedione, 5,5-dimethyl-, monotert-butyldimethylsilyl derivative	1.1328	1.1322	1.1321	1.1321
3324_12.74_553.3370m/z	5922900000	32.464	1.387e-13	12.858		310_2-Hydroxyundecanoic acid, trimethylsilyl ether, trimethylsilyl ester	1.1398	1.1392	1.1391	1.1391
3331_5.86_916.2996m/z	13291000000	33.63	1.388e-13	12.858		311_8-Benzylquinoline	1.1443	1.1437	1.1436	1.1436
220_4.62_602.1249m/z	5.397e-11	-34.109	1.4043e-13	12.853		312_3,4-Dimethoxy-2'-hydroxychalcone	0.89917	0.8987	0.89868	0.89868
1597_12.07_531.2619m/z	2883600000	31.425	1.4043e-13	12.853		313_Cadaverine, 3TMS derivative	1.1403	1.1396	1.1396	1.1396
4990_13.75_302.0893m/z	1.0645e-10	-33.129	1.4264e-13	12.846		314_Glyoxylic oxime acid, bistrimethylsilyl-	0.41918	0.41896	0.41898	0.41899
2759_11.31_471.2606m/z	14614000000	33.767	1.4534e-13	12.838		316_Phosphoric acid, bistrimethylsilylmonomethyl ester	1.1253	1.1247	1.1247	1.1247
3367_6.28_747.1536m/z	4394300000	32.033	1.4665e-13	12.834		317_Alanine, 3TMS derivative	1.0918	1.0913	1.0913	1.0913
3280_9.41_804.2155m/z	3126100000	31.542	1.4665e-13	12.834		318_Cadaverine, 4TMS derivative	1.1404	1.1397	1.1397	1.1397
3386_9.45_641.2208m/z	973320000	29.858	1.4665e-13	12.834		319_Methylmalonic acid, 2TBDMS derivative	1.1029	1.1024	1.1024	1.1024
934_Methyl xylopyranoside, 3TMS derivative	5813900000000	42.403	1.4833e-13	12.829		320_Penicillamine, 3TMS derivative	1.1443	1.1437	1.1437	1.1437
1505_3.13_151.0253m/z	1497400000	30.48	1.4993e-13	12.824		322_Butanoic acid, 2,4-bistrimethylsilyloxy-, trimethylsilyl ester	0.48854	0.48834	0.48847	0.48848
3196_10.65_617.1291m/z	5205000000	32.277	1.5235e-13	12.817		324_N-Ethyldiethanolamine, 2TMS derivative	0.75415	0.75521	0.75523	0.75525
444_9.51_369.0984m/z	4071900000	31.923	1.5406e-13	12.812		326_1,2-Butanediol, 2TMS derivative	0.67056	0.67408	0.67416	0.67416
1562_7.53_431.0976m/z	2.4891e-10	-31.904	1.5406e-13	12.812		328_5-Fluoro-2-trifluoromethylbenzoic acid, butyl ester	1.1367	1.1361	1.136	1.136
3388_7.53_913.1829m/z	2.1152e-10	-32.138	1.6126e-13	12.792		329_4-Amino-9-methoxypsoralen	1.1411	1.1405	1.1405	1.1405
1481_12.29_268.0369m/z	4881500000	32.185	1.6251e-13	12.789		330_Dopamine, 4TMS derivative	0.32725	0.33947	0.33952	0.33956
214_4.72_318.0268m/z	2.0793e-10	-32.163	1.6521e-13	12.782		331_Homoserine, 3TMS derivative	1.0706	1.07	1.07	1.07
3383_6.41_474.0771m/z	4110200000	31.937	1.6521e-13	12.782		332_Cyclamic acid, 2TBDMS derivative	1.1383	1.1377	1.1377	1.1377
648_6.52_439.2175m/z	9.894e-11	-33.235	1.6717e-13	12.777		333_3-Amino-2-piperidone, 2TMS derivative	0.54911	0.54887	0.54898	0.54899
2619_5.76_727.2430m/z	1150400000	30.1	1.6765e-13	12.776		334_N-4-Bistrimethylsilylaminobutylacetamide	1.1407	1.14	1.14	1.14
3353_7.81_265.1041m/z	1038500000	29.952	1.6765e-13	12.776		335_Methyl-L-tyrosine, 3TMS derivative	1.1286	1.1281	1.1281	1.128
1958_12.97_642.4625m/z	2073900000	30.95	1.7768e-13	12.75		337_ethanamine, 2,2'-oxybismethylenesulfonylbisN,N-dimethyl-	0.48364	0.48846	0.48869	0.48869
3285_14.86_329.2325m/z	8677000000	33.015	1.791e-13	12.747		338_1,1,1,3,5,5,7,7,7-Nonamethyl-3-trimethylsiloxytetrasiloxane	1.0794	1.0788	1.0788	1.0788
4219_11.67_485.3119m/z	7078900000	32.721	1.7943e-13	12.746		339_Cyclopentene-3-carboxylic acid, 1-trimethylsilyloxy-, methyl ester	1.1342	1.1335	1.1335	1.1335
3410_11.99_520.3040m/z	2572400000	31.26	1.8002e-13	12.745		340_3-Trimethylsiloxyoctanoic acid, trimethylsilyl ester	1.1443	1.1437	1.1437	1.1437
307_6.61_591.2058m/z	1.5832e-10	-32.556	1.8065e-13	12.743		341_4,4-Bistrimethylsiloxybutenoic acid, trimethylsilyl ester	1.1311	1.1305	1.1304	1.1304
935_3,7-dioxa-2,8-disilanonane, 2,2,8,8-tetramethyl-5-propyl-5-trimethylsilyloxymethyl-	1295200000000	40.236	1.8906e-13	12.723		342_Ethanamine, 2TMS derivative	1.1416	1.141	1.141	1.1409
2960_9.38_463.2924m/z	2136900000	30.993	1.8906e-13	12.723		343_6-Azathymine, bistrimethylsilyl ether	0.50395	0.50375	0.50388	0.50388
839_6.15_736.1861m/z	7.8782e-11	-33.563	1.9237e-13	12.716		346_Analyte 470	0.29836	0.31501	0.3151	0.31513
3415_12.98_329.2326m/z	821270000	29.613	1.9237e-13	12.716		348_N1,N1,N2,N2-Tetrakistrimethylsilylethane-1,2-diamine	1.1263	1.1257	1.1257	1.1257
3345_4.62_576.1768m/z	1117600000	30.058	1.943e-13	12.712		349_Malic acid, 3TMS derivative	1.1438	1.1432	1.1431	1.1431
2866_13.64_537.3390m/z	1303700000	30.28	1.994e-13	12.7		350_Oxalic acid, 2TMS derivative	0.90086	0.90038	0.90037	0.90037
1568_1.03_787.2397m/z	2351100000	31.131	2.0298e-13	12.693		352_L-Threitol, 4TMS derivative	0.96055	0.96192	0.9619	0.9619
390_6.66_547.1116m/z	3.38e-11	-34.784	2.0435e-13	12.69		353_Dihydrouracil, 2TMS derivative	1.1411	1.1405	1.1405	1.1405
1545_10.61_363.0173m/z	49340000000	35.522	2.1185e-13	12.674		354_N-4-Bistrimethylsilylaminobutylacetamide	0.47367	0.47867	0.47901	0.47901
287_4.61_562.1181m/z	3.7613e-11	-34.63	2.2219e-13	12.653		355_N-4-Bistrimethylsilylaminobutylacetamide	0.86235	0.86459	0.8646	0.8646
2288_12.18_555.3520m/z	10923000000	33.347	2.2638e-13	12.645		358_Glycerol, 3TMS derivative	0.67357	0.6771	0.67717	0.67718
3282_5.18_367.1028m/z	16385000000	33.932	2.2818e-13	12.642		359_meso-Erythritol, 4TMS derivative	1.1313	1.1308	1.1308	1.1308
436_Butanal, 2,3,4-tristrimethylsilyloxy-3-trimethylsilyloxymethyl-, O-methyloxime, S-	3084200000000	41.488	2.3332e-13	12.632		360_Hydantoin, 5-hydroxy-tris-O-trimethylsilyl-	0.91665	0.91614	0.91616	0.91616
5926_13.97_302.0895m/z	8.3009e-11	-33.488	2.3332e-13	12.632		361_L-Methionine, 2TMS derivative	1.0736	1.0731	1.0731	1.0731
2038_15.41_253.2529m/z	9802400000	33.19	2.3332e-13	12.632		362_L-5-Oxoproline, , 2TMS derivative	1.1401	1.1395	1.1395	1.1395
843_4.59_641.1449m/z	1.8881e-10	-32.302	2.3332e-13	12.632		364_L-Aspartic acid, 3TMS derivative	1.1399	1.1393	1.1393	1.1393
3330_12.64_225.1126m/z	1885000000	30.812	2.3332e-13	12.632		365_4-Pyrimidinamine, N-trimethylsilyl-2-trimethylsilyloxy-	1.1443	1.1437	1.1437	1.1437
130_6.35_389.0846m/z	1.5345e-10	-32.602	2.3564e-13	12.628		366_L-Hydroxyproline, E-, 3TMS derivative	1.1366	1.136	1.136	1.136
947_9.91_753.0700m/z	6486800000	32.595	2.3564e-13	12.628		367_Silane, methylenebistrimethyl-	0.26064	0.2605	0.26124	0.26125
3287_7.48_397.2226m/z	2731200000	31.347	2.3894e-13	12.622		368_4-Aminobutanoic acid, 3TMS derivative	1.1027	1.1022	1.1022	1.1022
3027_4.50_580.2222m/z	2577000000	31.263	2.4203e-13	12.616		369_4-Aminobutanoic acid, 3TMS derivative	0.38843	0.38821	0.38823	0.38824
520_9-Hydroxy-10E,12Z-octadecadienoic acid	1.2438e-13	-42.87	2.4351e-13	12.613		370_cis-4-Aminocyclohexanecarboxylic acid, N-tert-butyldimethylsilyl, tert-butyldimethylsilyl ester	1.1282	1.1275	1.1275	1.1275
895_Zimeldine	494060000000	38.846	2.4385e-13	12.613		371_Ethylmorphine	1.109	1.1087	1.1087	1.1087
3093_7.73_381.1906m/z	2663200000	31.311	2.4555e-13	12.61		372_Analyte 509	0.29554	0.29973	0.29981	0.29984
78_Meperidine	2.8858e-14	-44.978	2.4696e-13	12.607		373_Methanephosphonothioic acid, O,O'-bistrimethylsilyl ester	0.24705	0.24842	0.24872	0.24883
525_L--Tartaric acid, 4TMS derivative	1.9434e-13	-42.226	2.4917e-13	12.604		374_Pro-Phe	0.32793	0.3305	0.3305	0.33052
651_L-Rhamnose, 4TMS derivative	4.7731e-14	-44.252	2.4935e-13	12.603		375_Pipecolic acid, 2TMS derivative	1.1378	1.1372	1.1372	1.1372
3361_15.02_366.3014m/z	7068200000	32.719	2.4967e-13	12.603		377_2-Butenoic acid, 3-methyl-2-trimethylsilyloxy-, trimethylsilyl ester	0.46629	0.46795	0.46794	0.46803
419_6.17_629.2063m/z	1.7e-10	-32.454	2.5079e-13	12.601		378_2-Pyrrolidone carboxylic acid, N-trimethylsilyl-, trimethylsilyl ester	0.89872	0.89825	0.89823	0.89823
1123_8.81_850.1176m/z	4432300000	32.045	2.5079e-13	12.601		379_2-Butenoic acid, 3-methyl-2-trimethylsilyloxy-, trimethylsilyl ester	1.1151	1.1145	1.1145	1.1145
3208_8.20_603.1144m/z	1974400000	30.879	2.5932e-13	12.586		380_Analyte 524	1.137	1.1364	1.1364	1.1364
3135_5.15_716.3198m/z	10327000000	33.266	2.5987e-13	12.585		381_D---Ribofuranose, tetrakistrimethylsilyl ether isomer 2	0.5157	0.5164	0.51641	0.51649
3306_1.13_250.1083m/z	1435400000	30.419	2.6017e-13	12.585		382_DL-Phenylalanine, TMS derivative	0.14561	0.1456	0.14562	0.14562
2994_10.47_271.0237m/z	1586500000	30.563	2.6197e-13	12.582		383_Cinnamic acid, TMS derivative	0.3567	0.35934	0.35934	0.35947
700_Oleic Acid, Z-, TMS derivative	445920000000000	48.664	2.6302e-13	12.58		384_4-Pyridinol, 3,5-dichloro-2,6-diethyl-	1.1443	1.1437	1.1437	1.1437
3440_4.88_578.2222m/z	1401200000	30.384	2.7156e-13	12.566		387_Cysteine, 3TMS derivative	1.0989	1.0985	1.0985	1.0985
3300_7.60_859.2070m/z	8701200000	33.019	2.7202e-13	12.565		388_Butanedioic acid, oxotrimethylsilyl-, bistrimethylsilyl ester	0.89862	0.89814	0.89813	0.89813
1534_17.71_551.4666m/z	3773600000	31.813	2.7202e-13	12.565		390_2-2-Methoxyethyl-1-hexanol, TMS derivative	1.1443	1.1437	1.1437	1.1437
4338_0.78_763.2233m/z	1.0473e-10	-33.153	2.7327e-13	12.563		391_L-Threonic acid, tristrimethylsilyl ether, trimethylsilyl ester	1.1393	1.1386	1.1386	1.1386
3283_9.00_395.2073m/z	12187000000	33.505	2.8433e-13	12.546		392_Analyte 540	0.46453	0.46975	0.4701	0.4701
16_4.90_998.3513m/z	1.2558e-10	-32.891	2.9019e-13	12.537		393_3-Hydroxybenzoic acid, 2TMS derivative	1.0491	1.0486	1.0487	1.0487
3439_11.29_901.0799m/z	1211100000	30.174	2.9019e-13	12.537		395_Silanol, trimethyl-, phosphate 31	1.0691	1.0686	1.0685	1.0685
3448_6.44_135.0441m/z	818980000	29.609	2.9019e-13	12.537		397_1-Phenyl-1,2-ethanediol, 2TMS derivative	1.143	1.1424	1.1423	1.1423
3461_11.16_395.2205m/z	908930000	29.76	3.0467e-13	12.516		398_6-Hydroxynicotinic acid, 2TMS derivative	0.32947	0.35277	0.35277	0.35277
3128_6.63_948.1570m/z	55430000000	35.69	3.066e-13	12.513		399_Levamisole	1.1086	1.108	1.108	1.108
3337_15.30_541.3737m/z	6180300000	32.525	3.0863e-13	12.511		400_Pentanedioic acid, 2-trimethylsilyloxy-, bistrimethylsilyl ester	1.1392	1.1386	1.1386	1.1386
529_2,2'-Biphenyldiol, 2TMS derivative	2.3558e-13	-41.949	3.1163e-13	12.506		402_16,16-Dimethyl-6-ketoprostaglandin E1	0.57235	0.57218	0.57249	0.57249
889_D-Xylose, 4TMS derivative	3749900000000	41.77	3.2007e-13	12.495		403_N-Trimethylsiloxycarbonylpiperidine	1.0417	1.0414	1.0414	1.0414
3697_5.88_720.1580m/z	7124900000	32.73	3.2322e-13	12.491		404_Glycine, 2TMS derivative	1.1443	1.1437	1.1437	1.1437
131_2-Furoic acid, benzyldimethylsilyl ester	511900000000	38.897	3.2973e-13	12.482		405_Benzenepropanoic acid, methoxyimino-, trimethylsilyl ester	1.1443	1.1437	1.1437	1.1437
3284_15.23_625.4657m/z	13189000000	33.619	3.4629e-13	12.461		406_3-Formyl-6-isopropylchromone	1.1243	1.1238	1.1238	1.1238
1893_13.98_505.1099m/z	5.4034e-11	-34.107	3.521e-13	12.453		408_Amphetamine, 2TMS derivative	1.0805	1.0799	1.0799	1.0799
245_Cyclopropane, 1-methylene-2-1-trimethylsilyloxyvinyl-	1.1179e-13	-43.024	3.5891e-13	12.445		409_Acetic acid, bistrimethylsilyloxyphosphinyloxy-, trimethylsilyl ester	0.7052	0.70484	0.70506	0.70507
789_5-Methyluridine, 3TMS derivative	1.1702e-13	-42.958	3.5891e-13	12.445		410_5-Hydroxypipecolic acid, 3TMS derivative	1.1413	1.1407	1.1407	1.1407
3183_6.60_469.0423m/z	4208600000	31.971	3.5891e-13	12.445		411_Bistrimethylsilylphosphite	1.1281	1.1275	1.1275	1.1275
585_5.64_195.0653m/z	1.0281e-10	-33.179	3.7197e-13	12.429		413_L-Asparagine, 2TMS derivative	0.90348	0.90458	0.90464	0.90464
2420_10.29_767.0848m/z	2091900000	30.962	3.7376e-13	12.427		415_D-Erythro-Pentitol, 2-deoxy-1,3,4,5-tetrakis-O-trimethylsilyl-	1.1179	1.1179	1.1178	1.1178
282_6.66_535.1804m/z	1.4841e-10	-32.65	3.8172e-13	12.418		416_2-Butenedioic acid, E-, 2TMS derivative	1.1066	1.1064	1.1064	1.1064
1731_6.38_305.1056m/z	1.3227e-10	-32.816	3.8607e-13	12.413		418_Pyrazine, 2,5-bistrimethylsilyloxy-	1.1405	1.1398	1.1398	1.1398
3396_15.22_523.3595m/z	955230000	29.831	3.9035e-13	12.409		419_5-Iodouridine	1.1281	1.1275	1.1275	1.1275
3292_6.44_294.0319m/z	2329300000	31.117	3.9352e-13	12.405		420_1-Pentyn-4-ol, 1-tert-butyldimethylsilyl-	1.1086	1.108	1.108	1.108
3312_8.08_365.1952m/z	1329000000	30.308	3.9937e-13	12.399		422_D---Ribofuranose, tetrakistrimethylsilyl ether isomer 1	0.034049	0.064623	0.065543	0.065599
3819_12.02_529.3394m/z	1376600000	30.358	3.995e-13	12.398		423_Analyte 589	1.12	1.1194	1.1194	1.1194
3351_7.96_696.1378m/z	1174900000	30.13	4.035e-13	12.394		425_L-Ornithine, 3TMS derivative	1.1082	1.1076	1.1076	1.1076
652_Analyte 943	2.9097e-13	-41.644	4.1448e-13	12.382		426_Pimelic acid, 2TMS derivative	1.1443	1.1437	1.1437	1.1437
383_4.65_414.9948m/z	1.8268e-10	-32.35	4.2607e-13	12.371		427_L-Glutamic acid, 3TMS derivative	1.1374	1.1368	1.1368	1.1368
3307_9.02_718.2170m/z	5144000000	32.26	4.2607e-13	12.371		429_2-Phenyllactic acid, 2TMS derivative	0.89942	0.90126	0.90127	0.90127
5285_5.32_973.4508m/z	1.5056e-10	-32.629	4.2866e-13	12.368		430_Phenylalanine, 2TMS derivative	1.1425	1.1419	1.1419	1.1419
653_13.76_505.1095m/z	6.4066e-11	-33.862	4.3239e-13	12.364		431_Analyte 598	0.8722	0.87434	0.87435	0.87435
2643_9.07_777.1282m/z	6719100000	32.646	4.3386e-13	12.363		433_4-Hydroxybenzoic acid, 2TMS derivative	1.1408	1.1401	1.1401	1.1401
2873_15.72_285.2048m/z	2303400000	31.101	4.3471e-13	12.362		434_2-Hydroxyundecanoic acid, trimethylsilyl ether, trimethylsilyl ester	1.1404	1.1398	1.1398	1.1398
671_Ethylene glycol, 2TMS derivative	2.4671e-14	-45.204	4.5028e-13	12.347		435_2-Amino-4,6-dihydroxypyrimidine, 3TMS derivative	1.0903	1.0899	1.0898	1.0898
553_0.88_528.0410m/z	1.904e-10	-32.29	4.5142e-13	12.345		436_Butanal, 2,3,4-tristrimethylsilyloxy-3-trimethylsilyloxymethyl-, O-methyloxime, S-	1.1443	1.1437	1.1437	1.1437
3384_11.40_784.4257m/z	8531000000	32.99	4.5251e-13	12.344		437_meso-Erythritol, 4TMS derivative	1.1181	1.1177	1.1176	1.1176
1745_4.64_428.1556m/z	4377500000	32.027	4.7167e-13	12.326		438_l-Valine, n-propargyloxycarbonyl-, nonyl ester	1.1443	1.1437	1.1437	1.1437
3339_9.07_769.4406m/z	1856900000	30.79	5.0452e-13	12.297		439_L--Tartaric acid, 4TMS derivative	1.106	1.1055	1.1054	1.1054
2150_7.77_603.1156m/z	2060500000	30.94	5.1237e-13	12.29		440_4-Hydroxybenzeneacetic acid, 2TMS derivative	1.0733	1.0728	1.0728	1.0728
49_O-Ethylhydroxylamine, 2TMS derivative	2.307e-13	-41.979	5.1619e-13	12.287		441_Phosphoric acid, 2-ethoxyiminoethyl bistrimethylsilyl ester	1.0989	1.0985	1.0985	1.0985
3313_5.25_779.2370m/z	2021400000	30.913	5.1619e-13	12.287		443_Benzaldehyde, 3-methoxy-4-trimethylsilyloxy-, O-methyloxime	0.69876	0.70099	0.701	0.701
1179_17.37_577.4838m/z	83281000000	36.277	5.1782e-13	12.286		444_Arabinonic acid, 2,3,5-tris-O-trimethylsilyl-, lactone, d-	0.66926	0.66964	0.66964	0.66965
1766_13.49_483.3313m/z	22802000000	34.408	5.179e-13	12.286		445_Dodecanoic acid, TMS derivative	0.42947	0.43242	0.43263	0.43266
1772_8.79_549.0853m/z	3426000000	31.674	5.4093e-13	12.267		446_D-Arabinose, tetrakistrimethylsilyl ether, ethyloxime isomer 2	1.1323	1.1317	1.1317	1.1317
954_Analyte 1355	1002900000000	39.867	5.4932e-13	12.26		447_Ethyl D-glucopyranoside, 4TMS derivative	0.48761	0.48743	0.48757	0.48758
3127_8.21_671.0853m/z	1036500000	29.949	5.6288e-13	12.25		448_Silanol, trimethyl-, pyrophosphate 41	0.92146	0.92208	0.92207	0.92207
3209_9.61_363.0667m/z	54989000000	35.678	5.6443e-13	12.248		449_D-Arabinose, tetrakistrimethylsilyl ether, ethyloxime isomer 2	1.1381	1.1375	1.1375	1.1375
6288_5.70_667.1433m/z	2.0999e-10	-32.149	5.7392e-13	12.241		450_d-Ribose, 2,3,4,5-tetrakis-O-trimethylsilyl-, O-methyloxime	0.67922	0.68159	0.68159	0.68159
3389_6.62_962.1328m/z	3172000000	31.563	5.8818e-13	12.23		451_Benzo1,2-b3,4-b'bisbenzofuran	0.87212	0.87173	0.87176	0.87176
3062_7.71_187.0977m/z	1038000000	29.951	5.9576e-13	12.225		452_3-Methylglutaric acid, 2TMS derivative	1.1437	1.1431	1.143	1.143
1697_5.84_257.0811m/z	1929500000	30.846	6.0559e-13	12.218		453_Asparagine, 3TMS derivative	1.1318	1.1312	1.1312	1.1311
930_Ethyl D-glucopyranoside, 4TMS derivative	2.4122e-13	-41.915	6.0909e-13	12.215		454_Hexanedioic acid, 2-trimethylsilyloxy-, bistrimethylsilyl ester	1.1443	1.1437	1.1437	1.1437
3319_8.23_265.1058m/z	1022300000	29.929	6.1341e-13	12.212		455_Octanoic acid, TMS derivative	1.1443	1.1437	1.1437	1.1437
672_4,5-Nonadiene	3185500000000	41.535	6.1786e-13	12.209		456_Glycerol, 3TMS derivative	0.21335	0.21822	0.21981	0.21993
469_5,3'-Dihydroxy-6,7,4'-trimethoxyflavone	2.1909e-13	-42.054	6.5804e-13	12.182		457_D---Lyxose, tetrakistrimethylsilyl ether, methyloxime syn	1.1297	1.1291	1.1291	1.1291
66_8.05_231.1011m/z	1.6494e-10	-32.497	6.676e-13	12.175		459_2-Bromosebacic acid, 2TMS derivative	1.1443	1.1437	1.1437	1.1437
158_9.51_327.3834m/z	5.6303e-11	-34.048	6.7917e-13	12.168		460_6-Hydroxy-methylnaphthaleneacetic acid, di-TMS	1.1443	1.1437	1.1436	1.1436
3133_8.80_771.2292m/z	4875000000	32.183	6.8972e-13	12.161		461_Analyte 645	0.87171	0.87271	0.87271	0.87271
3408_9.54_847.2202m/z	1789600000	30.737	6.97e-13	12.157		463_Methyl Lyxofuranoside, 3TMS derivative	0.88417	0.88369	0.88375	0.88375
3424_6.47_962.1348m/z	1109900000	30.048	7.2692e-13	12.139		465_Aminomalonic acid, tristrimethylsilyl-	0.47761	0.47743	0.47756	0.47756
174_5.32_443.7947m/z	1.9708e-10	-32.24	7.344e-13	12.134		468_Erythritol, 4TMS derivative	1.1437	1.143	1.143	1.143
3399_9.07_467.0616m/z	878540000	29.711	7.344e-13	12.134		469_5,3'-Dihydroxy-6,7,4'-trimethoxyflavone	1.1443	1.1437	1.1437	1.1437
1020_4.79_282.9877m/z	2.1451e-10	-32.118	7.3832e-13	12.132		471_Suberic acid, 2TMS derivative	0.90786	0.90739	0.90737	0.90737
1315_17.03_575.5065m/z	843530000	29.652	7.516e-13	12.124		472_Erythritol, 4TMS derivative	1.1329	1.1324	1.1324	1.1324
3377_8.97_879.2109m/z	4520900000	32.074	7.542e-13	12.123		473_4-Aminobutanoic acid, 3TMS derivative	1.1412	1.1405	1.1405	1.1405
2633_12.89_453.3196m/z	1039700000	29.953	7.5444e-13	12.122		474_tert-butyldimethylsilyl-2-tert-butyldimethylsilyloxy-4-methylsulfanylbut-2-enoate	1.1443	1.1437	1.1437	1.1437
588_7.34_579.1708m/z	4.5396e-11	-34.359	7.6791e-13	12.115		475_2'-Nitro-4',5'-dimethoxyacetophenone	1.1418	1.1412	1.1412	1.1412
412_7.25_435.2232m/z	9.8664e-11	-33.239	7.6791e-13	12.115		477_Alanine, N-4-chlorophenyl-, methyl ester	0.97184	0.97238	0.97239	0.97239
2967_12.49_555.3520m/z	5471200000	32.349	7.7567e-13	12.11		478_1H-1,2,3-Triazole, 4,5-diphenyl-1-phenylmethyl-	1.126	1.1254	1.1254	1.1254
3443_7.95_637.1945m/z	2289800000	31.093	7.7871e-13	12.109		479_D-Xylopyranose, 4TMS derivative	0.97664	0.9762	0.97618	0.97619
12_7.25_657.1454m/z	3.5349e-11	-34.72	7.8344e-13	12.106		480_Beclomethasone	0.66138	0.66106	0.66132	0.66133
3293_8.82_381.0775m/z	27331000000	34.67	7.8778e-13	12.104		481_D---Rhamnose, tetrakistrimethylsilyl ether, methyloxime anti	0.89945	0.8996	0.89958	0.8996
2649_8.86_299.0195m/z	1877400000	30.806	7.9168e-13	12.101		482_2-Aminoadipic acid, 3TMS derivative	1.1442	1.1436	1.1436	1.1436
3483_6.54_820.1781m/z	1106700000	30.044	7.983e-13	12.098		483_Inosose, 2-desoxy-, O-methyloxime, tetrakis-O-trimethylsilyl-	0.87313	0.87276	0.87279	0.87279
3301_9.61_365.0644m/z	18273000000	34.089	7.9953e-13	12.097		484_Erythritol, 4TMS derivative	1.1418	1.1412	1.1412	1.1412
2746_12.45_471.3308m/z	1776900000	30.727	8.2429e-13	12.084		485_D---Rhamnose, tetrakistrimethylsilyl ether, methyloxime anti	1.141	1.1404	1.1403	1.1403
3011_12.07_431.5287m/z	3266200000	31.605	8.3312e-13	12.079		486_Erythritol, 4TMS derivative	0.28772	0.28758	0.28784	0.28786
3427_13.59_496.2683m/z	2211500000	31.042	8.6216e-13	12.064		487_Phosphoric acid, 2-trimethylsiloxy-1-trimethylsiloxymethylethyl bistrimethylsilyl ester	1.142	1.1415	1.1414	1.1414
263_5.32_909.3684m/z	1.5031e-10	-32.631	8.7231e-13	12.059		488_Inosose, 2-desoxy-, O-methyloxime, tetrakis-O-trimethylsilyl-	0.65618	0.65585	0.65611	0.65612
3318_10.92_391.2121m/z	7443700000	32.793	8.8204e-13	12.055		489_Putrescine, 4TMS derivative	0.71813	0.71798	0.71809	0.7181
797_7.48_403.2338m/z	1593300000	30.569	9.8713e-13	12.006		490_2-Dodecanol, TMS derivative	0.89896	0.90079	0.9008	0.9008
527_Methyl galactoside 1S,2S,3S,4R,5R-, 4TMS derivative	2695400000000	41.294	9.9863e-13	12.001		492_2,3-Dihydroxybenzoic acid, 3TMS derivative	1.1182	1.1176	1.1176	1.1176
1164_16.39_593.4771m/z	80672000000	36.231	1.029e-12	11.988		494_Glycerol, 3TMS derivative	0.92228	0.92177	0.92178	0.92178
3036_17.61_551.4691m/z	1066600000	29.99	1.0569e-12	11.976		495_L-Proline, 2TBDMS derivative	1.1106	1.1101	1.1101	1.1101
2029_13.91_852.5495m/z	13851000000	33.689	1.1047e-12	11.957		498_3-Aminoisobutyric acid, 3TMS derivative	0.89825	0.89778	0.89777	0.89777
3078_14.00_485.3480m/z	4312900000	32.006	1.1262e-12	11.948		499_DL-Ornithine, 3TMS derivative	1.0105	1.01	1.01	1.01
2100_6.29_768.2117m/z	1.5553e-10	-32.582	1.1471e-12	11.94		500_L--Tartaric acid, 4TMS derivative	0.91055	0.91157	0.91163	0.91163
2751_9.54_605.1299m/z	851660000	29.666	1.1477e-12	11.94		502_Isoborneol, pentamethyldisilanyl ether	0.45603	0.45761	0.4576	0.45769
4030_6.52_259.0970m/z	2.3233e-10	-32.003	1.1509e-12	11.939		506_Analyte 716	0.69131	0.69361	0.69362	0.69362
3373_12.26_553.3375m/z	3277200000	31.61	1.1509e-12	11.939		507_L--Tartaric acid, 4TMS derivative	0.77689	0.78052	0.78056	0.78056
2002_5.42_351.0720m/z	8311100000	32.952	1.1531e-12	11.938		508_Phosphoric acid, bistrimethylsilyl 2,3-bistrimethylsilyloxypropyl ester	0.9157	0.9152	0.91521	0.91521
238_4.58_585.1465m/z	9.9656e-11	-33.224	1.1718e-12	11.931		509_Phosphoric acid, bistrimethylsilyl 2,3-bistrimethylsilyloxypropyl ester	0.89314	0.89403	0.89402	0.89403
3402_12.01_649.3199m/z	1027200000	29.936	1.2562e-12	11.901		511_D---Lyxofuranose, tetrakistrimethylsilyl ether	1.1171	1.1167	1.1167	1.1167
586_4.64_625.1513m/z	1.3627e-10	-32.773	1.2672e-12	11.897		512_1-Deoxypentitol, 4TMS derivative	1.0826	1.082	1.082	1.082
405_Benzenepropanoic acid, methoxyimino-, trimethylsilyl ester	4.0566e-14	-44.487	1.2751e-12	11.894		513_L-Threonic acid, tristrimethylsilyl ether, trimethylsilyl ester	1.0565	1.0561	1.0561	1.0561
458_6.34_735.2124m/z	1.4061e-11	-36.05	1.2751e-12	11.894		514_Analyte 731	0.63931	0.64409	0.64418	0.64419
3404_6.61_963.1377m/z	2402800000	31.162	1.3529e-12	11.869		515_Phosphorylethanolamine, 4TMS derivative	1.1126	1.1122	1.1122	1.1122
3315_6.20_835.1730m/z	35240000000	35.036	1.3543e-12	11.868		517_3'-Hydroxy-naphthoflavone	1.1442	1.1436	1.1436	1.1436
3749_6.60_802.1754m/z	5.6296e-11	-34.048	1.3801e-12	11.86		518_Terephthalic acid, 2TMS derivative	1.1168	1.1162	1.1162	1.1162
3432_15.36_625.4639m/z	3959100000	31.883	1.4014e-12	11.853		519_Analyte 737	0.91204	0.91257	0.91257	0.91257
3411_7.96_263.1276m/z	2581200000	31.265	1.4522e-12	11.838		520_9-Hydroxy-10E,12Z-octadecadienoic acid	1.1443	1.1437	1.1437	1.1437
1370_6.37_465.1015m/z	1.9015e-10	-32.292	1.4614e-12	11.835		522_D---Ribofuranose, tetrakistrimethylsilyl ether isomer 2	0.65693	0.65661	0.65687	0.65689
3446_6.56_474.0766m/z	3179100000	31.566	1.472e-12	11.832		524_Azelaic acid, 2TMS derivative	1.1393	1.1387	1.1387	1.1387
3018_10.61_268.0367m/z	4248800000	31.984	1.5147e-12	11.82		525_L--Tartaric acid, 4TMS derivative	1.1443	1.1437	1.1437	1.1437
3488_16.22_469.3530m/z	1298700000	30.274	1.5208e-12	11.818		526_Arabinofuranose, 1,2,3,5-tetrakis-O-trimethylsilyl-	0.34708	0.34979	0.34978	0.34991
3530_11.22_497.2369m/z	792510000	29.562	1.5253e-12	11.817		527_Methyl galactoside 1S,2S,3S,4R,5R-, 4TMS derivative	1.1443	1.1437	1.1437	1.1437
3387_12.69_365.2318m/z	1676200000	30.643	1.5324e-12	11.815		528_D---Ribofuranose, tetrakistrimethylsilyl ether isomer 2	0.89992	0.90007	0.90005	0.90007
171_5.34_708.3276m/z	1.047e-10	-33.153	1.5473e-12	11.81		529_2,2'-Biphenyldiol, 2TMS derivative	1.1443	1.1437	1.1437	1.1437
3455_7.54_182.0807m/z	1059800000	29.981	1.5724e-12	11.803		532_Erythritol, 4TMS derivative	0.56595	0.56653	0.56664	0.56664
3321_8.82_383.0749m/z	8298600000	32.95	1.6185e-12	11.791		533_Quetiapine	1.1443	1.1437	1.1437	1.1437
1394_14.39_442.2951m/z	3628000000	31.757	1.6185e-12	11.791		534_Shikimic acid, 4TMS derivative	1.1223	1.1217	1.1217	1.1217
646_6.31_369.1168m/z	1.3824e-10	-32.752	1.6343e-12	11.787		536_2-Ethyl-3-trimethylsilyloxytrimethylsilylbutyrate	1.1443	1.1437	1.1437	1.1437
119_4.89_885.2706m/z	1.3925e-10	-32.742	1.6343e-12	11.787		537_DL-Ornithine, 4TMS derivative	1.1105	1.1099	1.1099	1.1099
3333_6.13_919.1745m/z	14334000000	33.739	1.6562e-12	11.781		538_Citric acid, 4TMS derivative	1.0947	1.0943	1.0942	1.0942
3674_6.39_179.0341m/z	977240000	29.864	1.6569e-12	11.781		539_Methyl galactoside 1R,2R,3S,4S,5R-, 4TMS derivative	1.0198	1.0197	1.0197	1.0197
762_8.75_985.2113m/z	2.1317e-11	-35.449	1.6625e-12	11.779		540_Citrulline, 4TMS derivative	1.1354	1.1348	1.1348	1.1348
688_Phosphoric acid, bistrimethylsilyl 2,3-bistrimethylsilyloxypropyl ester	31041000000000	44.819	1.6684e-12	11.778		541_3,4-Dihydroxyphenylacetic Acid, 3TMS derivative	1.0536	1.0536	1.0536	1.0536
3462_9.65_326.1604m/z	1617300000	30.591	1.6764e-12	11.776		542_D-Erythro-Pentopyranose, 2-deoxy-1,3,4-tris-O-trimethylsilyl-	1.1443	1.1437	1.1437	1.1437
3485_12.17_227.1279m/z	784870000	29.548	1.6764e-12	11.776		543_5,8,11,14-Eicosatetraynoic acid	0.90337	0.90352	0.90351	0.90352
438_l-Valine, n-propargyloxycarbonyl-, nonyl ester	528260000000	38.942	1.6924e-12	11.772		544_Doxycycline	0.89144	0.89428	0.89436	0.89436
3363_11.38_363.2170m/z	3011900000	31.488	1.7532e-12	11.756		546_3-Aminobenzoic acid, 2TMS derivative	1.1217	1.1211	1.1211	1.1211
1151_11.79_387.2745m/z	1026700000	29.935	1.8277e-12	11.738		547_D-Ribose, 2-O-methyl-3,4,5-tris-O-trimethylsilyl-, O-methyloxime	1.1194	1.1188	1.1188	1.1188
3475_8.21_505.0629m/z	726380000	29.436	1.8333e-12	11.737		549_L--Threose, tristrimethylsilyl ether, methyloxime syn	1.1312	1.1306	1.1306	1.1306
2074_11.11_293.2114m/z	1733700000	30.691	1.9162e-12	11.718		551_Erythritol, 4TMS derivative	1.1413	1.1407	1.1407	1.1407
3366_11.41_353.1499m/z	2059000000	30.939	1.9696e-12	11.706		552_Propane, 2-methyl-1,2-bistrimethylsiloxy-	1.0935	1.093	1.093	1.093
3308_6.19_837.1883m/z	65176000000	35.924	2.002e-12	11.699		553_Myristic acid, TMS derivative	1.143	1.1424	1.1424	1.1424
3491_5.89_695.1995m/z	1044200000	29.96	2.0179e-12	11.695		554_2-Thiobarbituric acid, S-trimethylsilyl-, bistrimethylsilyl ether	1.1381	1.1375	1.1375	1.1375
3423_5.16_884.3520m/z	2963100000	31.464	2.039e-12	11.691		555_Galactopyranose, 3,4-di-O-methyl-1,2,6-tris-O-trimethylsilyl-	1.0961	1.0957	1.0956	1.0956
3110_6.64_947.2057m/z	6121100000	32.511	2.0622e-12	11.686		557_D---Ribose, tetrakistrimethylsilyl ether, ethyloxime	1.1329	1.1323	1.1323	1.1323
1493_12.33_313.4005m/z	3106700000	31.533	2.0672e-12	11.685		558_L-Threonic acid, tristrimethylsilyl ether, trimethylsilyl ester	1.1384	1.1378	1.1378	1.1378
3375_6.98_345.0974m/z	2590400000	31.271	2.1162e-12	11.674		559_Analyte 801	0.25433	0.25476	0.25482	0.25491
3381_7.73_677.3354m/z	1695500000	30.659	2.1162e-12	11.674		560_D---Ribose, tetrakistrimethylsilyl ether, ethyloxime	1.1317	1.1311	1.1311	1.1311
624_L--Tartaric acid, 4TMS derivative	7.4962e-14	-43.601	2.1397e-12	11.67		561_Tyrosine, 2TMS derivative	1.104	1.1037	1.1037	1.1037
3401_8.98_649.1947m/z	2395700000	31.158	2.1494e-12	11.668		563_D--Gluconolactone, 4TMS derivative	0.42177	0.42165	0.42184	0.42185
3360_9.85_377.1963m/z	2666400000	31.312	2.2159e-12	11.654		566_D--Gluconolactone, 4TMS derivative	0.6729	0.67467	0.67467	0.67467
3359_9.51_363.0503m/z	1864600000	30.796	2.291e-12	11.64		567_Quinoline, 5-chloro-8-ethoxy-7-iodo-	1.1342	1.1335	1.1335	1.1335
1496_17.37_677.4062m/z	9693900000	33.174	2.3104e-12	11.636		568_D---Ribofuranose, tetrakistrimethylsilyl ether isomer 1	1.0859	1.0853	1.0853	1.0853
3533_16.31_459.3452m/z	1077200000	30.005	2.363e-12	11.627		569_D--Gluconolactone, 4TMS derivative	1.1233	1.1227	1.1227	1.1227
2541_6.64_474.0829m/z	2214000000	31.044	2.4126e-12	11.618		570_Spiroxamine	0.69534	0.6976	0.6976	0.6976
3379_8.73_457.1140m/z	2223800000	31.05	2.4514e-12	11.611		571_D-Xylopyranose, 4TMS derivative	0.35827	0.36239	0.3626	0.36263
697_Analyte 1005	23062000000000	44.391	2.4667e-12	11.608		573_d-Ribose, 2,3,4,5-tetrakis-O-trimethylsilyl-, O-methyloxime	1.0854	1.0851	1.0851	1.0851
3068_11.62_573.3582m/z	1138300000	30.084	2.4877e-12	11.604		574_Undecanenitrile	0.4812	0.49685	0.49686	0.49686
3426_15.43_435.3109m/z	6377300000	32.57	2.5037e-12	11.601		575_Gluconolactone 3R,4S,5R,6R-, 4TMS derivative	1.1272	1.1266	1.1266	1.1266
3505_9.57_501.1409m/z	805180000	29.585	2.5037e-12	11.601		576_Tyramine, 3TMS derivative	1.1436	1.143	1.1429	1.1429
3447_9.41_780.1599m/z	2994100000	31.479	2.5172e-12	11.599		577_Silane, butoxymethyltrimethyl-	1.1443	1.1437	1.1437	1.1437
2821_13.75_293.3683m/z	3619100000	31.753	2.5761e-12	11.589		578_L-Lysine, 4TMS derivative	0.95823	0.95848	0.95849	0.95849
1578_15.49_611.4877m/z	9396500000	33.129	2.6467e-12	11.577		579_D-Galactofuranoside, ethyl 2,3,5,6-tetrakis-O-trimethylsilyl-	1.1379	1.1373	1.1373	1.1373
3403_10.12_379.2104m/z	813920000	29.6	2.6608e-12	11.575		582_Erythritol, 4TMS derivative	0.33087	0.33077	0.33106	0.33108
35_Diethylamine, TMS derivative	2.2437e-14	-45.341	2.6709e-12	11.573		583_Norepinephrine, R-, 4TMS derivative	1.0902	1.0897	1.0897	1.0897
3467_6.38_961.1307m/z	779330000	29.538	2.686e-12	11.571		584_Erythritol, 4TMS derivative	0.39089	0.39665	0.39714	0.39714
715_Carbonic acid, 2-dimethylaminoethyl neopentyl ester	3.9936e-13	-41.187	2.7076e-12	11.567		585_Hexadecanoic acid, methyl ester	1.1443	1.1437	1.1437	1.1437
3152_12.17_571.3485m/z	814520000	29.601	2.8201e-12	11.55		586_Erythritol, 4TMS derivative	0.99471	0.99534	0.99532	0.99532
3210_12.38_553.3372m/z	5043500000	32.232	2.8655e-12	11.543		588_Warfarin, TMS derivative	1.1442	1.1436	1.1435	1.1435
3327_17.07_753.3731m/z	28829000000	34.747	2.9373e-12	11.532		590_L-Tyrosine, 3TMS derivative	0.71497	0.71467	0.71466	0.71466
864_Mannonic acid, lactone, 4TMS derivavative	5.9157e-15	-47.264	2.9904e-12	11.524		591_4-Coumaric acid, 2TMS derivative	1.0563	1.0562	1.0562	1.0562
2533_5.70_297.1333m/z	3014100000	31.489	2.9965e-12	11.523		592_Glycerol, 3TMS derivative	1.1442	1.1436	1.1436	1.1436
1669_10.82_479.2242m/z	946560000	29.818	2.9965e-12	11.523		593_Pentadecanoic acid, TMS derivative	0.90128	0.90173	0.90176	0.90177
3431_7.54_774.2383m/z	1217900000	30.182	3.004e-12	11.522		594_1,5-Anhydrohexitol, 4TMS derivative	0.3058	0.31757	0.3176	0.31763
3232_4.45_564.2053m/z	1173200000	30.128	3.004e-12	11.522		595_D-Arabinopyranose, 4TMS derivative isomer 1	1.1338	1.1332	1.1332	1.1332
2781_16.35_567.4650m/z	2282100000	31.088	3.0229e-12	11.52		596_Analyte 852	0.89607	0.89722	0.89729	0.89728
2308_15.74_437.3268m/z	18741000000	34.125	3.0333e-12	11.518		599_2,3,4-Trihydroxybutyric acid tetrakistrimethylsilyl deriv., , R,R-	0.29009	0.29039	0.29043	0.29053
3457_12.64_553.3370m/z	2764700000	31.364	3.0333e-12	11.518		600_Phthalic acid, butyl hexyl ester	1.1443	1.1437	1.1437	1.1437
2166_16.37_281.2482m/z	5390800000	32.328	3.0875e-12	11.51		601_Carbonic acid, 2-dimethylaminoethyl neopentyl ester	1.111	1.1105	1.1105	1.1104
3557_4.67_859.3429m/z	872410000	29.7	3.0875e-12	11.51		602_L-Threonic acid, tristrimethylsilyl ether, trimethylsilyl ester	0.89273	0.89249	0.89248	0.89251
660_Mannonic acid, lactone - 4TMS derivative	4.2581e-14	-44.417	3.1364e-12	11.504		603_4'-Benzyloxy-5,7-dimethoxyflavone	1.1443	1.1437	1.1437	1.1437
4001_5.67_373.1138m/z	1.874e-10	-32.313	3.1364e-12	11.504		604_Alizarin, 2TMS derivative	0.74786	0.74745	0.74769	0.74769
477_6.16_565.1917m/z	1.6583e-10	-32.49	3.1971e-12	11.495		605_Analyte 866	1.1439	1.1433	1.1433	1.1433
1794_13.12_306.2069m/z	31881000000	34.892	3.2431e-12	11.489		606_Caffeic acid, 3TMS derivative	1.1347	1.1343	1.1343	1.1343
3355_12.40_769.3040m/z	14694000000	33.774	3.2431e-12	11.489		608_Caffeic acid, 3TMS derivative	0.56333	0.56405	0.5643	0.56432
3492_13.90_485.3504m/z	1598800000	30.574	3.2718e-12	11.485		610_Pantothenic acid tritms	1.1419	1.1413	1.1413	1.1413
2660_6.56_531.1136m/z	8.4072e-11	-33.47	3.4086e-12	11.467		611_L--Tartaric acid, 4TMS derivative	1.1294	1.1288	1.1288	1.1288
3382_5.93_359.0795m/z	3564600000	31.731	3.5028e-12	11.456		612_L-Threonic acid, tristrimethylsilyl ether, trimethylsilyl ester	0.49506	0.49488	0.49502	0.49503
311_8-Benzylquinoline	1.8511e-13	-42.297	3.7132e-12	11.43		613_Analyte 877	1.1443	1.1437	1.1437	1.1437
1052_17.02_575.4679m/z	137810000000	37.004	3.7693e-12	11.424		614_Cinnamic acid, trimethylsiloxy-, trimethylsilyl ester	1.0648	1.0645	1.0645	1.0645
3463_14.89_619.4202m/z	3948200000	31.879	3.7693e-12	11.424		615_Methyl caffeate, 2TMS derivative	0.90075	0.90103	0.90108	0.90108
3434_15.71_607.4554m/z	5786900000	32.43	3.7992e-12	11.42		616_2,3,4-Trihydroxybutyric acid tetrakistrimethylsilyl deriv., , R,R-	0.54302	0.54819	0.5482	0.54823
1358_16.70_593.4779m/z	28805000000	34.746	3.8429e-12	11.415		617_L-Galactofuranose, 6-deoxy-1,2,3,5-tetrakis-O-trimethylsilyl-	1.0423	1.0421	1.0421	1.0421
6086_6.37_885.3349m/z	1.4147e-10	-32.719	3.8515e-12	11.414		618_9,12-Octadecadienoic acid Z,Z-, TMS derivative	1.1443	1.1437	1.1437	1.1437
3409_6.75_831.1414m/z	2453800000	31.192	3.9662e-12	11.402		619_Arabinofuranose, 1,2,3,5-tetrakis-O-trimethylsilyl-	1.068	1.0683	1.0683	1.0683
3502_16.34_255.2327m/z	1659900000	30.628	4.0068e-12	11.397		620_L-Rhamnose, 4TMS derivative	0.9048	0.9043	0.90432	0.90432
3459_6.59_312.0420m/z	1294100000	30.269	4.0597e-12	11.392		622_Arabinose, 4TMS derivative	0.11889	0.15783	0.1589	0.15893
860_D-Arabinose, tetrakistrimethylsilyl ether, ethyloxime isomer 2	2.9723e-15	-48.257	4.1167e-12	11.385		623_9-Hexadecenoic acid, Z-, TMS derivative	1.1427	1.1421	1.142	1.142
2794_14.00_443.3022m/z	3900700000	31.861	4.1167e-12	11.385		624_L--Tartaric acid, 4TMS derivative	1.1443	1.1437	1.1436	1.1436
211_6.03_711.1563m/z	3.7964e-11	-34.617	4.1777e-12	11.379		625_Oleic Acid, Z-, TMS derivative	0.92298	0.92255	0.92261	0.92262
2612_6.24_293.0294m/z	37972000000	35.144	4.2154e-12	11.375		627_Palmitic Acid, TMS derivative	1.1421	1.1415	1.1415	1.1415
143_1,1,1,3,5,5,5-Heptamethyltrisiloxane	4.1028e-13	-41.148	4.2179e-12	11.375		628_Dihydroartemisinin	0.87256	0.87208	0.87211	0.87211
3611_10.72_311.1895m/z	1571700000	30.55	4.2316e-12	11.373		629_Hypoxanthine, 2TBDMS derivative	1.1325	1.1319	1.1319	1.1319
3380_11.92_649.3217m/z	2975000000	31.47	4.2543e-12	11.371		630_3,4-Diphenyl-7-hydroxycoumarin	0.032681	0.1012	0.10134	0.10138
2409_14.89_443.3341m/z	7378400000	32.781	4.2686e-12	11.37		631_Butanedioic acid, oxotrimethylsilyl-, bistrimethylsilyl ester	1.1443	1.1437	1.1437	1.1437
460_6-Hydroxy-methylnaphthaleneacetic acid, di-TMS	6.2065e-14	-43.873	4.5253e-12	11.344		632_11-Hexadecyn-1-ol	0.47342	0.47611	0.47629	0.47632
767_d-Erythrotetrofuranose, tris-O-trimethylsilyl-	3.9962e-13	-41.186	4.5615e-12	11.341		633_Erythritol, 4TMS derivative	0.95883	0.95859	0.9586	0.95861
962_Ergosterol, TMS derivative	1328600000000	40.273	4.6006e-12	11.337		635_Gluconolactone 3R,4S,5R,6R-, 4TMS derivative	0.85933	0.85976	0.85978	0.8598
1728_12.68_492.3333m/z	2125400000	30.985	4.7817e-12	11.32		636_9-Octadecynenitrile	0.27648	0.28003	0.28005	0.28012
1694_16.75_567.4622m/z	2494100000	31.216	4.8943e-12	11.31		638_1,E-11,Z-13-Octadecatriene	1.1218	1.1212	1.1212	1.1212
101_6.26_696.1104m/z	1.9592e-10	-32.249	4.9399e-12	11.306		639_D-Arabinopyranose, 4TMS derivative isomer 1	1.1154	1.1148	1.1148	1.1148
3398_6.18_837.2240m/z	1460600000	30.444	4.9438e-12	11.306		640_1,1'-Bicyclopropyl-2-octanoic acid, 2'-hexyl-, methyl ester	1.1079	1.1074	1.1074	1.1074
6745_6.62_802.1711m/z	2.1284e-10	-32.13	4.9602e-12	11.305		641_Isoferulic acid, 2TMS derivative	1.1436	1.143	1.1429	1.1429
1487_14.13_393.3005m/z	4030800000	31.908	4.9725e-12	11.303		642_Z6,Z9-Pentadecadien-1-ol	0.44892	0.45438	0.45475	0.45475
213_Neopentylamine, TMS derivative	4.5329e-15	-47.648	5.0532e-12	11.296		643_9,12-Octadecadienoic acid, methyl ester	1.1431	1.1425	1.1425	1.1425
3468_12.69_555.3469m/z	822380000	29.615	5.0631e-12	11.296		644_2-Trimethylsilyloxyheptanoic acid, trimethylsilyl ester	1.1423	1.1416	1.1416	1.1416
3425_6.26_343.0844m/z	1337300000	30.317	5.172e-12	11.286		645_9-Octadecenoic acid Z-, methyl ester	0.73677	0.73912	0.73917	0.73918
3397_6.20_817.1614m/z	4197100000	31.967	5.2263e-12	11.282		648_Analyte 935	1.1434	1.1428	1.1427	1.1427
3508_4.88_892.2556m/z	753050000	29.488	5.2372e-12	11.281		651_L-Rhamnose, 4TMS derivative	1.1443	1.1437	1.1437	1.1437
3466_15.70_453.3012m/z	1562600000	30.541	5.3156e-12	11.274		652_Analyte 943	1.1443	1.1437	1.1437	1.1437
3480_6.52_948.1965m/z	3262200000	31.603	5.3342e-12	11.273		655_Erythritol, 4TMS derivative	0.90003	0.90018	0.90016	0.90018
3579_8.66_329.3214m/z	22795000000	34.408	5.3878e-12	11.269		656_10-Heptadecenoic acid, Z-, TMS derivative	0.71802	0.71867	0.71869	0.71871
3371_15.07_467.3380m/z	6361700000	32.567	5.4469e-12	11.264		657_Sulfurous acid, hexyl octyl ester	0.31723	0.33899	0.339	0.33902
1871_15.77_313.2367m/z	5598300000	32.382	5.8228e-12	11.235		659_Mannonic acid, lactone - 4TMS derivative	1.1443	1.1437	1.1437	1.1437
2750_7.05_211.0747m/z	1040100000	29.954	5.8847e-12	11.23		660_Mannonic acid, lactone - 4TMS derivative	1.1443	1.1437	1.1436	1.1436
796_Analyte 1150	3119100000000	41.504	6.1311e-12	11.212		662_Caffeic acid, 3TMS derivative	1.1183	1.1178	1.1178	1.1177
3445_6.60_950.1542m/z	6042000000	32.492	6.3009e-12	11.201		664_Octanamide, N-2-hydroxyethyl-	0.39797	0.39785	0.39803	0.39804
205_Isopropylamine, N-trimethylsilyl-	8.2911e-15	-46.777	6.4077e-12	11.193		665_Heptadecanoic acid, TMS derivative	1.1359	1.1354	1.1354	1.1354
1274_7.25_623.1596m/z	1098700000	30.033	6.4077e-12	11.193		667_Methyl-4-O-methyl-D-glucopyranoside, 3TMS derivative	1.1443	1.1437	1.1437	1.1437
3413_6.70_699.1580m/z	2474900000	31.205	6.4274e-12	11.192		668_Phosphoric acid, 2-trimethylsiloxy-1-trimethylsiloxymethylethyl bistrimethylsilyl ester	1.1443	1.1437	1.1437	1.1437
1480_14.13_625.4659m/z	5308300000	32.306	6.4453e-12	11.191		671_Ethylene glycol, 2TMS derivative	1.1443	1.1437	1.1437	1.1437
3444_6.39_947.1953m/z	9186700000	33.097	6.4635e-12	11.19		672_4,5-Nonadiene	1.1443	1.1437	1.1437	1.1437
4320_12.62_529.3011m/z	3330500000	31.633	6.4766e-12	11.189		674_Carbostyril, 3-ethyl-4-hydroxy-7-methoxy-	0.45366	0.4535	0.45364	0.45364
3519_15.38_493.3501m/z	955430000	29.832	6.5584e-12	11.183		675_9S,11R-Dihydroxy-15-oxo-13E-prostenoic acid	1.1443	1.1437	1.1437	1.1437
227_2-Aminoethyl methacrylate, N-trimethylsilyl-	1.8297e-13	-42.313	6.6237e-12	11.179		676_L-Rhamnose, 4TMS derivative	0.73764	0.73853	0.73854	0.73854
3238_0.81_428.1563m/z	2407400000	31.165	6.7734e-12	11.169		677_3-Methyladipic acid	0.33155	0.33155	0.33172	0.33173
1067_17.08_575.5026m/z	4222000000	31.975	7.0138e-12	11.154		678_Ethyl D-glucopyranoside, 4TMS derivative	1.1443	1.1437	1.1437	1.1437
4909_12.05_573.3282m/z	1672700000	30.64	7.0347e-12	11.153		679_Ethyl D-glucopyranoside, 4TMS derivative	0.76681	0.76808	0.76807	0.76807
333_8.20_455.2755m/z	1.0014e-10	-33.217	7.2949e-12	11.137		680_5-Fluorouridine	1.1443	1.1437	1.1437	1.1437
924_5.69_857.2000m/z	1.3403e-10	-32.797	7.2949e-12	11.137		681_Phosphoric acid, bistrimethylsilyl 2,3-bistrimethylsilyloxypropyl ester	0.73852	0.73986	0.73986	0.73986
3554_5.75_640.2084m/z	841410000	29.648	7.3479e-12	11.134		683_Ethyl D-glucopyranoside, 4TMS derivative	1.1442	1.1436	1.1435	1.1435
1735_8.97_861.2046m/z	1198600000	30.159	7.513e-12	11.124		684_Hexadecane-1,2-diol, 2TMS derivative	1.1443	1.1437	1.1437	1.1437
838_13-Docosenoic acid, Z-, TMS derivative	518020000000	38.914	7.5213e-12	11.124		685_Phosphoric acid, 2-trimethylsiloxy-1-trimethylsiloxymethylethyl bistrimethylsilyl ester	1.1443	1.1437	1.1437	1.1437
3412_7.14_341.0694m/z	3685000000	31.779	7.7144e-12	11.113		686_9,12-Octadecadienoic acid Z,Z-, TMS derivative	0.96875	0.96853	0.96853	0.96853
13_Thymidine	3.1757e-14	-44.84	7.8406e-12	11.106		687_3-Methylbut-2-enoic acid, 2-dimethylaminoethyl ester	1.1443	1.1437	1.1437	1.1437
6312_7.73_685.1368m/z	2.2618e-10	-32.042	8.0806e-12	11.093		688_Phosphoric acid, bistrimethylsilyl 2,3-bistrimethylsilyloxypropyl ester	1.1443	1.1437	1.1437	1.1437
3479_8.90_365.1958m/z	802560000	29.58	8.1757e-12	11.087		689_9-Octadecenoic acid, E-, TMS derivative	1.1334	1.1328	1.1328	1.1328
3486_5.17_367.1022m/z	1741600000	30.698	8.1864e-12	11.087		690_11-Octadecenoic acid, Z-, TMS derivative	0.89954	0.9	0.90003	0.90003
1502_12.31_649.4651m/z	2405700000	31.164	8.4757e-12	11.072		692_Oleic Acid, Z-, TMS derivative	1.1443	1.1437	1.1437	1.1437
482_2-Aminoadipic acid, 3TMS derivative	1.1155e-13	-43.027	8.707e-12	11.06		695_L-Rhamnose, 4TMS derivative	1.1443	1.1437	1.1437	1.1437
3429_8.15_337.1647m/z	1795000000	30.741	9.1881e-12	11.037		696_Ethyl D-glucopyranoside, 4TMS derivative	0.47769	0.47751	0.47767	0.47768
806_6.82_609.1448m/z	1.5906e-10	-32.55	9.2271e-12	11.035		697_Analyte 1005	1.1443	1.1437	1.1436	1.1436
3378_15.35_479.3375m/z	7484400000	32.801	9.328e-12	11.03		698_9,12-Octadecadienoic acid Z,Z-, TMS derivative	0.34329	0.34341	0.34365	0.34365
3484_6.35_820.2014m/z	2704100000	31.333	9.5796e-12	11.019		700_Oleic Acid, Z-, TMS derivative	1.1443	1.1437	1.1437	1.1437
3529_15.24_621.4352m/z	1690200000	30.655	9.6357e-12	11.016		701_Phosphoric acid, bistrimethylsilyl 2,3-bistrimethylsilyloxypropyl ester	1.102	1.1015	1.1015	1.1015
3437_8.08_399.0890m/z	1291300000	30.266	9.7361e-12	11.012		702_Stearic acid, TMS derivative	1.1431	1.1424	1.1424	1.1424
3419_8.69_429.0347m/z	5965800000	32.474	9.9543e-12	11.002		703_11-Octadecenoic acid, Z-, TMS derivative	1.1443	1.1437	1.1437	1.1437
1472_17.59_677.4083m/z	6076900000	32.501	1.0495e-11	10.979		706_2-Propenoic acid, 2-trimethylsilyloxy-, anhydride with bistrimethylsilyl hydrogen phosphate	1.1369	1.1363	1.1363	1.1363
5830_6.34_757.2003m/z	1.2515e-10	-32.896	1.0754e-11	10.968		708_6-Undecanol, TMS derivative	1.1443	1.1437	1.1437	1.1437
3506_12.59_541.3362m/z	3426300000	31.674	1.1263e-11	10.948		709_Linoelaidic acid, trimethylsilyl ester	0.12549	0.13004	0.13009	0.1303
3538_7.19_783.1953m/z	1478800000	30.462	1.1483e-11	10.94		711_D-Galactofuranoside, ethyl 2,3,5,6-tetrakis-O-trimethylsilyl-	1.133	1.1326	1.1325	1.1325
1328_16.92_593.4776m/z	16961000000	33.981	1.1634e-11	10.934		712_Glycerol, 3TMS derivative	1.1443	1.1437	1.1437	1.1437
3474_4.92_576.1730m/z	3166300000	31.56	1.166e-11	10.933		713_2-Butenedioic acid, E-, 2TMS derivative	1.1443	1.1437	1.1437	1.1437
3544_6.44_473.0778m/z	1575600000	30.553	1.1997e-11	10.921		715_Carbonic acid, 2-dimethylaminoethyl neopentyl ester	1.1443	1.1437	1.1436	1.1436
3451_5.07_426.2136m/z	1170700000	30.125	1.2041e-11	10.919		716_Analyte 1040	0.89998	0.9004	0.90043	0.90044
6443_14.65_375.2006m/z	1.0074e-10	-33.209	1.2277e-11	10.911		718_1-Benzyl-3-methylpiperidin-4-one	1.1196	1.1191	1.1191	1.1191
2197_15.36_489.3221m/z	18412000000	34.1	1.2651e-11	10.898		719_Demexiptiline	0.35474	0.35577	0.35611	0.35626
3350_6.34_947.1486m/z	150760000000	37.133	1.2658e-11	10.898		720_Gulonic acid, lactone, 4TMS derivavative	1.1443	1.1437	1.1437	1.1437
3907_5.17_858.8340m/z	2.2385e-10	-32.057	1.3067e-11	10.884		721_Methyl galactoside 1S,2S,3S,4R,5R-, 4TMS derivative	1.0888	1.0882	1.0882	1.0882
4236_13.72_813.5711m/z	55939000000	35.703	1.309e-11	10.883		724_Methyl galactoside 1S,2S,3S,4R,5R-, 4TMS derivative	0.90238	0.90318	0.90317	0.90318
517_3'-Hydroxy-naphthoflavone	3.3289e-13	-41.45	1.3228e-11	10.878		725_Methyl galactoside, 4TMS derivative	0.91921	0.91872	0.91874	0.91874
202_Neopentylamine, TMS derivative	4.4274e-14	-44.361	1.3289e-11	10.876		726_Linoelaidic acid, trimethylsilyl ester	0.96535	0.96537	0.96537	0.96537
3010_0.82_250.1078m/z	6368000000	32.568	1.3301e-11	10.876		727_Ethyl D-glucopyranoside, 4TMS derivative	0.89901	0.899	0.89903	0.89902
3450_5.72_697.1755m/z	2528200000	31.235	1.3597e-11	10.867		729_Pyrrolidine, 1-1-oxo-7,10-hexadecadienyl-	0.67155	0.67512	0.6752	0.6752
3428_12.40_223.1337m/z	2544000000	31.244	1.3727e-11	10.862		730_Pyrrolidine, 1-1-oxo-7,10-hexadecadienyl-	0.88244	0.8834	0.88339	0.88339
3438_14.98_371.1481m/z	2205500000	31.038	1.446e-11	10.84		731_10-Nonadecenoic acid, Z-, TMS derivative	0.87193	0.87145	0.87148	0.87148
3476_9.16_381.2275m/z	1018600000	29.924	1.4707e-11	10.832		734_Isophthalic acid, 2-biphenyl pentyl ester	1.0551	1.0546	1.0546	1.0546
592_Glycerol, 3TMS derivative	4.6322e-14	-44.295	1.5023e-11	10.823		735_Glycerol, 3TMS derivative	0.9011	0.90124	0.90123	0.90125
3499_5.24_618.2223m/z	893090000	29.734	1.5634e-11	10.806		736_L-Rhamnose, 4TMS derivative	0.56591	0.566	0.56636	0.56637
1504_13.00_808.5668m/z	1844700000	30.781	1.6346e-11	10.787		738_D---Ribofuranose, tetrakistrimethylsilyl ether isomer 2	1.1239	1.1234	1.1233	1.1233
3504_6.16_820.1755m/z	2039900000	30.926	1.6652e-11	10.779		739_1,2-Ethenediol, 2TMS derivative	0.87351	0.87311	0.87314	0.87314
2795_6.67_961.1387m/z	993070000	29.887	1.6719e-11	10.777		740_4'-Benzyloxy-5,7-dimethoxyflavone	1.1068	1.1063	1.1063	1.1063
3394_17.14_754.3743m/z	7643700000	32.832	1.6915e-11	10.772		741_2-Propenoic acid, 2-trimethylsilyloxy-, anhydride with bistrimethylsilyl hydrogen phosphate	0.76821	0.7688	0.76885	0.76885
1509_10.23_520.2432m/z	23080000000	34.426	1.755e-11	10.756		742_Analyte 1076	0.90315	0.90492	0.90492	0.90492
1556_0.98_787.2352m/z	1425500000	30.409	1.8017e-11	10.744		743_L-Rhamnose, 4TMS derivative	1.0461	1.0456	1.0456	1.0456
3516_4.59_576.1785m/z	1003700000	29.903	1.8296e-11	10.738		744_Kojic acid, 2TMS derivative	0.67748	0.67911	0.67933	0.67935
231_tert-Butylamine, TMS derivative	9.4625e-15	-46.587	1.8417e-11	10.735		745_Arabinofuranose, 1,2,3,5-tetrakis-O-trimethylsilyl-	0.5486	0.54846	0.54847	0.54847
1499_10.22_547.2621m/z	12249000000	33.512	1.8472e-11	10.733		748_Linolenic acid, TMS derivative	0.045808	0.077374	0.077384	0.077667
2791_15.76_295.2258m/z	3749600000	31.804	1.8773e-11	10.726		749_Erythritol, 4TMS derivative	1.0322	1.0316	1.0316	1.0316
3560_6.46_945.1791m/z	1871500000	30.802	1.904e-11	10.72		750_Ethyl D-glucopyranoside, 4TMS derivative	0.53842	0.54229	0.54258	0.54258
3495_8.90_379.2101m/z	1139800000	30.086	2.0188e-11	10.695		751_Ethyl D-glucopyranoside, 4TMS derivative	0.86302	0.86693	0.86693	0.86692
3696_6.37_345.1002m/z	2684900000	31.322	2.0912e-11	10.68		753_Thiazole, 2-phenylthio-	0.13995	0.1603	0.16032	0.16035
890_6.64_634.1726m/z	1.1756e-10	-32.986	2.1429e-11	10.669		754_Methyl R--2,2-dimethyl-1,3-dioxolane-4-carboxylate	0.68669	0.69073	0.69081	0.69081
3085_0.83_315.0718m/z	1487500000	30.47	2.1713e-11	10.663		755_D-Xylose, 4TMS derivative	0.70822	0.71008	0.71007	0.71009
3539_12.05_363.1919m/z	2712700000	31.337	2.2533e-11	10.647		756_Arabinofuranose, 1,2,3,5-tetrakis-O-trimethylsilyl-	0.87303	0.87405	0.87404	0.87405
3188_11.34_901.0862m/z	1261200000	30.232	2.2583e-11	10.646		757_Linolenic acid, TMS derivative	1.1443	1.1437	1.1437	1.1437
29_L-Alanine, TMS derivative	81805000000000	46.217	2.3059e-11	10.637		758_D-Ribose, 4TMS derivative	1.1404	1.1398	1.1398	1.1398
2373_10.53_299.0182m/z	1447400000	30.431	2.3796e-11	10.623		759_1920-EpDPE	1.1443	1.1437	1.1437	1.1437
3421_10.19_924.3776m/z	6577500000	32.615	2.3923e-11	10.621		760_Demexiptiline	0.66199	0.66458	0.66458	0.66459
3494_5.32_973.3104m/z	1366600000	30.348	2.4823e-11	10.605		761_D-Xylose, 4TMS derivative	1.1419	1.1413	1.1413	1.1413
3607_12.62_471.2566m/z	772590000	29.525	2.4823e-11	10.605		763_3-Hydroxy-2,5,5,8a-tetramethyl-3,4,4a,5,6,7,8,8a-octahydronaphthalene-1-carboxylic acid, 2-trimethylsilylethyl ester	0.90631	0.90608	0.90608	0.90608
3592_15.72_467.3676m/z	1187000000	30.145	2.5018e-11	10.602		764_5-Methyluridine, 3TMS derivative	1.0718	1.0713	1.0713	1.0713
1827_13.70_608.3157m/z	1.0717e-10	-33.119	2.5649e-11	10.591		765_D-Glucopyranoside, methyl 2-acetylamino-2-deoxy-3-O-trimethylsilyl-, cyclic methylboronate	0.003474	0.047047	0.047055	0.04708
28_0.91_637.1793m/z	1.036e-10	-33.168	2.613e-11	10.583		767_d-Erythrotetrofuranose, tris-O-trimethylsilyl-	1.1443	1.1436	1.1436	1.1436
3511_9.05_771.2287m/z	1152200000	30.102	2.6209e-11	10.582		768_Linolenic acid, TMS derivative	1.1443	1.1437	1.1437	1.1437
2764_6.67_947.1912m/z	2954600000	31.46	2.6438e-11	10.578		769_4,4-Bistrimethylsiloxybutenoic acid, trimethylsilyl ester	0.29928	0.29915	0.29933	0.29935
2837_14.77_411.3109m/z	6990700000	32.703	2.7215e-11	10.565		770_3,5-Dioxa-4-phospha-2-silaoctan-8-oic acid, 2,2-dimethyl-4,7-bistrimethylsilyloxy-, trimethylsilyl ester, 4-oxide	1.0478	1.0474	1.0474	1.0474
3454_10.74_391.2125m/z	2531800000	31.238	2.7309e-11	10.564		774_11,14-Eicosadienoic acid, Z-, TMS derivative	1.1443	1.1437	1.1437	1.1437
1041_8.30_301.0350m/z	4764200000	32.15	2.7447e-11	10.562		775_Analyte 1115	0.66733	0.66859	0.66862	0.66864
254_8.74_497.1637m/z	1.9999e-10	-32.219	2.7559e-11	10.56		776_Prosta-5,13-dien-1-oic acid, 9,11-epidioxy-15-4-methylphenylsulfonyloxy-, methyl ester, 5Z,91113E,15S-	1.1401	1.1395	1.1395	1.1395
3_Formamide, TMS derivative	1341300000000	40.287	2.8181e-11	10.55		777_11-Eicosenoic acid, E-,TMS derivative	0.53571	0.53775	0.5379	0.53792
3390_15.13_423.1080m/z	21812000000	34.344	2.8215e-11	10.55		778_L-Rhamnose, 4TMS derivative	0.68801	0.68764	0.68787	0.68788
3472_17.11_754.3715m/z	1898500000	30.822	2.8454e-11	10.546		780_Pentanoic acid, 3-methyl-2-trimethylsilyloxy-, trimethylsilyl ester	1.0029	1.0028	1.0028	1.0028
3507_5.91_361.0945m/z	1916100000	30.836	2.8466e-11	10.546		781_5-Methyluridine, 3TMS derivative	1.0336	1.0332	1.0332	1.0332
3566_5.78_640.2037m/z	1193200000	30.152	2.8905e-11	10.539		782_Ethyl D-glucopyranoside, 4TMS derivative	1.1247	1.1241	1.1241	1.1241
3406_14.80_465.3218m/z	14470000000	33.752	2.9386e-11	10.532		784_3,8-Dioxa-2,9-disiladecane, 2,2,9,9-tetramethyl-5,6-bistrimethylsilyloxymethyl-	1.1443	1.1437	1.1437	1.1437
3436_15.46_423.3086m/z	1509600000	30.491	2.9386e-11	10.532		785_Uridine, 3TMS derivative	0.85216	0.85339	0.85347	0.85347
3087_12.21_239.1653m/z	792800000	29.562	2.9836e-11	10.525		786_Eicosanoic acid, TMS	1.1438	1.1432	1.1432	1.1432
97_5.21_338.0450m/z	1.2968e-10	-32.844	3.1547e-11	10.501		787_Methyl 13-hydroxy-12-methoxy-9-octadecenoate, E-, TMS derivative	0.98842	0.98863	0.98864	0.98864
3576_6.43_149.0105m/z	950830000	29.825	3.3051e-11	10.481		788_Rhein, 3TMS derivative	1.1443	1.1437	1.1437	1.1437
1946_13.43_295.7190m/z	2574600000	31.262	3.583e-11	10.446		789_5-Methyluridine, 3TMS derivative	1.1443	1.1437	1.1437	1.1437
3541_6.38_819.2070m/z	1588100000	30.565	3.7506e-11	10.426		790_D--Xylopyranose, 4TMS derivative	0.6407	0.64354	0.64355	0.64355
3535_14.91_461.3130m/z	5163800000	32.266	3.9591e-11	10.402		791_7-3-Hydroxy-propyl-bicyclo2.2.1heptan-2-one, TBDMS derivative	0.37479	0.38933	0.38948	0.38949
683_Ethyl D-glucopyranoside, 4TMS derivative	34879000000000	44.987	4.0152e-11	10.396		792_5,8,11-Eicosatrienoic acid, Z-, TMS derivative	1.1443	1.1437	1.1437	1.1437
3487_15.24_471.3113m/z	1679600000	30.645	4.0313e-11	10.395		793_Ethyl D-glucopyranoside, 4TMS derivative	1.1316	1.131	1.131	1.131
145_7.21_395.1338m/z	8.3842e-11	-33.474	4.0484e-11	10.393		794_L-Ribulose, tetrakistrimethylsilyl ether, ethyloxime isomer 2	0.55027	0.5501	0.55013	0.55014
6732_6.34_442.1181m/z	2.5747e-10	-31.855	4.0916e-11	10.388		795_Benzene, 1-trimethylsilyl-3-nitro-	1.1443	1.1437	1.1437	1.1437
2412_15.72_591.3887m/z	8284300000	32.948	4.1288e-11	10.384		796_Analyte 1150	1.1443	1.1436	1.1436	1.1436
1482_17.46_577.5101m/z	1351100000	30.331	4.205e-11	10.376		797_Allonic acid, lactone, 4TMS derivavative	1.0724	1.0718	1.0718	1.0718
3568_7.73_677.3402m/z	1249800000	30.219	4.3801e-11	10.359		798_Dimethyl hexopyranosiduronate, D-, 3TMS derivative	1.0312	1.0312	1.0312	1.0312
957_Ergosterol, TMS derivative	1.9042e-13	-42.256	4.4142e-11	10.355		799_Bamifylline	0.90232	0.90183	0.9019	0.9019
3540_5.61_380.1130m/z	1281500000	30.255	4.4263e-11	10.354		800_L-Rhamnose, 4TMS derivative	1.1443	1.1437	1.1437	1.1437
1754_10.22_440.2395m/z	3121300000	31.54	4.8543e-11	10.314		801_Analyte 1158	1.1443	1.1437	1.1437	1.1437
3523_5.60_712.1849m/z	1585800000	30.563	4.9638e-11	10.304		802_Arachidonic acid, TMS derivative	1.144	1.1434	1.1433	1.1433
828_8.69_537.1958m/z	9.411e-11	-33.307	4.9828e-11	10.303		803_L-Rhamnose, 4TMS derivative	1.1194	1.1188	1.1188	1.1188
142_4.89_627.1898m/z	1.7873e-10	-32.382	5.1029e-11	10.292		804_Erythritol, 4TMS derivative	0.59688	0.59656	0.59672	0.59673
588_Warfarin, TMS derivative	52269000000000	45.571	5.1594e-11	10.287		805_5-Tetradecene, E-	0.26819	0.27042	0.27052	0.27052
1351_16.92_575.4972m/z	870730000	29.698	5.1738e-11	10.286		806_5-Methyluridine, 3TMS derivative	1.1018	1.1012	1.1012	1.1012
1537_10.23_245.1142m/z	3192200000	31.572	5.4887e-11	10.261		807_Allonic acid, lactone, 4TMS derivavative	0.31857	0.32037	0.32045	0.32045
1587_9.19_333.0752m/z	992730000	29.887	5.5069e-11	10.259		808_Ethyl D-glucopyranoside, 4TMS derivative	1.0701	1.0695	1.0695	1.0695
3601_14.88_637.4403m/z	1067900000	29.992	5.7563e-11	10.24		809_Ethyl D-glucopyranoside, 4TMS derivative	1.1301	1.1295	1.1295	1.1295
1038_7.67_345.0610m/z	971260000	29.855	5.8826e-11	10.23		810_N5-1-Imino-3-butenyl-L-ornithine	0.89967	0.90012	0.90015	0.90015
1636_12.50_391.2596m/z	2017700000	30.91	5.9949e-11	10.222		811_2-Trimethylsilyloxysebacic acid, bistrimethylsilyl- ester	0.68427	0.68458	0.68457	0.68458
3181_5.91_311.0406m/z	2879200000	31.423	6.0106e-11	10.221		812_N-Nervonoyltaurine	0.37618	0.38475	0.38479	0.38483
3482_5.29_351.0715m/z	4091300000	31.93	6.0971e-11	10.215		814_Cyclohexene, 3,3-dimethyl-1-trimethylsilyloxy-	0.46531	0.47045	0.47079	0.47079
3527_6.60_947.2044m/z	8168000000	32.927	6.1277e-11	10.213		815_2-Trimethylsilyloxyheptanoic acid, trimethylsilyl ester	1.1443	1.1437	1.1437	1.1437
3546_16.34_439.3423m/z	5783500000	32.429	6.1468e-11	10.211		816_2-Trimethylsilyloxysebacic acid, bistrimethylsilyl- ester	1.1345	1.1339	1.1338	1.1338
3059_15.48_505.3530m/z	5162800000	32.265	6.1993e-11	10.208		817_Analyte 1181	1.1443	1.1437	1.1437	1.1437
1648_16.39_567.4601m/z	2870900000	31.419	6.6462e-11	10.177		818_Dodecanoic acid, 7,11-dimethyl-3-trimethylsilyloxy-3- trimethylsilyloxymethyl-, trimethylsilyl ester	1.1197	1.1193	1.1193	1.1193
162_Cyclohexene, 3-methyl-1-trimethylsilyloxy-	1.468e-12	-39.309	6.7425e-11	10.171		819_Dimethyl hexopyranosiduronate, D-, 3TMS derivative	1.1382	1.1376	1.1376	1.1376
3635_6.48_943.1375m/z	900720000	29.747	6.8303e-11	10.166		820_D--Gluconolactone, 4TMS derivative	1.1374	1.1368	1.1368	1.1368
3520_13.92_973.6203m/z	1693800000	30.658	6.8889e-11	10.162		821_Acetin, bis-1,3-trimethylsilyl ether	0.87642	0.87742	0.87746	0.87746
5185_14.79_255.2340m/z	1311700000	30.289	7.1805e-11	10.144		823_Analyte 1192	1.1443	1.1437	1.1437	1.1437
193_1-Butyl-2-methylidene-3-trimethylsilylcyclopropane	1.5121e-13	-42.588	7.3947e-11	10.131		824_cis-11,14-Eicosadienoic acid, tert-butyldimethylsilyl ester	1.1441	1.1435	1.1434	1.1434
1586_14.37_459.2822m/z	4790600000	32.158	7.5008e-11	10.125		825_3,4-Dihydroxy-5-methyl-dihydrofuran-2-one, D-, 2TMS derivative	0.70018	0.70091	0.70093	0.70095
3430_6.18_945.1325m/z	22248000000	34.373	7.7968e-11	10.108		826_1-Methyladenosine,tristrimethylsilyl ether	0.97307	0.97374	0.97372	0.97372
3449_6.30_821.1780m/z	9894400000	33.204	7.9896e-11	10.097		827_Demexiptiline	0.65709	0.65673	0.65699	0.65701
2457_10.03_235.1693m/z	9003800000	33.068	7.9896e-11	10.097		828_Benzoic acid, 5-methoxy-2-trimethylsilyloxy-, trimethylsilyl ester	0.45399	0.45381	0.45396	0.45397
3594_12.59_555.3532m/z	2662600000	31.31	7.9896e-11	10.097		829_Pyrazine-2-carboxamide, N-tert-butyldimethylsilyl	0.87122	0.87075	0.87077	0.87077
2813_15.29_952.5724n	2.5377e-10	-31.876	8.3261e-11	10.08		830_D-Glucuronic acid- lactone, 3TMS derivative	0.66356	0.66323	0.66349	0.6635
2792_15.79_608.4821m/z	5777500000	32.428	8.7902e-11	10.056		831_1-Monopalmitin, 2TMS derivative	1.1359	1.1353	1.1353	1.1353
701_13.46_913.5010m/z	1291700000	30.267	9.2234e-11	10.035		832_Demexiptiline	0.88135	0.88089	0.88087	0.88087
2425_9.99_235.1704m/z	5483800000	32.353	9.3823e-11	10.028		833_3-Propyl-5,6-bis-trimethylsilyl-1-trimethylsiloxy-1,2-dihydroborinine	1.015	1.0145	1.0145	1.0145
3458_5.17_883.3458m/z	12813000000	33.577	1.0428e-10	9.9818		834_Analyte 1205	0.69008	0.6897	0.68994	0.68995
3559_15.43_485.3481m/z	2725000000	31.344	1.0433e-10	9.9816		835_5-Iodouridine	1.1398	1.1392	1.1392	1.1392
3514_6.00_474.0754m/z	3817500000	31.83	1.0509e-10	9.9784		838_13-Docosenoic acid, Z-, TMS derivative	1.1442	1.1436	1.1436	1.1436
3622_6.53_311.0447m/z	1001600000	29.9	1.0538e-10	9.9772		841_Analyte 1216	0.85617	0.85684	0.85687	0.85688
3512_14.77_356.2815m/z	3209300000	31.58	1.0706e-10	9.9704		842_2-Trimethylsilyloxyheptanoic acid, trimethylsilyl ester	0.87347	0.87477	0.87485	0.87485
2831_12.27_320.1860m/z	1456300000	30.44	1.0706e-10	9.9704		843_1-Methyladenosine,tristrimethylsilyl ether	0.00015315	0.10286	0.10394	0.10424
3598_17.23_754.3823m/z	843250000	29.651	1.0777e-10	9.9675		845_L-Glucono-1,4-lactone 2S,3R,4S,5S-, 4TMS derivative	1.1424	1.1418	1.1418	1.1418
3547_14.78_466.3282m/z	1716300000	30.677	1.1084e-10	9.9553		846_L-Glucono-1,4-lactone 2S,3R,4S,5S-, 4TMS derivative	0.63879	0.64277	0.64287	0.64288
3006_10.57_423.1088m/z	1454900000	30.438	1.1084e-10	9.9553		847_2-Butene-1,4-diol, E-, 2TMS derivative	0.031982	0.052451	0.057149	0.057884
102_0.89_637.1805m/z	1.203e-10	-32.953	1.1257e-10	9.9486		849_Behenic acid, TBDMS derivative	0.87258	0.8721	0.87213	0.87213
31_N,N'-Bistrimethylsilyltrifluoroacetamidine	117230000000000	46.736	1.28e-10	9.8928		850_N5-1-Iminoethyl-L-ornithine	0.32232	0.32278	0.32294	0.32296
1503_10.75_315.1264m/z	204210000000	37.571	1.2833e-10	9.8917		851_L-Glucono-1,4-lactone 2S,3R,4S,5S-, 4TMS derivative	0.0074673	0.026163	0.030078	0.030845
4857_9.49_677.4228m/z	8.3311e-11	-33.483	1.3489e-10	9.87		852_Ethyl D-glucopyranoside, 4TMS derivative	0.47465	0.4744	0.4744	0.47442
3551_8.66_329.6906m/z	4840700000	32.173	1.3496e-10	9.8698		853_Zimeldine	1.1281	1.1275	1.1275	1.1275
3625_6.13_311.0413m/z	829410000	29.628	1.3675e-10	9.8641		855_Analyte 1237	0.015716	0.13606	0.13621	0.13621
3261_5.34_798.2908m/z	1587700000	30.564	1.3829e-10	9.8592		856_1-Methyladenosine,tristrimethylsilyl ether	0.97678	0.97727	0.97725	0.97725
3513_14.93_487.2712m/z	3597100000	31.744	1.3983e-10	9.8544		857_Erythritol, 4TMS derivative	1.1384	1.1378	1.1377	1.1377
3570_14.96_690.4177m/z	1587100000	30.564	1.4308e-10	9.8444		858_Gulonic acid, lactone, 4TMS derivavative	0.51752	0.51731	0.51744	0.51745
3698_6.18_835.2000m/z	678120000	29.337	1.4428e-10	9.8408		859_Dimethyl hexopyranosiduronate, D-, 3TMS derivative	0.67499	0.67742	0.67743	0.67743
3665_13.99_361.2371m/z	1097000000	30.031	1.599e-10	9.7961		860_D-Arabinose, tetrakistrimethylsilyl ether, ethyloxime isomer 2	1.1443	1.1437	1.1436	1.1436
3624_14.57_623.4570m/z	930140000	29.793	1.7094e-10	9.7671		861_D-Xylopyranose, 4TMS derivative	1.0687	1.0681	1.0681	1.0681
824_cis-11,14-Eicosadienoic acid, tert-butyldimethylsilyl ester	10451000000000	43.249	1.7622e-10	9.7539		862_17,20,21-Trihydroxypregn-1-ene-3,11-dione	0.37137	0.37323	0.37335	0.37336
3688_16.32_415.3399m/z	882030000	29.716	1.8018e-10	9.7443		863_2-linoleoylglycerol, 2TMS derivative	0.35115	0.35126	0.35126	0.35136
1550_17.02_593.4832m/z	2082800000	30.956	1.8261e-10	9.7385		864_Mannonic acid, lactone, 4TMS derivavative	1.1443	1.1437	1.1436	1.1436
3615_14.91_509.3452m/z	1180400000	30.137	2.0104e-10	9.6967		865_2-Palmitoylglycerol, 2TMS derivative	0.8714	0.871	0.87103	0.87103
1479_17.08_675.3926m/z	39496000000	35.201	2.1429e-10	9.669		867_Dimethyl hexopyranosiduronate, D-, 3TMS derivative	1.1283	1.1277	1.1277	1.1277
3684_6.39_819.2207m/z	1084400000	30.014	2.4894e-10	9.6039		869_1,5-Anhydrohexitol, 4TMS derivative	1.1427	1.1421	1.1421	1.1421
1882_8.53_433.2077m/z	8.4038e-11	-33.47	2.4938e-10	9.6031		870_1,4-benzenediol, 5-hexadecyl-2-methyl-3-octylthio-	0.9545	0.95398	0.95401	0.95401
3616_14.66_372.1971m/z	1296000000	30.271	2.5433e-10	9.5946		871_Trimethylsilyl tricosanoate	1.0625	1.0624	1.0624	1.0624
2594_0.76_275.0207m/z	1.6708e-10	-32.479	2.7409e-10	9.5621		873_L-Glucono-1,4-lactone 2S,3R,4S,5S-, 4TMS derivative	1.1278	1.1272	1.1272	1.1272
3510_6.26_945.1318m/z	8910200000	33.053	2.833e-10	9.5478		874_1-Monolinolein, 2TMS derivative	1.1411	1.1405	1.1405	1.1405
882_12.71_550.3135m/z	2281800000	31.088	2.833e-10	9.5478		875_Glucuronolactone, trisO-trimethylsilyl-	1.0232	1.0227	1.0227	1.0227
6270_13.97_618.4761m/z	1.8617e-10	-32.323	2.8944e-10	9.5384		876_1-Monooleoylglycerol, 2TMS derivative	0.51394	0.52356	0.52365	0.52365
3637_6.27_473.0754m/z	959240000	29.837	2.8956e-10	9.5383		878_L-Rhamnose, 4TMS derivative	1.1351	1.1346	1.1345	1.1345
3575_5.32_618.2186m/z	2686800000	31.323	3.06e-10	9.5143		879_1-Methyladenosine,tristrimethylsilyl ether	1.0741	1.074	1.074	1.074
2354_12.52_647.4488m/z	816330000	29.605	3.4001e-10	9.4685		880_6icyclo4.3.0nonane, 5iodomethyl-1isopropenyl-45dimethyl-,	0.46946	0.47464	0.47498	0.47498
3656_12.50_517.3770m/z	2014800000	30.908	3.5595e-10	9.4486		881_Dimethyl hexopyranosiduronate, D-, 3TMS derivative	0.41844	0.42038	0.42037	0.42048
802_Arachidonic acid, TMS derivative	804490000000	39.549	4.0596e-10	9.3915		882_Docosanol, TMS derivative	0.65985	0.66093	0.66092	0.66097
3630_6.66_947.1579m/z	1714100000	30.675	4.1736e-10	9.3795		883_Allonic acid, lactone, 4TMS derivavative	1.0808	1.0804	1.0804	1.0804
2947_10.07_235.1677m/z	1478200000	30.461	4.181e-10	9.3787		884_L-Rhamnose, 4TMS derivative	0.77546	0.77511	0.77526	0.77526
3626_10.22_602.1972m/z	1921500000	30.84	5.0778e-10	9.2943		886_Allonic acid, lactone, 4TMS derivavative	0.87057	0.87017	0.87018	0.87018
3651_15.91_537.2524m/z	1017700000	29.923	5.2804e-10	9.2773		887_17,20,21-Trihydroxypregn-1-ene-3,11-dione	0.90064	0.90075	0.90074	0.90076
3556_6.02_821.1526m/z	9887600000	33.203	5.8394e-10	9.2336		888_D-Lyxose, 4TMS derivative	1.0758	1.0755	1.0755	1.0755
300_Malonamide, 2TMS derivative	0.11603	-3.1075	5.8809e-10	9.2306		889_D-Xylose, 4TMS derivative	1.1443	1.1437	1.1437	1.1437
3650_6.28_473.0780m/z	1135900000	30.081	6.0163e-10	9.2207		890_15-Tetracosenoic acid, Z-, TMS derivative	1.1443	1.1437	1.1437	1.1437
2294_17.09_411.2205m/z	12812000000	33.577	6.0933e-10	9.2152		892_Allonic acid, lactone, 4TMS derivavative	1.0282	1.0277	1.0277	1.0277
3606_14.88_466.3291m/z	8468000000	32.979	6.462e-10	9.1896		894_Dimethyl hexopyranosiduronate, D-, 3TMS derivative	0.5912	0.59195	0.5921	0.59211
605_Analyte 866	47540000000000	45.434	6.6338e-10	9.1782		895_Zimeldine	1.1443	1.1437	1.1437	1.1437
1072_4.60_343.1026m/z	0.087456	-3.5153	6.6743e-10	9.1756		897_Lignoceric acid, TMS derivative	1.1115	1.1109	1.1109	1.1109
3597_14.77_621.4345m/z	3947600000	31.878	7.4952e-10	9.1252		899_Analyte 1288	0.69785	0.7001	0.70011	0.70011
2917_11.08_536.2612m/z	1399600000	30.382	7.6493e-10	9.1164		900_D-Xylose, 4TMS derivative	0.9218	0.92142	0.92141	0.92141
1417_16.87_675.3920m/z	32576000000	34.923	7.7448e-10	9.111		901_L-Glucono-1,4-lactone 2S,3R,4S,5S-, 4TMS derivative	0.90863	0.90842	0.90842	0.90842
3580_16.95_754.3718m/z	5713300000	32.412	7.7577e-10	9.1103		902_Dimethyl hexopyranosiduronate, D-, 3TMS derivative	0.28434	0.28705	0.28705	0.28712
3016_15.57_607.4555m/z	1730300000	30.688	8.4665e-10	9.0723		903_L-Alanine, N-3,4-bistrimethylsilyloxycinnamoyl-, methyl ester	0.89916	0.90025	0.90032	0.90032
159_L-Isoleucine, TMS derivative	3076400000000	41.484	1.0031e-09	8.9987		904_1-Tricosanol, TMS derivative	0.44467	0.446	0.44601	0.44601
3659_14.88_772.4629m/z	1504300000	30.486	1.0108e-09	8.9953		905_Ethyl D-glucopyranoside, 4TMS derivative	0.45934	0.45911	0.45944	0.45944
3759_6.46_311.0541m/z	980150000	29.868	1.0115e-09	8.995		906_Dimethyl hexopyranosiduronate, D-, 3TMS derivative	0.31878	0.34033	0.34033	0.34035
216_Bisphenol A	1.889e-12	-38.945	1.0237e-09	8.9898		907_Dimethyl hexopyranosiduronate, D-, 3TMS derivative	0.33418	0.33468	0.33469	0.33477
5656_13.86_522.2832m/z	4546400000	32.082	1.0418e-09	8.9822		909_Ethyl D-glucopyranoside, 4TMS derivative	0.89754	0.89839	0.89838	0.89838
6619_14.13_493.2570m/z	18542000000	34.11	1.0694e-09	8.9708		910_Dimethyl hexopyranosiduronate, D-, 3TMS derivative	1.1435	1.1429	1.1429	1.1429
3685_12.46_553.3337m/z	2473700000	31.204	1.1204e-09	8.9506		911_L-Rhamnose, 4TMS derivative	1.1048	1.1044	1.1044	1.1044
3584_13.42_600.3873m/z	26887000000	34.646	1.1347e-09	8.9451		912_Dimethyl hexopyranosiduronate, D-, 3TMS derivative	1.134	1.1333	1.1333	1.1333
3785_12.54_499.3572m/z	728750000	29.441	1.1469e-09	8.9405		914_D---Lyxopyranose, 4TMS derivative	1.1222	1.1216	1.1215	1.1215
1673_14.93_365.1435m/z	3075100000	31.518	1.1649e-09	8.9337		915_Pentacosanoic acid, trimethylsilyl ester	0.4438	0.44357	0.44382	0.44382
2458_14.60_397.1686m/z	24719000000	34.525	1.1899e-09	8.9245		917_1-Hexacosanol, TMS derivative	1.0728	1.0723	1.0723	1.0723
3967_15.22_466.1676m/z	1779400000	30.729	1.2045e-09	8.9192		919_L-Rhamnose, 4TMS derivative	0.37023	0.37011	0.37034	0.37037
3664_14.85_793.5451m/z	1481600000	30.464	1.2162e-09	8.915		920_D-Xylopyranose, 4TMS derivative	0.48386	0.4836	0.48385	0.48388
1853_12.53_649.5029m/z	939500000	29.807	1.2712e-09	8.8958		921_1-Tetracosanol, TMS derivative	0.47639	0.47616	0.47631	0.47631
786_Eicosanoic acid, TMS	14.365	3.8445	1.3297e-09	8.8763		922_D--Xylose, 4TMS derivative	0.982	0.98151	0.98154	0.98154
2797_9.65_287.0951m/z	17136000000	33.996	1.3334e-09	8.875		923_Coumarin-suberoylanilide hydroxamic acid	0.87314	0.87435	0.87443	0.87443
3728_14.89_411.2793m/z	1124800000	30.067	1.3334e-09	8.875		925_2-Hydroxyimino-N-2-iodophenylacetamide, 2TMS derivative	1.1343	1.1338	1.1338	1.1338
3617_9.81_455.1738m/z	5471400000	32.349	1.3972e-09	8.8547		928_Analyte 1324	0.87141	0.87094	0.87096	0.87096
349_Malic acid, 3TMS derivative	0.011433	-6.4507	1.4243e-09	8.8464		930_Ethyl D-glucopyranoside, 4TMS derivative	1.1443	1.1437	1.1437	1.1437
462_5.80_388.1359n	0.0065509	-7.2541	1.4655e-09	8.834		931_Demexiptiline	0.87177	0.87129	0.87131	0.87131
1600_0.84_283.0695m/z	908620000	29.759	1.4812e-09	8.8294		933_Hexacosanoic acid, TMS derivative	0.67408	0.67454	0.67453	0.67454
3691_9.60_502.2760m/z	1854600000	30.788	1.4924e-09	8.8261		934_Methyl xylopyranoside, 3TMS derivative	1.1443	1.1437	1.1437	1.1437
3587_9.48_453.1586m/z	11220000000	33.385	1.5884e-09	8.799		935_3,7-dioxa-2,8-disilanonane, 2,2,8,8-tetramethyl-5-propyl-5-trimethylsilyloxymethyl-	1.1443	1.1437	1.1437	1.1437
1029_12.52_277.2171m/z	4491500000	32.065	1.592e-09	8.7981		940_Tyr-Asp-Lys	0.45862	0.46401	0.46436	0.46436
3732_14.05_537.3396m/z	1609000000	30.583	1.6092e-09	8.7934		941_L-Rhamnose, 4TMS derivative	1.1443	1.1437	1.1437	1.1437
4229_14.41_691.3318m/z	9.814e-11	-33.246	1.6986e-09	8.7699		942_2,3,4-Trihydroxybutyric acid tetrakistrimethylsilyl deriv., , R,R-	1.1443	1.1437	1.1437	1.1437
3646_15.79_481.3507m/z	3274000000	31.608	1.7153e-09	8.7656		943_D---Lyxopyranose, 4TMS derivative	1.1329	1.1324	1.1324	1.1324
896_4.60_181.0495m/z	0.064228	-3.9606	1.76e-09	8.7545		944_3-Hydroxypicolinic acid, 2TMS derivative	1.1378	1.1372	1.1372	1.1372
3107_13.57_567.2931m/z	12523000000	33.544	1.8104e-09	8.7422		945_Demexiptiline	0.87178	0.87138	0.87141	0.87142
3754_12.59_771.3214m/z	1356000000	30.337	1.8272e-09	8.7382		946_2-Hydroxyimino-N-2-iodophenylacetamide, 2TMS derivative	1.1248	1.1243	1.1243	1.1243
1695_11.78_580.3231m/z	917660000	29.773	2.0268e-09	8.6932		947_Ethyl D-glucopyranoside, 4TMS derivative	1.1397	1.1391	1.1391	1.1391
3043_11.60_611.2831m/z	1417900000	30.401	2.208e-09	8.656		948_Analyte 1348	1.1113	1.1108	1.1108	1.1108
452_3-Methylglutaric acid, 2TMS derivative	3.011e-12	-38.273	2.2375e-09	8.6502		950_1-Octacosanol, TMS derivative	1.1443	1.1437	1.1437	1.1437
6399_14.78_453.1948m/z	48767000000	35.505	2.2996e-09	8.6384		952_D-Xylose, 4TMS derivative	1.1443	1.1437	1.1437	1.1437
468_Erythritol, 4TMS derivative	0.12565	-2.9925	2.5984e-09	8.5853		954_Analyte 1355	1.1443	1.1437	1.1437	1.1437
3751_6.08_945.1370m/z	986810000	29.878	2.6919e-09	8.5699		955_Arabinose, 4TMS derivative	0.41311	0.42601	0.42614	0.42614
3773_6.58_945.1708m/z	1076400000	30.004	2.7134e-09	8.5665		956_L-Rhamnose, 4TMS derivative	0.69452	0.69573	0.69573	0.69573
3711_5.94_821.1480m/z	1428900000	30.412	2.7418e-09	8.562		957_Ergosterol, TMS derivative	1.1442	1.1436	1.1435	1.1435
3712_15.46_609.4650m/z	1442700000	30.426	2.7439e-09	8.5616		958_1,3-Dithiolane, 2-28-norurs-12-en-17-yl-	0.68849	0.68815	0.68838	0.68839
3736_14.98_371.1542m/z	1273800000	30.246	3.403e-09	8.4681		959_Ethyl D-glucopyranoside, 4TMS derivative	0.66208	0.66582	0.66589	0.6659
641_Isoferulic acid, 2TMS derivative	1.5476e-12	-39.233	3.4208e-09	8.4659		962_Ergosterol, TMS derivative	1.1443	1.1436	1.1436	1.1436
1485_16.02_691.3867m/z	11483000000	33.419	3.4208e-09	8.4659		963_Hyodeoxycholic acid	0.26354	0.27671	0.27711	0.27715
576_Tyramine, 3TMS derivative	0.097165	-3.3634	3.5773e-09	8.4464		965_Campesterol, TMS derivative	1.1157	1.1152	1.1151	1.1151
3726_14.91_487.2671m/z	1748300000	30.703	3.6476e-09	8.438		966_Adenosine 2',3'-cyclic monophosphate	0.034348	0.042784	0.042819	0.043221
3767_15.53_609.4745m/z	959780000	29.838	3.7057e-09	8.4311		968_Stigmasterol, TMS derivative	1.1181	1.1176	1.1176	1.1176
3619_10.73_437.1637m/z	15893000000	33.888	3.9111e-09	8.4077		970_Ethylene glycol dodecyl ether sulfate	1.1443	1.1437	1.1437	1.1437
910_Dimethyl hexopyranosiduronate, D-, 3TMS derivative	902870000000	39.716	3.9657e-09	8.4017		971_Bilobol C171 2TMS	0.90741	0.90691	0.90693	0.90693
1549_13.91_814.5641m/z	1246400000	30.215	4.0867e-09	8.3886		972_Dimethyl hexopyranosiduronate, D-, 3TMS derivative	0.43548	0.43524	0.43525	0.43526
3639_13.37_610.4164m/z	17624000000	34.037	4.1878e-09	8.378		973_Seychellene	1.1126	1.112	1.112	1.112
3729_13.40_627.4055m/z	2894200000	31.431	4.3983e-09	8.3567		974_Arachidonoylglycine	0.9049	0.90595	0.90601	0.90601
53_0.77_259.0561m/z	0.02355	-5.4081	4.6837e-09	8.3294		976_Stigmast-5-ene, 3trimethylsiloxy-, 24S-	1.1239	1.1233	1.1233	1.1233
1227_6.61_361.1650m/z	0.12525	-2.9972	4.6837e-09	8.3294		977_Stigmastanol, TMS derivative	0.32622	0.33177	0.33183	0.33185
3631_11.08_439.1793m/z	10121000000	33.237	4.6896e-09	8.3289		978_Gorgost-5-en-3-ol, 3-, TMS derivative	1.1097	1.1093	1.1093	1.1093
1506_16.40_691.3865m/z	11024000000	33.36	4.98e-09	8.3028		980_Amyrin, TMS derivative	0.98854	0.989	0.98902	0.98902
461_0.64_242.0789m/z	0.062414	-4.002	5.002e-09	8.3009		981_Farnesol, E,E-, TMS derivative	0.45098	0.4529	0.4529	0.45299
459_4.83_265.1184m/z	0.042614	-4.5525	5.269e-09	8.2783		982_3Lanosta-911,24-dien-3-ol, TMS derivative	1.0967	1.0963	1.0963	1.0963
64_Allylamine, 2TMS derivative	5.5357e-13	-40.716	5.4329e-09	8.265		984_L-Glucono-1,4-lactone 2S,3R,4S,5S-, 4TMS derivative	1.1314	1.1307	1.1307	1.1307
374_5.21_658.1548m/z	0.098802	-3.3393	6.0409e-09	8.2189		986_Amyrin, TMS derivative	0.98413	0.98375	0.98375	0.98375
3746_6.26_947.1496m/z	1751000000	30.706	6.0804e-09	8.2161		987_--Isolongifolol, TMS derivative	0.87233	0.87337	0.87337	0.87337
3262_4.46_340.1254m/z	0.18102	-2.4658	6.5244e-09	8.1855		988_trans-1,4-Cyclohexanedicarboxylic acid, bistert-butyldimethylsilyl ester	0.97831	0.97844	0.97842	0.97842
648_Analyte 935	0.036633	-4.7707	6.5576e-09	8.1833		989_D--Xylopyranose, 4TMS derivative	1.0968	1.0962	1.0962	1.0962
2889_4.48_296.0993m/z	0.13673	-2.8706	6.5957e-09	8.1807		991_Olean-12-en-3-ol, acetate, 3-	1.0372	1.0366	1.0366	1.0366
355_10.11_209.1172m/z	0.13503	-2.8887	6.7835e-09	8.1685		992_6S-2,3,8,8-Tetramethyltricyclo5.2.2.01,6undec-2-ene	0.96511	0.96458	0.96465	0.96465
3792_6.61_947.2198m/z	1891500000	30.817	7.2142e-09	8.1418		994_cis-3,14-Clerodadien-13-ol	0.75491	0.75728	0.75734	0.75734
1699_5.36_431.3468m/z	0.031344	-4.9957	7.2384e-09	8.1404		995_Lup-2029-en-3-ol, acetate, 3-	1.0794	1.0788	1.0788	1.0788
1406_12.94_293.2112m/z	0.21249	-2.2345	7.4262e-09	8.1292		998_Spiro5.5undec-2-ene, 3,7,7-trimethyl-11-methylene-, --	0.99542	0.99493	0.99497	0.99497
1152_5.45_341.0871m/z	0.063674	-3.9732	7.5744e-09	8.1207		999_cis-3,14-Clerodadien-13-ol	1.0397	1.0392	1.0392	1.0392
5888_6.95_347.1066m/z	24.062	4.5887	7.7861e-09	8.1087		1000_n-Hexadecanoic acid, dimethyltrimethylsilylmethylsilyl ester	0.48073	0.48562	0.48595	0.48595
3727_12.80_523.3501m/z	1895600000	30.82	7.9543e-09	8.0994		12_7.25_657.1454m/z	1.1443	1.1437	1.1437	1.1437
273_0.64_168.0421m/z	0.034136	-4.8726	8.2588e-09	8.0831		16_4.90_998.3513m/z	1.1443	1.1437	1.1437	1.1437
6684_16.70_725.4787m/z	2.3719e-10	-31.973	8.5031e-09	8.0704		19_1.01_652.2084m/z	1.1385	1.1379	1.1378	1.1378
3802_10.73_315.2900m/z	1686900000	30.652	8.6149e-09	8.0648		21_6.09_357.0647m/z	1.1338	1.1332	1.1332	1.1332
6175_6.31_345.1002m/z	45.863	5.5193	8.8004e-09	8.0555		23_5.34_523.1088m/z	0.99674	0.9972	0.99722	0.99722
387_6.78_472.0629n	0.24594	-2.0236	9.1053e-09	8.0407		26_0.77_643.1726m/z	1.1443	1.1437	1.1437	1.1437
2782_6.65_433.2074m/z	0.085511	-3.5477	9.2089e-09	8.0358		27_5.26_531.0806m/z	0.88664	0.88732	0.88731	0.88731
1290_7.45_449.1083m/z	0.048653	-4.3613	9.5409e-09	8.0204		28_0.91_637.1793m/z	1.1442	1.1436	1.1436	1.1436
5520_6.24_381.1761m/z	0.23774	-2.0726	1.0326e-08	7.9861		29_8.54_511.0856m/z	0.76893	0.76969	0.76969	0.76969
5780_12.31_194.0814m/z	0.29935	-1.7401	1.0991e-08	7.959		31_8.74_955.1891m/z	1.1443	1.1437	1.1437	1.1437
45_5.12_998.4719m/z	0.14543	-2.7816	1.1084e-08	7.9553		32_4.89_569.1916m/z	1.1428	1.1421	1.1421	1.1421
2724_12.53_313.2376m/z	27.465	4.7795	1.1133e-08	7.9534		35_5.21_427.0338m/z	1.1398	1.1393	1.1393	1.1393
1553_17.09_691.3899m/z	2504000000	31.222	1.134e-08	7.9454		36_8.04_275.0910m/z	0.77077	0.772	0.77215	0.77215
187_5.09_840.3903m/z	0.24041	-2.0564	1.2247e-08	7.912		37_5.29_158.0350m/z	1.1443	1.1437	1.1437	1.1437
3786_14.77_539.3593m/z	1720100000	30.68	1.2291e-08	7.9104		38_6.71_515.0861m/z	1.1429	1.1423	1.1423	1.1423
570_0.77_763.2236m/z	0.030057	-5.0561	1.3357e-08	7.8743		39_6.27_466.0198m/z	1.1443	1.1437	1.1437	1.1437
4347_4.42_589.1246m/z	0.12221	-3.0325	1.4138e-08	7.8496		42_7.02_447.0929m/z	1.1411	1.1404	1.1404	1.1404
1665_12.47_680.3934m/z	2072100000	30.948	1.4368e-08	7.8426		45_5.12_998.4719m/z	1.1432	1.1426	1.1426	1.1426
1053_6.45_519.2442m/z	0.10599	-3.238	1.4401e-08	7.8416		48_7.04_461.0713m/z	1.1422	1.1416	1.1416	1.1416
532_7.42_537.1006m/z	0.29791	-1.7471	1.4591e-08	7.8359		49_12.28_319.1365m/z	1.1443	1.1437	1.1437	1.1437
3170_7.93_347.1156m/z	35.909	5.1663	1.5019e-08	7.8234		50_6.52_609.1451m/z	1.1443	1.1437	1.1437	1.1437
643_9,12-Octadecadienoic acid, methyl ester	6.0798	2.604	1.5308e-08	7.8151		53_0.77_259.0561m/z	1.1435	1.1429	1.1429	1.1429
702_Stearic acid, TMS derivative	13.645	3.7703	1.5491e-08	7.8099		60_8.77_473.0704m/z	1.1247	1.1243	1.1243	1.1243
491_4.70_346.1325m/z	0.062574	-3.9983	1.5876e-08	7.7993		61_6.93_477.0668m/z	1.1162	1.1157	1.1156	1.1156
553_Myristic acid, TMS derivative	3.2934	1.7196	1.6236e-08	7.7895		62_7.19_505.3052m/z	0.78623	0.78585	0.78588	0.78588
2258_12.52_499.3276m/z	9704.1	13.244	1.6324e-08	7.7872		63_5.98_853.2736m/z	0.74358	0.74535	0.7455	0.7455
274_5.09_575.2605m/z	0.28346	-1.8188	1.6351e-08	7.7865		65_0.91_133.0133m/z	1.142	1.1414	1.1413	1.1413
3715_13.41_860.6452m/z	12418000000	33.532	1.677e-08	7.7755		66_8.05_231.1011m/z	1.1443	1.1437	1.1437	1.1437
830_5.34_575.2341m/z	0.063181	-3.9844	1.7456e-08	7.758		67_5.36_697.2928n	1.1443	1.1437	1.1437	1.1437
1363_6.33_337.1496m/z	0.12831	-2.9623	1.7916e-08	7.7467		68_0.91_637.1825m/z	1.1424	1.1418	1.1417	1.1417
447_5.80_225.0758m/z	0.0012011	-9.7014	1.814e-08	7.7414		69_6.34_389.0839m/z	1.1443	1.1437	1.1437	1.1437
397_1-Phenyl-1,2-ethanediol, 2TMS derivative	0.20749	-2.2689	1.8445e-08	7.7341		70_1.13_643.1714m/z	1.1422	1.1416	1.1416	1.1416
5284_6.37_518.2360n	0.22892	-2.1271	1.9758e-08	7.7043		71_7.57_489.1036m/z	1.1403	1.1397	1.1397	1.1397
1024_6.60_307.1390m/z	0.094017	-3.4109	1.9799e-08	7.7034		73_6.47_339.0535m/z	1.1394	1.1389	1.1388	1.1388
1343_4.78_181.0494m/z	0.11702	-3.0952	2.0827e-08	7.6814		74_1.04_763.2230m/z	1.1424	1.1418	1.1418	1.1418
290_L-Threonine, 3TMS derivative	0.24751	-2.0145	2.1537e-08	7.6668		75_4.73_416.1548m/z	1.1408	1.1402	1.1402	1.1402
3835_15.70_496.3638m/z	1334300000	30.313	2.1555e-08	7.6665		78_9.38_347.2434m/z	1.1397	1.1392	1.1391	1.1391
38_6.71_515.0861m/z	0.0074263	-7.0731	2.1963e-08	7.6583		79_5.32_708.3226m/z	1.1352	1.1347	1.1347	1.1347
1222_15.26_279.2321m/z	20.668	4.3693	2.2489e-08	7.648		81_5.19_382.1138m/z	1.1422	1.1416	1.1415	1.1415
84_3-Pyridinol, TMS derivative	0.2799	-1.837	2.2709e-08	7.6438		82_4.44_381.1295m/z	1.1413	1.1408	1.1408	1.1408
1068_7.07_477.2318m/z	0.069281	-3.8514	2.2859e-08	7.6409		84_5.18_179.0339m/z	1.1404	1.1398	1.1398	1.1398
5039_14.85_769.4992m/z	1322200000	30.3	2.3615e-08	7.6268		86_7.53_397.0595m/z	1.1415	1.1409	1.1409	1.1409
294_6.34_367.1028m/z	0.090007	-3.4738	2.385e-08	7.6225		87_4.76_501.1173m/z	1.1356	1.1352	1.1351	1.1351
822_4.74_310.1148m/z	0.086078	-3.5382	2.4016e-08	7.6195		89_5.46_625.1401m/z	1.1443	1.1437	1.1437	1.1437
1332_6.08_521.2600m/z	0.23216	-2.1068	2.5329e-08	7.5964		90_5.06_949.3994m/z	1.1297	1.1291	1.1291	1.1291
751_4.78_199.0054m/z	0.066105	-3.9191	2.5742e-08	7.5894		91_8.81_489.2696m/z	0.73835	0.74002	0.74017	0.74017
1317_0.67_245.0421m/z	0.087502	-3.5145	2.6615e-08	7.5749		92_5.96_371.0797m/z	1.1234	1.1228	1.1228	1.1228
32_4.89_569.1916m/z	0.045893	-4.4456	2.844e-08	7.5461		93_11.53_393.0998m/z	0.55956	0.5605	0.56049	0.56052
1876_4.56_395.1553m/z	0.08667	-3.5283	2.8655e-08	7.5428		94_4.79_462.1391m/z	0.86254	0.86277	0.86277	0.86277
332_7.84_273.1698m/z	0.01944	-5.6848	2.8884e-08	7.5393		95_6.06_875.2984m/z	0.84203	0.84299	0.84299	0.84299
679_5.65_293.1233m/z	0.077024	-3.6985	2.9732e-08	7.5268		97_5.21_338.0450m/z	1.1442	1.1436	1.1436	1.1436
4625_7.06_136.9904m/z	6.7362	2.7519	3.0267e-08	7.519		100_4.76_387.0748m/z	1.1358	1.1352	1.1352	1.1352
479_9.51_327.2169m/z	0.071695	-3.802	3.0542e-08	7.5151		101_6.26_696.1104m/z	1.1443	1.1437	1.1436	1.1436
233_5.13_733.3441m/z	0.31714	-1.6568	3.0998e-08	7.5087		102_0.89_637.1805m/z	1.1441	1.1435	1.1435	1.1435
360_14.02_279.2321m/z	49.417	5.6269	3.1301e-08	7.5044		103_5.79_177.0182m/z	1.1393	1.1387	1.1387	1.1387
869_1,5-Anhydrohexitol, 4TMS derivative	9.2434	3.2084	3.247e-08	7.4885		104_7.30_701.0958m/z	1.1316	1.1309	1.1309	1.1309
623_9-Hexadecenoic acid, Z-, TMS derivative	12.81	3.6792	3.2804e-08	7.4841		105_5.91_264.1221m/z	1.0822	1.0816	1.0816	1.0816
941_3.52_150.0411m/z	0.15587	-2.6816	3.2873e-08	7.4832		106_7.20_503.0815m/z	1.1269	1.1263	1.1263	1.1263
781_4.64_503.1410m/z	0.027614	-5.1784	3.4212e-08	7.4658		107_5.94_454.1172m/z	1.1405	1.1399	1.1399	1.1399
1621_8.23_243.1229m/z	105.86	6.7261	3.6687e-08	7.4355		108_5.20_672.1328m/z	1.1443	1.1437	1.1437	1.1437
2970_5.62_379.1065m/z	30.132	4.9132	3.6687e-08	7.4355		113_7.19_300.0262m/z	1.1278	1.1272	1.1272	1.1272
249_6.58_489.0861m/z	0.09759	-3.3571	3.746e-08	7.4264		114_7.00_487.0487m/z	0.98815	0.98766	0.98767	0.98767
3761_15.23_494.3490m/z	7700400000	32.842	3.7846e-08	7.422		115_7.21_441.0861m/z	1.1383	1.1378	1.1378	1.1378
799_6.52_518.2359n	0.049294	-4.3425	3.9524e-08	7.4031		117_5.21_656.1385m/z	1.1314	1.1308	1.1308	1.1308
6255_6.14_303.0897m/z	0.010593	-6.5607	3.9875e-08	7.3993		118_6.05_400.1055m/z	1.1357	1.1352	1.1352	1.1352
1103_6.09_567.2653m/z	0.19514	-2.3574	4.1766e-08	7.3792		119_4.89_885.2706m/z	1.1443	1.1437	1.1437	1.1437
5183_13.74_566.5649m/z	1556500000	30.536	4.1775e-08	7.3791		120_7.30_339.5809m/z	1.1138	1.1132	1.1132	1.1132
133_Trimethylsilylmethanol	0.35128	-1.5093	4.2131e-08	7.3754		121_6.04_357.0644m/z	1.1097	1.1092	1.1091	1.1091
430_Phenylalanine, 2TMS derivative	0.41394	-1.2725	4.234e-08	7.3732		122_8.48_411.0748m/z	1.1412	1.1406	1.1406	1.1406
864_8.05_354.1917m/z	0.10321	-3.2764	4.2523e-08	7.3714		125_4.96_470.1119m/z	0.98842	0.98795	0.98796	0.98796
1272_12.77_641.4625m/z	167.36	7.3868	4.2923e-08	7.3673		126_4.84_529.1598m/z	1.1405	1.1399	1.1398	1.1398
4860_6.17_363.1106m/z	25.72	4.6848	4.3913e-08	7.3574		127_1.01_631.1819m/z	1.1159	1.1153	1.1153	1.1153
5091_15.22_392.3166m/z	14.474	3.8554	4.4028e-08	7.3563		128_6.14_467.0805m/z	0.83933	0.84052	0.84051	0.84051
2507_16.04_605.4032m/z	827900000	29.625	4.4281e-08	7.3538		129_11.53_361.1625m/z	0.54838	0.54945	0.54944	0.54946
149_5.14_998.4732m/z	0.28499	-1.811	4.4408e-08	7.3525		130_6.35_389.0846m/z	1.1443	1.1437	1.1437	1.1437
795_6.16_303.0900m/z	0.21998	-2.1846	4.5927e-08	7.3379		131_9.21_423.0750m/z	1.1257	1.1252	1.1252	1.1252
3143_1.45_259.0568m/z	0.055175	-4.1798	4.6835e-08	7.3294		133_6.18_335.0767m/z	0.77857	0.78103	0.78103	0.78103
1167_4.35_283.0907n	0.29076	-1.7821	4.7682e-08	7.3216		137_5.69_711.1384m/z	1.1443	1.1437	1.1437	1.1437
845_L-Glucono-1,4-lactone 2S,3R,4S,5S-, 4TMS derivative	0.44561	-1.1661	4.9805e-08	7.3027		138_5.06_840.4339m/z	1.1217	1.1211	1.1211	1.1211
105_tert-Butylpentamethyldisiloxane	0.25188	-1.9892	5.0213e-08	7.2992		139_16.53_619.4190m/z	0.65231	0.65628	0.65627	0.65629
74_1.04_763.2230m/z	0.076618	-3.7062	5.0705e-08	7.2949		141_9.17_513.2331m/z	0.99742	0.99694	0.99695	0.99695
2448_4.79_515.1401m/z	0.043114	-4.5357	5.0882e-08	7.2934		142_4.89_627.1898m/z	1.1442	1.1436	1.1435	1.1435
627_7.66_489.1035m/z	0.09347	-3.4193	5.0882e-08	7.2934		145_7.21_395.1338m/z	1.1442	1.1436	1.1435	1.1435
68_0.91_637.1825m/z	0.0015526	-9.3311	5.1608e-08	7.2873		149_5.14_998.4732m/z	1.1425	1.1419	1.1418	1.1418
1809_15.45_367.1578m/z	9430500000	33.135	5.4744e-08	7.2617		151_5.09_515.2398m/z	1.1419	1.1413	1.1412	1.1412
249_Butanedioic acid, 2TMS derivative	0.15487	-2.6909	5.5261e-08	7.2576		152_4.41_665.2022m/z	1.1404	1.1399	1.1399	1.1399
686_12.60_301.2379m/z	0.032636	-4.9374	5.6638e-08	7.2469		154_8.30_441.0862m/z	1.1307	1.1301	1.13	1.13
2079_8.79_433.1138m/z	0.1015	-3.3004	6.0666e-08	7.2171		155_6.66_820.1850m/z	1.1357	1.1351	1.135	1.135
245_4.44_381.1292m/z	0.15248	-2.7133	6.2264e-08	7.2058		156_11.57_192.1146m/z	0.60065	0.60158	0.60157	0.60159
644_2-Trimethylsilyloxyheptanoic acid, trimethylsilyl ester	4.5841e-14	-44.31	6.2654e-08	7.2031		158_9.51_327.3834m/z	1.1443	1.1437	1.1437	1.1437
3167_4.79_380.1555m/z	0.26542	-1.9137	6.5573e-08	7.1833		159_11.13_287.2219m/z	1.1416	1.141	1.141	1.141
70_1.13_643.1714m/z	0.0316	-4.9839	6.5756e-08	7.1821		161_6.48_646.1367m/z	0.79938	0.80057	0.80069	0.80069
48_7.04_461.0713m/z	0.051747	-4.2724	6.8149e-08	7.1665		162_6.03_711.1600m/z	0.98648	0.98701	0.98704	0.98704
81_5.19_382.1138m/z	0.077723	-3.6855	6.9204e-08	7.1599		164_5.60_793.2541m/z	1.0213	1.0211	1.0211	1.0211
1184_8.75_411.1410m/z	0.047724	-4.3891	6.9806e-08	7.1561		165_12.95_361.1978m/z	1.136	1.1355	1.1355	1.1355
1305_4.44_599.1609m/z	0.061812	-4.016	7.013e-08	7.1541		166_5.00_327.0343m/z	0.87612	0.87567	0.87578	0.87579
1173_5.95_749.2282m/z	0.39496	-1.3402	7.3033e-08	7.1365		168_5.75_385.1133m/z	1.133	1.1325	1.1324	1.1324
850_5.45_179.0340m/z	0.14301	-2.8058	7.3353e-08	7.1346		170_8.59_677.1687m/z	1.1273	1.1268	1.1268	1.1268
237_10.12_325.2001m/z	0.16895	-2.5654	7.3804e-08	7.1319		171_5.34_708.3276m/z	1.1443	1.1437	1.1437	1.1437
627_Palmitic Acid, TMS derivative	7.5302	2.9127	7.4189e-08	7.1297		172_5.80_485.1236m/z	1.1275	1.1272	1.1272	1.1272
3131_0.66_317.0539m/z	0.19786	-2.3374	7.6331e-08	7.1173		173_11.54_221.1519m/z	0.58729	0.58821	0.5882	0.58822
3723_6.88_428.2042n	0.40155	-1.3164	7.723e-08	7.1122		174_5.32_443.7947m/z	1.1443	1.1437	1.1437	1.1437
6425_10.58_221.1174m/z	0.18412	-2.4413	7.9021e-08	7.1023		176_6.00_701.1710m/z	1.0834	1.0833	1.0833	1.0833
1917_4.59_335.1334m/z	0.069148	-3.8542	7.9357e-08	7.1004		177_6.70_513.1036m/z	1.0696	1.0695	1.0694	1.0694
699_8.16_352.1758m/z	0.15048	-2.7324	7.982e-08	7.0979		180_6.26_275.0916m/z	1.0617	1.062	1.062	1.062
217_5.09_310.1288m/z	0.26264	-1.9288	7.9995e-08	7.0969		182_5.86_513.1658m/z	1.1387	1.1381	1.138	1.138
487_Phosphoric acid, 2-trimethylsiloxy-1-trimethylsiloxymethylethyl bistrimethylsilyl ester	0.16534	-2.5965	8.103e-08	7.0914		186_4.89_510.1171m/z	0.86711	0.86665	0.86676	0.86677
581_4.72_218.1023m/z	0.098324	-3.3463	8.2048e-08	7.0859		187_5.09_840.3903m/z	1.1432	1.1425	1.1425	1.1425
321_6.34_191.0551m/z	0.10182	-3.296	8.2048e-08	7.0859		188_4.99_645.0693m/z	0.98842	0.98788	0.98789	0.98788
4655_15.29_327.2170m/z	116.63	6.8658	8.279e-08	7.082		191_5.42_303.0495m/z	1.1443	1.1437	1.1437	1.1437
241_5.24_509.1901m/z	0.081419	-3.6185	8.2792e-08	7.082		197_6.99_469.0410m/z	0.78001	0.77959	0.77965	0.77965
281_4.70_401.1077m/z	0.075606	-3.7254	8.5502e-08	7.068		201_8.58_489.0855m/z	1.1443	1.1437	1.1437	1.1437
1266_6.39_451.2180m/z	0.10883	-3.1999	8.6485e-08	7.0631		203_6.98_969.1285m/z	1.1286	1.128	1.128	1.128
65_0.91_133.0133m/z	0.00066426	-10.556	8.6495e-08	7.063		205_5.07_839.2857m/z	1.1329	1.1323	1.1322	1.1322
1805_0.70_683.2241m/z	0.10472	-3.2554	8.6495e-08	7.063		206_11.53_235.1329m/z	0.48548	0.49354	0.49359	0.49359
4532_5.37_432.1626n	0.22076	-2.1795	9.3046e-08	7.0313		207_7.81_343.2116m/z	1.1416	1.141	1.141	1.141
41_-Methamphetamine, TBDMS derivative	2.0103e-15	-48.822	9.335e-08	7.0299		209_7.05_285.0388m/z	1.1443	1.1437	1.1437	1.1437
393_6.78_961.1274m/z	0.18098	-2.4661	9.3837e-08	7.0276		211_6.03_711.1563m/z	1.1443	1.1437	1.1436	1.1436
610_Pantothenic acid tritms	0.35903	-1.4778	9.3837e-08	7.0276		214_4.72_318.0268m/z	1.1443	1.1437	1.1437	1.1437
4473_5.24_515.1405m/z	0.11291	-3.1468	9.3958e-08	7.0271		215_5.19_593.7068m/z	0.87692	0.87646	0.87658	0.87658
1086_4.95_740.2018m/z	0.099175	-3.3339	9.4453e-08	7.0248		216_5.27_582.1756m/z	1.1314	1.131	1.1309	1.1309
3733_5.37_433.1611m/z	0.10958	-3.1899	9.7811e-08	7.0096		217_5.09_310.1288m/z	1.1421	1.1414	1.1414	1.1414
725_16.37_981.5756m/z	4.514e-11	-34.367	9.7923e-08	7.0091		218_10.29_715.2019m/z	1.093	1.0927	1.0926	1.0926
151_5.09_515.2398m/z	0.25171	-1.9902	9.7923e-08	7.0091		219_4.79_567.1763m/z	1.1345	1.1339	1.1339	1.1339
6577_13.92_496.2679m/z	15.981	3.9983	1.008e-07	6.9965		220_4.62_602.1249m/z	1.1443	1.1437	1.1437	1.1437
761_D-Xylose, 4TMS derivative	0.22417	-2.1574	1.0113e-07	6.9951		224_6.54_355.0482m/z	1.1227	1.1222	1.1221	1.1221
480_0.71_845.2755m/z	0.17426	-2.5207	1.0376e-07	6.984		225_5.75_471.1079m/z	1.1132	1.1128	1.1128	1.1128
718_7.00_459.2166m/z	0.1931	-2.3726	1.0472e-07	6.98		226_7.20_549.0879m/z	1.1158	1.1152	1.1152	1.1152
3905_12.52_769.3029m/z	2924600000	31.446	1.0486e-07	6.9794		227_8.71_809.2079m/z	1.1283	1.128	1.128	1.128
401_5.67_373.1133m/z	0.00045355	-11.106	1.0589e-07	6.9751		230_7.29_813.1320m/z	1.1368	1.1362	1.1362	1.1362
475_2'-Nitro-4',5'-dimethoxyacetophenone	7.5846	2.9231	1.0815e-07	6.966		231_11.53_208.1453n	0.46147	0.46235	0.46246	0.4625
484_Erythritol, 4TMS derivative	4.0765	2.0273	1.0815e-07	6.966		233_5.13_733.3441m/z	1.1427	1.1421	1.1421	1.1421
698_9.47_540.2922n	0.023715	-5.3981	1.0892e-07	6.9629		234_9.07_425.0907m/z	1.1269	1.1264	1.1264	1.1264
1212_7.85_415.1241m/z	0.23796	-2.0712	1.1309e-07	6.9466		235_2.11_540.0450m/z	1.1394	1.1388	1.1388	1.1388
636_6.37_429.1757m/z	0.0023953	-8.7056	1.135e-07	6.945		237_10.12_325.2001m/z	1.1421	1.1415	1.1415	1.1415
4524_15.30_307.2270m/z	40.46	5.3384	1.1564e-07	6.9369		238_4.58_585.1465m/z	1.1443	1.1437	1.1437	1.1437
1953_5.33_445.1971m/z	0.15531	-2.6868	1.1597e-07	6.9356		239_5.13_468.2139m/z	1.1321	1.1315	1.1314	1.1314
3035_5.33_444.1990n	0.25687	-1.9609	1.1712e-07	6.9314		240_5.98_373.1499m/z	1.1443	1.1437	1.1437	1.1437
2717_4.78_261.0065m/z	0.19472	-2.3606	1.1871e-07	6.9255		241_5.24_509.1901m/z	1.142	1.1414	1.1414	1.1414
5863_6.16_281.1385m/z	10.161	3.3449	1.2818e-07	6.8922		242_8.60_801.1667m/z	1.1415	1.1409	1.1409	1.1409
207_7.81_343.2116m/z	0.067613	-3.8865	1.3054e-07	6.8842		243_6.99_536.9749m/z	1.1443	1.1437	1.1437	1.1437
763_1.01_505.1674m/z	0.33075	-1.5962	1.3083e-07	6.8833		245_4.44_381.1292m/z	1.1423	1.1416	1.1416	1.1416
326_4.80_279.1071m/z	0.039571	-4.6594	1.3248e-07	6.8778		246_9.77_317.1420m/z	1.093	1.0931	1.093	1.093
159_11.13_287.2219m/z	0.20013	-2.321	1.3321e-07	6.8755		248_7.03_921.1691m/z	0.87664	0.87616	0.87627	0.87627
342_Ethanamine, 2TMS derivative	0.38646	-1.3716	1.3326e-07	6.8753		249_6.58_489.0861m/z	1.1426	1.142	1.142	1.142
272_Homoserine, 3TMS derivative	0.099265	-3.3326	1.3331e-07	6.8751		251_5.75_315.0708m/z	1.1201	1.1195	1.1194	1.1194
676_2.10_243.0610m/z	0.31169	-1.6818	1.3353e-07	6.8744		253_14.34_571.2884m/z	1.0783	1.0777	1.0777	1.0777
861_5.27_417.1396m/z	0.062383	-4.0027	1.3555e-07	6.8679		254_8.74_497.1637m/z	1.1442	1.1436	1.1436	1.1436
1254_0.67_152.9949m/z	0.066874	-3.9024	1.4132e-07	6.8498		256_8.55_327.2561m/z	0.25346	0.28024	0.28037	0.28039
4887_15.36_455.2099m/z	13712000000	33.675	1.4435e-07	6.8406		259_6.72_611.2546m/z	1.0701	1.0704	1.0704	1.0704
242_8.60_801.1667m/z	0.34668	-1.5283	1.4608e-07	6.8354		260_5.28_409.1708m/z	1.1301	1.1295	1.1295	1.1295
86_7.53_397.0595m/z	0.083242	-3.5866	1.4953e-07	6.8253		261_5.18_923.2839m/z	1.1395	1.1389	1.1388	1.1388
456_4.89_315.2346m/z	0.14819	-2.7545	1.5082e-07	6.8215		262_8.49_491.0970m/z	1.1312	1.1308	1.1308	1.1308
614_1.64_269.0689m/z	0.1857	-2.4289	1.515e-07	6.8196		263_5.32_909.3684m/z	1.1443	1.1437	1.1437	1.1437
292_4.71_480.1616m/z	0.11765	-3.0874	1.5274e-07	6.816		264_10.13_715.2023m/z	1.1055	1.105	1.105	1.105
6573_6.00_305.0692m/z	5.1067	2.3524	1.5291e-07	6.8156		266_6.20_448.1100m/z	1.1132	1.1127	1.1127	1.1127
1187_5.35_875.3533m/z	0.063678	-3.9731	1.5435e-07	6.8115		267_6.14_429.1042m/z	1.1402	1.1395	1.1395	1.1395
2232_11.83_363.2171m/z	396.03	8.6295	1.547e-07	6.8105		269_5.62_658.1538m/z	0.99714	0.99759	0.99762	0.99762
3681_14.78_962.5345m/z	2.6005e-10	-31.841	1.5976e-07	6.7965		270_8.94_429.1178m/z	1.1137	1.1133	1.1133	1.1133
860_4.35_150.0412m/z	0.28416	-1.8152	1.6199e-07	6.7905		273_0.64_168.0421m/z	1.1433	1.1427	1.1427	1.1427
2645_14.79_471.3121m/z	183.03	7.5159	1.6466e-07	6.7834		274_5.09_575.2605m/z	1.143	1.1424	1.1424	1.1424
1777_4.89_315.0713m/z	0.24861	-2.0081	1.65e-07	6.7825		278_10.12_307.1908m/z	1.1413	1.1406	1.1406	1.1406
5276_9.16_491.2851m/z	0.22102	-2.1777	1.6918e-07	6.7716		279_11.53_236.1044m/z	0.32424	0.32514	0.32513	0.32519
398_6.77_469.0411m/z	0.14899	-2.7467	1.7138e-07	6.766		280_4.89_315.5799m/z	1.1387	1.1381	1.138	1.138
2735_7.35_447.0925m/z	0.061003	-4.035	1.7242e-07	6.7634		281_4.70_401.1077m/z	1.142	1.1414	1.1414	1.1414
82_4.44_381.1295m/z	0.24682	-2.0185	1.727e-07	6.7627		282_6.66_535.1804m/z	1.1443	1.1437	1.1437	1.1437
1835_4.68_204.0653m/z	0.12914	-2.9529	1.7307e-07	6.7618		285_7.63_317.1953m/z	1.1393	1.1387	1.1386	1.1386
692_5.69_341.1226m/z	0.22939	-2.1241	1.7583e-07	6.7549		287_4.61_562.1181m/z	1.1443	1.1437	1.1437	1.1437
4130_4.95_435.0596m/z	0.056522	-4.145	1.7651e-07	6.7532		291_7.41_855.2198m/z	0.90108	0.90059	0.90065	0.90065
410_5-Hydroxypipecolic acid, 3TMS derivative	0.081704	-3.6135	1.7651e-07	6.7532		292_4.71_480.1616m/z	1.1415	1.1408	1.1408	1.1408
551_Erythritol, 4TMS derivative	10.7	3.4195	1.7777e-07	6.7501		294_6.34_367.1028m/z	1.1429	1.1422	1.1422	1.1422
4413_5.81_257.0811m/z	79.163	6.3068	1.7785e-07	6.7499		295_6.66_590.1869m/z	0.85897	0.85853	0.85865	0.85865
1153_11.53_477.3064m/z	0.13119	-2.9302	1.7968e-07	6.7455		296_5.43_303.1430m/z	1.1443	1.1437	1.1437	1.1437
1429_6.61_523.2181m/z	0.1323	-2.9182	1.8113e-07	6.742		297_7.46_473.0738m/z	1.1359	1.1353	1.1352	1.1352
278_10.12_307.1908m/z	0.17639	-2.5032	1.837e-07	6.7359		301_5.37_431.4015m/z	0.7626	0.76222	0.76228	0.76228
1096_4.89_153.0183m/z	0.21082	-2.2459	1.8535e-07	6.732		302_4.53_331.0732m/z	1.1067	1.1062	1.1062	1.1062
473_4-Aminobutanoic acid, 3TMS derivative	0.21679	-2.2056	1.9982e-07	6.6994		304_6.14_489.1950m/z	1.1391	1.1385	1.1385	1.1385
122_8.48_411.0748m/z	0.11167	-3.1626	2.0016e-07	6.6986		306_6.66_373.1271m/z	1.1401	1.1395	1.1395	1.1395
2596_10.29_289.1799m/z	0.094964	-3.3965	2.0281e-07	6.6929		307_6.61_591.2058m/z	1.1443	1.1437	1.1437	1.1437
549_2.57_325.1117m/z	0.11803	-3.0827	2.0444e-07	6.6894		308_6.02_351.0711m/z	0.96796	0.9686	0.96863	0.96863
329_4-Amino-9-methoxypsoralen	0.3089	-1.6948	2.0618e-07	6.6858		309_5.52_351.0715m/z	1.1253	1.1247	1.1247	1.1247
1495_7.73_477.2337m/z	0.19833	-2.334	2.0792e-07	6.6821		310_4.30_341.1079m/z	1.1394	1.1388	1.1388	1.1388
353_Dihydrouracil, 2TMS derivative	0.1624	-2.6224	2.1103e-07	6.6757		314_7.20_507.1042m/z	1.1347	1.1341	1.1341	1.1341
874_1-Monolinolein, 2TMS derivative	2.6894	1.4273	2.1103e-07	6.6757		315_5.93_339.0522m/z	1.1364	1.1358	1.1358	1.1358
1524_0.67_421.0741m/z	0.127	-2.9771	2.1152e-07	6.6747		316_8.55_327.6082m/z	0.016524	0.10773	0.10796	0.10818
2574_8.66_329.1057m/z	12.276	3.6178	2.1434e-07	6.6689		317_11.40_287.2218m/z	1.1352	1.1346	1.1346	1.1346
643_0.99_504.1684n	0.33595	-1.5737	2.1587e-07	6.6658		319_8.06_543.1441m/z	1.0739	1.0744	1.0744	1.0744
42_7.02_447.0929m/z	0.043995	-4.5065	2.1626e-07	6.665		320_6.83_387.1590m/z	0.6137	0.61452	0.61451	0.61456
6248_15.25_369.3000m/z	167.21	7.3855	2.2977e-07	6.6387		321_6.34_191.0551m/z	1.142	1.1414	1.1414	1.1414
677_4.35_833.2543m/z	0.2889	-1.7913	2.3181e-07	6.6349		323_0.72_209.0655m/z	1.134	1.1335	1.1334	1.1334
485_D---Rhamnose, tetrakistrimethylsilyl ether, methyloxime anti	0.073101	-3.774	2.3285e-07	6.6329		324_14.02_507.3053m/z	0.98428	0.98513	0.98512	0.98512
1812_7.96_538.1376m/z	0.025717	-5.2811	2.3509e-07	6.6288		325_17.43_985.6039m/z	0.97413	0.97395	0.97397	0.97396
750_5.64_409.1702m/z	0.13715	-2.8662	2.3892e-07	6.6217		326_4.80_279.1071m/z	1.1416	1.141	1.141	1.141
92_Tetrasiloxane, decamethyl-	0.4843	-1.046	2.567e-07	6.5906		327_5.27_459.1848m/z	1.1321	1.1315	1.1314	1.1314
4448_4.68_368.0981m/z	0.27462	-1.8645	2.6117e-07	6.5831		329_8.58_823.2443m/z	1.1083	1.1077	1.1077	1.1077
75_4.73_416.1548m/z	0.049278	-4.3429	2.6807e-07	6.5718		331_5.27_394.1705m/z	0.97878	0.97906	0.97905	0.97905
971_11.75_331.2483m/z	0.24204	-2.0467	2.7089e-07	6.5672		332_7.84_273.1698m/z	1.1428	1.1422	1.1422	1.1421
876_5.67_470.1649m/z	0.10712	-3.2226	2.7377e-07	6.5626		333_8.20_455.2755m/z	1.1443	1.1436	1.1436	1.1436
2743_14.26_867.4766m/z	106970000000	36.638	2.769e-07	6.5577		334_9.11_497.2749m/z	1.1398	1.1392	1.1391	1.1391
433_4-Hydroxybenzoic acid, 2TMS derivative	0.31102	-1.6849	2.7798e-07	6.556		339_1.47_259.0551m/z	1.1363	1.1357	1.1357	1.1357
811_4.53_395.0273m/z	0.15454	-2.6939	2.8252e-07	6.549		340_5.51_707.4262m/z	1.109	1.1084	1.1084	1.1084
2292_15.35_443.3163m/z	14.475	3.8555	2.8549e-07	6.5444		341_7.36_855.1787m/z	0.47883	0.48089	0.48113	0.48114
5084_8.90_345.2278m/z	5.0285	2.3301	2.8712e-07	6.5419		343_14.29_433.2609m/z	0.86612	0.86565	0.86565	0.86565
943_4.68_308.0761m/z	0.11925	-3.0679	2.8853e-07	6.5398		347_5.95_371.0799m/z	1.1307	1.1301	1.1301	1.1301
1671_6.10_386.1936n	0.31678	-1.6585	2.8887e-07	6.5393		350_7.47_629.2424m/z	1.1263	1.1256	1.1256	1.1256
3174_4.70_397.1710m/z	0.18238	-2.4549	2.9225e-07	6.5342		351_7.39_351.0703m/z	1.1335	1.133	1.1329	1.1329
6208_4.41_151.0253m/z	0.3419	-1.5484	2.9566e-07	6.5292		352_5.05_950.4077m/z	1.1377	1.1371	1.1371	1.137
334_N-4-Bistrimethylsilylaminobutylacetamide	0.41034	-1.2851	2.9813e-07	6.5256		353_5.55_357.0619m/z	0.24828	0.26046	0.26075	0.26087
1015_6.54_489.0710m/z	0.043784	-4.5135	2.9836e-07	6.5253		355_10.11_209.1172m/z	1.1434	1.1428	1.1427	1.1427
384_5.99_505.1923m/z	0.0091383	-6.7739	3.1626e-07	6.5		358_5.05_817.8421m/z	1.1349	1.1343	1.1343	1.1343
450_5.45_382.1136m/z	0.040139	-4.6389	3.1626e-07	6.5		359_4.87_647.1801m/z	1.1403	1.1397	1.1397	1.1397
107_5.94_454.1172m/z	0.076899	-3.7009	3.4396e-07	6.4635		360_14.02_279.2321m/z	1.1427	1.1421	1.1421	1.1421
1364_15.02_378.3016m/z	14.006	3.808	3.4651e-07	6.4603		361_7.53_219.0282m/z	1.1394	1.1388	1.1388	1.1388
126_4.84_529.1598m/z	0.046105	-4.4389	3.5333e-07	6.4518		363_6.97_343.0847m/z	1.1195	1.1189	1.1189	1.1189
418_Pyrazine, 2,5-bistrimethylsilyloxy-	0.31056	-1.6871	3.5333e-07	6.4518		364_6.64_645.2379m/z	1.1443	1.1437	1.1437	1.1437
84_5.18_179.0339m/z	0.07846	-3.6719	3.5352e-07	6.4516		365_14.39_571.3249m/z	0.48937	0.49316	0.4935	0.49352
584_6.25_401.1084m/z	0.032176	-4.9579	3.5937e-07	6.4445		366_5.90_511.1095m/z	0.89745	0.8975	0.8975	0.89749
2546_6.93_345.1000m/z	29.161	4.866	3.5961e-07	6.4442		368_7.22_815.1467m/z	0.39687	0.40039	0.4004	0.40045
434_2-Hydroxyundecanoic acid, trimethylsilyl ether, trimethylsilyl ester	0.20365	-2.2959	3.5977e-07	6.444		372_8.06_367.1017m/z	1.1354	1.1348	1.1348	1.1348
758_D-Ribose, 4TMS derivative	0.13502	-2.8888	3.6554e-07	6.4371		373_4.69_353.1439m/z	1.1303	1.1297	1.1296	1.1296
872_7.55_537.1607m/z	0.17255	-2.5349	3.6594e-07	6.4366		374_5.21_658.1548m/z	1.1434	1.1428	1.1428	1.1428
5836_4.41_283.0675m/z	0.3324	-1.589	3.6594e-07	6.4366		375_5.10_250.1076m/z	1.1379	1.1373	1.1373	1.1373
849_4.34_848.2654m/z	0.19311	-2.3725	3.68e-07	6.4342		377_7.19_505.0982m/z	1.1393	1.1387	1.1387	1.1387
318_Cadaverine, 4TMS derivative	0.41138	-1.2815	3.7285e-07	6.4285		378_8.11_343.2119m/z	1.1322	1.1318	1.1317	1.1317
152_4.41_665.2022m/z	0.13983	-2.8382	3.7344e-07	6.4278		379_8.93_295.0810m/z	1.1303	1.1298	1.1298	1.1298
61_Pyridine, 2,4,6-trimethyl-	0.388	-1.3659	3.7404e-07	6.4271		381_0.69_615.1529m/z	0.61021	0.62008	0.62007	0.62007
2338_8.67_681.2005m/z	63.055	5.9785	3.7643e-07	6.4243		382_8.28_699.3764m/z	0.70545	0.7051	0.70518	0.70518
118_2-Propenoic acid, 2-trimethylsilyloxy-, trimethylsilyl ester	0.28439	-1.8141	3.7663e-07	6.4241		383_4.65_414.9948m/z	1.1443	1.1437	1.1437	1.1437
605_8.27_565.3224m/z	0.013664	-6.1935	3.8605e-07	6.4134		384_5.99_505.1923m/z	1.1406	1.14	1.14	1.14
71_7.57_489.1036m/z	0.057582	-4.1182	3.8973e-07	6.4092		386_5.67_211.0601m/z	1.1443	1.1437	1.1437	1.1437
359_4.87_647.1801m/z	0.10182	-3.2958	3.9217e-07	6.4065		387_6.78_472.0629n	1.1433	1.1427	1.1426	1.1426
2692_9.48_349.1869m/z	0.20302	-2.3003	3.9908e-07	6.3989		388_7.10_569.2231m/z	1.1373	1.1367	1.1367	1.1367
313_Cadaverine, 3TMS derivative	0.41183	-1.2799	4.0057e-07	6.3973		389_5.76_445.0982m/z	1.1319	1.1315	1.1315	1.1315
2414_8.23_225.1123m/z	465.1	8.8614	4.03e-07	6.3947		390_6.66_547.1116m/z	1.1443	1.1437	1.1437	1.1437
6098_13.46_221.1537m/z	0.13326	-2.9076	4.0504e-07	6.3925		391_6.46_449.2018m/z	1.1261	1.1255	1.1255	1.1255
270_2-Butenedioic acid, E-, 2TMS derivative	0.091299	-3.4533	4.0917e-07	6.3881		392_6.13_489.1059m/z	1.0774	1.0772	1.0772	1.0772
2368_7.98_345.1003m/z	25.791	4.6888	4.1177e-07	6.3854		393_6.78_961.1274m/z	1.1419	1.1413	1.1413	1.1413
4233_11.26_229.1803m/z	0.025761	-5.2787	4.165e-07	6.3804		395_4.99_177.0182m/z	1.1395	1.1389	1.1389	1.1389
784_4.74_477.1242m/z	0.082555	-3.5985	4.165e-07	6.3804		398_6.77_469.0411m/z	1.1413	1.1408	1.1407	1.1407
267_6.14_429.1042m/z	0.094836	-3.3984	4.2732e-07	6.3692		401_5.67_373.1133m/z	1.1418	1.1412	1.1412	1.1412
102_Hexanoic acid, TMS derivative	6.3004	2.6554	4.2764e-07	6.3689		402_5.94_356.0801m/z	0.93034	0.93015	0.93016	0.93016
776_Prosta-5,13-dien-1-oic acid, 9,11-epidioxy-15-4-methylphenylsulfonyloxy-, methyl ester, 5Z,91113E,15S-	5.8358	2.5449	4.3155e-07	6.365		406_4.69_737.2030m/z	1.1321	1.1315	1.1315	1.1315
306_6.66_373.1271m/z	0.0076072	-7.0384	4.342e-07	6.3623		408_5.88_522.2661n	1.1226	1.122	1.122	1.122
362_L-5-Oxoproline, , 2TMS derivative	0.26423	-1.9201	4.356e-07	6.3609		409_6.70_191.0547m/z	1.1443	1.1437	1.1437	1.1437
4012_8.62_825.2627m/z	2472100000	31.203	4.4932e-07	6.3474		410_6.86_395.1914m/z	1.1443	1.1437	1.1437	1.1437
846_5.90_548.2462n	0.056581	-4.1436	4.5529e-07	6.3417		412_7.25_435.2232m/z	1.1443	1.1437	1.1437	1.1437
693_4.41_567.1433m/z	0.20328	-2.2984	4.5561e-07	6.3414		413_4.84_416.0999m/z	1.1288	1.1284	1.1284	1.1284
684_7.20_429.1392m/z	0.053663	-4.2199	4.6006e-07	6.3372		414_6.56_407.1697m/z	1.1443	1.1437	1.1437	1.1437
87_N-2-Hydroxy-1-phenylethyl-benzenesulfonamide, 2TMS derivative	0.43034	-1.2165	4.6629e-07	6.3313		415_7.63_215.1070m/z	0.82477	0.82546	0.82559	0.82559
2312_0.54_174.9551m/z	0.12911	-2.9533	4.81e-07	6.3179		416_0.80_601.1736m/z	1.1264	1.1258	1.1258	1.1258
2137_7.58_427.1243m/z	0.27362	-1.8698	4.9162e-07	6.3084		419_6.17_629.2063m/z	1.1443	1.1437	1.1437	1.1437
42_Methoxyamine, 2TMS derivative	0.28503	-1.8108	4.9463e-07	6.3057		420_9.33_425.0905m/z	0.88939	0.89097	0.89095	0.89096
364_L-Aspartic acid, 3TMS derivative	0.19005	-2.3956	4.9584e-07	6.3047		421_7.12_311.0436m/z	1.1394	1.1388	1.1388	1.1388
6401_0.85_606.0736m/z	9.1923	3.2004	5.161e-07	6.2873		424_7.63_259.0964m/z	1.1369	1.1364	1.1363	1.1363
1413_13.98_287.2219m/z	0.22441	-2.1558	5.1937e-07	6.2845		425_8.86_481.1123m/z	0.63606	0.63577	0.63584	0.63584
35_5.21_427.0338m/z	0.038958	-4.6819	5.2996e-07	6.2758		426_6.05_865.3105m/z	1.0898	1.0893	1.0893	1.0893
835_5-Iodouridine	0.22571	-2.1475	5.2996e-07	6.2758		431_6.02_375.0687m/z	1.1307	1.1302	1.1302	1.1302
1498_8.76_629.3169m/z	0.086225	-3.5358	5.3115e-07	6.2748		432_13.10_975.5416m/z	0.95977	0.96078	0.96078	0.96079
2089_6.07_518.2359n	0.29677	-1.7526	5.3446e-07	6.2721		433_6.26_183.0800m/z	0.54734	0.54887	0.54887	0.54891
2247_7.15_217.1071m/z	26.052	4.7033	5.3631e-07	6.2706		435_5.86_404.1098m/z	1.1369	1.1363	1.1363	1.1363
631_4.35_267.0725m/z	0.30123	-1.731	5.3631e-07	6.2706		438_7.33_797.1362m/z	0.9372	0.93767	0.9377	0.93771
2553_11.94_367.1660m/z	60.318	5.9145	5.3723e-07	6.2698		439_5.05_685.2793m/z	1.1294	1.1288	1.1288	1.1288
334_9.11_497.2749m/z	0.065705	-3.9279	5.4148e-07	6.2664		440_6.56_615.2287m/z	1.1443	1.1437	1.1437	1.1437
310_2-Hydroxyundecanoic acid, trimethylsilyl ether, trimethylsilyl ester	0.10892	-3.1987	5.459e-07	6.2629		441_12.95_275.2008m/z	1.1391	1.1386	1.1386	1.1386
5809_7.79_225.1122m/z	8.1383	3.0247	5.4742e-07	6.2617		443_6.00_353.0870m/z	1.1041	1.1037	1.1037	1.1037
78_9.38_347.2434m/z	0.0096852	-6.69	5.537e-07	6.2567		444_9.51_369.0984m/z	1.1443	1.1437	1.1437	1.1437
947_Ethyl D-glucopyranoside, 4TMS derivative	0.24597	-2.0234	5.6873e-07	6.2451		445_7.17_593.1516m/z	1.1382	1.1376	1.1375	1.1375
848_6.18_439.2168m/z	0.10545	-3.2453	5.73e-07	6.2418		447_5.80_225.0758m/z	1.143	1.1424	1.1424	1.1424
2105_5.78_387.1648m/z	0.33292	-1.5868	5.797e-07	6.2368		450_5.45_382.1136m/z	1.1406	1.14	1.14	1.1399
1848_5.88_387.1653m/z	0.24546	-2.0264	5.9783e-07	6.2234		452_14.03_583.3146m/z	0.15925	0.17692	0.17793	0.17793
2324_5.94_683.1966m/z	42.725	5.417	6.1904e-07	6.2083		453_4.67_684.1767m/z	1.1358	1.1352	1.1352	1.1352
1005_4.47_345.0928m/z	0.2316	-2.1103	6.1969e-07	6.2078		456_4.89_315.2346m/z	1.1415	1.1409	1.1409	1.1409
6316_15.28_225.1486m/z	55.382	5.7914	6.2068e-07	6.2071		457_7.28_857.1892m/z	1.1356	1.135	1.135	1.135
3102_5.30_367.1602m/z	0.15749	-2.6667	6.2504e-07	6.2041		458_6.34_735.2124m/z	1.1443	1.1437	1.1437	1.1436
1314_0.68_495.1112m/z	0.029116	-5.102	6.3894e-07	6.1945		459_4.83_265.1184m/z	1.1435	1.1428	1.1428	1.1428
395_4.99_177.0182m/z	0.22721	-2.1379	6.3894e-07	6.1945		461_0.64_242.0789m/z	1.1435	1.1428	1.1428	1.1428
488_6.07_485.2025m/z	0.07686	-3.7016	6.3999e-07	6.1938		462_5.80_388.1359n	1.1438	1.1432	1.1431	1.1431
261_5.18_923.2839m/z	0.017464	-5.8394	6.4731e-07	6.1889		465_6.14_461.1658m/z	0.97457	0.9749	0.97489	0.97489
6413_6.92_819.1780m/z	22.449	4.4886	6.6534e-07	6.177		468_15.72_279.2323m/z	0.74267	0.74439	0.74447	0.74447
73_6.47_339.0535m/z	0.055184	-4.1796	6.7133e-07	6.1731		471_6.44_535.1798m/z	0.97862	0.97914	0.97918	0.97917
235_2.11_540.0450m/z	0.079582	-3.6514	6.7285e-07	6.1721		472_6.29_231.1009m/z	0.14615	0.16058	0.16143	0.16144
1410_12.08_499.3272m/z	124.91	6.9648	6.7788e-07	6.1688		473_6.82_293.0293m/z	1.138	1.1374	1.1374	1.1374
421_7.12_311.0436m/z	0.24209	-2.0464	6.7788e-07	6.1688		475_8.45_443.1013m/z	1.1368	1.1362	1.1362	1.1362
361_7.53_219.0282m/z	0.24355	-2.0377	6.7788e-07	6.1688		477_6.16_565.1917m/z	1.1443	1.1437	1.1436	1.1436
310_4.30_341.1079m/z	0.215	-2.2176	6.8069e-07	6.1671		479_9.51_327.2169m/z	1.1427	1.1421	1.1421	1.1421
1391_9.21_435.2241m/z	0.24654	-2.0201	6.9518e-07	6.1579		480_0.71_845.2755m/z	1.1418	1.1412	1.1412	1.1412
103_5.79_177.0182m/z	0.087219	-3.5192	7.0167e-07	6.1539		481_5.28_381.1763m/z	1.1296	1.129	1.1289	1.1289
1135_7.14_330.1374m/z	0.14389	-2.797	7.0822e-07	6.1498		482_14.36_571.3126m/z	0.3768	0.3828	0.38322	0.38325
377_7.19_505.0982m/z	0.19971	-2.324	7.1674e-07	6.1446		488_6.07_485.2025m/z	1.1395	1.1389	1.1389	1.1389
391_L-Threonic acid, tristrimethylsilyl ether, trimethylsilyl ester	0.21931	-2.189	7.2665e-07	6.1387		489_5.35_575.2312m/z	1.1272	1.1266	1.1266	1.1266
285_7.63_317.1953m/z	0.11228	-3.1548	7.2815e-07	6.1378		491_4.70_346.1325m/z	1.1431	1.1424	1.1424	1.1424
1040_7.56_453.2330m/z	0.23781	-2.0721	7.2815e-07	6.1378		494_0.76_601.1674m/z	1.139	1.1383	1.1383	1.1383
6462_5.60_323.1339m/z	0.3034	-1.7207	7.2815e-07	6.1378		497_6.27_242.0574m/z	0.43716	0.43756	0.43766	0.4377
524_Azelaic acid, 2TMS derivative	7.3163	2.8711	7.2876e-07	6.1374		499_8.36_293.0291m/z	1.1368	1.1362	1.1361	1.1361
1003_9.17_509.2016m/z	0.16938	-2.5616	7.2878e-07	6.1374		500_7.39_513.1018m/z	1.132	1.1314	1.1314	1.1314
5513_6.19_363.1654m/z	0.1972	-2.3423	7.334e-07	6.1347		529_5.98_359.0793m/z	1.135	1.1344	1.1344	1.1344
400_Pentanedioic acid, 2-trimethylsilyloxy-, bistrimethylsilyl ester	0.095767	-3.3843	7.369e-07	6.1326		532_7.42_537.1006m/z	1.1431	1.1425	1.1425	1.1424
910_6.32_387.1653m/z	0.059652	-4.0673	7.5466e-07	6.1222		533_2.13_427.0662m/z	1.1044	1.1042	1.1041	1.1041
441_12.95_275.2008m/z	0.18274	-2.4522	7.7977e-07	6.108		534_5.51_705.1661m/z	1.1275	1.1268	1.1268	1.1268
5983_12.08_431.3374m/z	15.917	3.9925	7.7994e-07	6.1079		535_6.19_361.0952m/z	1.116	1.1155	1.1154	1.1154
304_6.14_489.1950m/z	0.020081	-5.638	7.8242e-07	6.1066		536_9.73_299.0192m/z	1.1443	1.1437	1.1437	1.1437
211_3-Trifluoromethyl-5H,6H,7H,8H-1,2,4triazolo4,3-apyrimidine	0.42525	-1.2336	7.8805e-07	6.1034		537_0.99_632.2029m/z	1.1345	1.1339	1.1339	1.1339
3164_8.99_293.1022m/z	468.92	8.8732	7.892e-07	6.1028		541_13.81_279.2318m/z	1.1196	1.119	1.1189	1.1189
1797_4.91_428.3463m/z	0.22952	-2.1233	7.9493e-07	6.0997		542_7.05_935.1469m/z	1.1263	1.1258	1.1258	1.1258
208_Tetrabenazine	0.27073	-1.8851	8.4877e-07	6.0712		543_8.47_466.1716m/z	1.1258	1.1253	1.1253	1.1253
494_0.76_601.1674m/z	0.059298	-4.0759	8.5102e-07	6.0701		545_7.54_179.0336m/z	1.1341	1.1335	1.1335	1.1335
5923_13.02_315.2532m/z	3.6861	1.8821	8.7838e-07	6.0563		548_5.74_363.1645m/z	1.1364	1.1358	1.1358	1.1358
5897_6.54_365.1811m/z	0.25577	-1.9671	8.8502e-07	6.053		549_2.57_325.1117m/z	1.1411	1.1405	1.1405	1.1405
815_6.45_565.2491m/z	0.062919	-3.9904	8.8806e-07	6.0516		550_6.97_309.0240m/z	1.1219	1.1214	1.1214	1.1214
766_14.85_279.2321m/z	40.441	5.3378	8.8989e-07	6.0507		551_6.93_516.2380m/z	1.1346	1.134	1.134	1.134
847_4.50_331.0661m/z	0.32561	-1.6188	8.9952e-07	6.046		552_6.13_415.1599m/z	1.1443	1.1437	1.1437	1.1437
4398_6.47_497.2235m/z	0.21494	-2.218	9.0301e-07	6.0443		553_0.88_528.0410m/z	1.1443	1.1437	1.1437	1.1437
4651_4.46_536.1122m/z	0.18897	-2.4038	9.1169e-07	6.0402		554_9.16_427.1054m/z	1.1127	1.1123	1.1123	1.1123
1092_0.86_179.0551m/z	0.27913	-1.841	9.1169e-07	6.0402		555_4.35_550.1644m/z	1.1368	1.1362	1.1362	1.1362
1393_8.01_507.2453m/z	0.2428	-2.0422	9.2392e-07	6.0344		556_6.14_537.1966m/z	1.1329	1.1323	1.1323	1.1323
898_6.18_521.2236m/z	0.12584	-2.9903	9.4291e-07	6.0255		558_7.45_477.1030m/z	0.91885	0.91967	0.91968	0.91969
4278_6.70_471.0967m/z	0.10289	-3.2808	9.6198e-07	6.0168		559_8.72_497.1662m/z	1.0753	1.0748	1.0748	1.0748
749_0.88_845.2754m/z	0.1874	-2.4158	9.6514e-07	6.0154		562_6.45_555.2220m/z	1.1174	1.1168	1.1168	1.1168
280_4.89_315.5799m/z	0.01425	-6.1329	9.8318e-07	6.0074		565_1.01_503.3680m/z	1.1349	1.1343	1.1342	1.1342
4900_7.54_961.1628m/z	0.13091	-2.9333	9.8685e-07	6.0058		567_6.25_433.2069m/z	1.1443	1.1437	1.1437	1.1437
182_5.86_513.1658m/z	0.1649	-2.6003	9.9861e-07	6.0006		568_0.98_191.0187m/z	1.0837	1.0832	1.0832	1.0832
3252_8.65_329.2096m/z	507.86	8.9883	1.0041e-06	5.9982		569_0.70_566.1561m/z	1.1304	1.1298	1.1298	1.1298
46_Silanamine, N,N'-methanetetraylbis1,1,1-trimethyl-	0.33198	-1.5908	1.0075e-06	5.9968		570_0.77_763.2236m/z	1.1431	1.1425	1.1425	1.1425
5599_6.58_416.1672n	0.3559	-1.4905	1.0076e-06	5.9967		574_8.25_195.0689m/z	1.0962	1.0967	1.0967	1.0967
275_Serine, 3TMS derivative	0.25049	-1.9972	1.0325e-06	5.9861		575_6.05_248.0921m/z	1.0936	1.0932	1.0932	1.0932
2863_5.95_401.1447m/z	0.25224	-1.9871	1.0607e-06	5.9744		576_7.00_471.0563m/z	1.1172	1.1167	1.1167	1.1167
770_4.34_427.0055m/z	0.10303	-3.2789	1.0775e-06	5.9676		580_6.03_707.1788m/z	0.76802	0.76775	0.7678	0.7678
19_1.01_652.2084m/z	0.099413	-3.3304	1.0807e-06	5.9663		581_4.72_218.1023m/z	1.142	1.1414	1.1414	1.1414
558_L-Threonic acid, tristrimethylsilyl ether, trimethylsilyl ester	0.23746	-2.0742	1.1056e-06	5.9564		584_6.25_401.1084m/z	1.1404	1.1398	1.1398	1.1398
1190_6.89_495.0533m/z	0.063584	-3.9752	1.124e-06	5.9492		585_5.64_195.0653m/z	1.1443	1.1437	1.1437	1.1437
1253_7.14_479.2127m/z	0.23709	-2.0765	1.124e-06	5.9492		586_4.64_625.1513m/z	1.1443	1.1437	1.1437	1.1437
857_Erythritol, 4TMS derivative	0.021168	-5.562	1.1311e-06	5.9465		588_7.34_579.1708m/z	1.1443	1.1437	1.1437	1.1437
115_7.21_441.0861m/z	0.17274	-2.5334	1.1628e-06	5.9345		591_7.68_451.2173m/z	1.129	1.1284	1.1284	1.1284
1194_4.68_350.0871m/z	0.16291	-2.6179	1.1693e-06	5.9321		595_0.73_881.2494m/z	1.0652	1.0648	1.0648	1.0647
332_Cyclamic acid, 2TBDMS derivative	0.2846	-1.813	1.1859e-06	5.926		596_5.40_346.1311m/z	0.97467	0.97429	0.97431	0.97431
1240_7.54_509.2959m/z	0.23399	-2.0955	1.1954e-06	5.9225		602_5.76_547.2374m/z	1.1353	1.1347	1.1347	1.1346
1747_7.56_488.0943n	0.16263	-2.6204	1.2013e-06	5.9204		605_8.27_565.3224m/z	1.1403	1.1397	1.1397	1.1397
5555_5.57_445.1711m/z	0.2984	-1.7447	1.2013e-06	5.9204		614_1.64_269.0689m/z	1.1415	1.1408	1.1408	1.1408
445_7.17_593.1516m/z	0.010336	-6.5962	1.2471e-06	5.9041		615_7.04_474.0754m/z	1.1379	1.1373	1.1373	1.1373
819_Dimethyl hexopyranosiduronate, D-, 3TMS derivative	0.26997	-1.8891	1.2513e-06	5.9027		616_6.60_357.0629m/z	1.1275	1.1269	1.1269	1.1269
1873_8.21_449.1088m/z	0.25569	-1.9676	1.263e-06	5.8986		617_5.40_403.1562m/z	1.1144	1.1139	1.1139	1.1139
554_2-Thiobarbituric acid, S-trimethylsilyl-, bistrimethylsilyl ether	0.27182	-1.8793	1.2659e-06	5.8976		618_5.29_346.1319m/z	1.1188	1.1182	1.1182	1.1182
449_D-Arabinose, tetrakistrimethylsilyl ether, ethyloxime isomer 2	0.32406	-1.6257	1.2749e-06	5.8945		621_6.99_112.9871m/z	1.1173	1.1169	1.1169	1.1169
1280_13.02_317.2593m/z	4.735	2.2434	1.2849e-06	5.8911		624_7.38_855.2273m/z	0.66979	0.67027	0.6705	0.67051
5924_7.79_243.1229m/z	12.694	3.6661	1.2906e-06	5.8892		626_4.74_411.1488m/z	1.1332	1.1326	1.1326	1.1326
1527_8.10_497.1658m/z	0.29418	-1.7653	1.2907e-06	5.8892		627_7.66_489.1035m/z	1.1424	1.1418	1.1418	1.1418
281_2,3-Butanediol, 2TMS derivative	0.41558	-1.2668	1.3059e-06	5.8841		631_4.35_267.0725m/z	1.1398	1.1392	1.1392	1.1392
914_7.12_543.2444m/z	0.30918	-1.6935	1.3208e-06	5.8792		634_4.62_367.1233m/z	1.136	1.1354	1.1354	1.1354
1361_14.26_279.2322m/z	234.87	7.8757	1.3318e-06	5.8755		635_6.34_192.0583m/z	1.1256	1.125	1.125	1.125
5996_8.15_499.1246m/z	5.5344	2.4684	1.3371e-06	5.8738		636_6.37_429.1757m/z	1.1418	1.1411	1.1411	1.1411
473_6.82_293.0293m/z	0.37778	-1.4044	1.3543e-06	5.8683		637_9.84_437.0909m/z	1.067	1.0668	1.0668	1.0668
5818_7.02_516.2018m/z	10.639	3.4113	1.3822e-06	5.8594		639_6.29_557.2221m/z	0.98607	0.98631	0.98629	0.98629
666_5.67_386.0540m/z	0.078356	-3.6738	1.3828e-06	5.8592		640_7.74_325.0552m/z	1.1121	1.1118	1.1118	1.1118
375_5.10_250.1076m/z	0.45678	-1.1304	1.3866e-06	5.8581		641_14.38_433.2675m/z	1.0444	1.0443	1.0443	1.0443
734_0.85_683.2241m/z	0.11997	-3.0593	1.3884e-06	5.8575		642_7.89_527.1189m/z	1.1322	1.1316	1.1316	1.1316
579_D-Galactofuranoside, ethyl 2,3,5,6-tetrakis-O-trimethylsilyl-	0.26985	-1.8897	1.391e-06	5.8567		643_0.99_504.1684n	1.1411	1.1404	1.1404	1.1404
4116_5.78_417.1025m/z	0.12905	-2.954	1.3986e-06	5.8543		644_4.53_373.0596m/z	0.7694	0.77257	0.77269	0.77269
3768_6.69_429.1553m/z	0.049702	-4.3306	1.4025e-06	5.8531		646_6.31_369.1168m/z	1.1443	1.1437	1.1436	1.1436
59_Ethylene glycol, 2TMS derivative	0.45637	-1.1317	1.4109e-06	5.8505		647_7.43_989.1933m/z	1.1346	1.134	1.134	1.134
5031_6.28_249.1334m/z	0.1125	-3.152	1.4165e-06	5.8488		648_6.52_439.2175m/z	1.1443	1.1437	1.1437	1.1437
38_Ethanamine, 2TMS derivative	3.8768e-13	-41.23	1.4188e-06	5.8481		650_14.29_434.2718m/z	1.0597	1.0592	1.0592	1.0592
615_7.04_474.0754m/z	0.17009	-2.5556	1.4255e-06	5.846		653_13.76_505.1095m/z	1.1443	1.1437	1.1437	1.1437
3990_6.58_565.2492m/z	0.12975	-2.9462	1.4278e-06	5.8453		654_9.51_229.1434m/z	0.77535	0.77761	0.77761	0.77762
375_Pipecolic acid, 2TMS derivative	0.074284	-3.7508	1.4377e-06	5.8423		656_14.29_571.3356m/z	0.70914	0.70877	0.70876	0.70876
664_5.00_309.0246m/z	0.27153	-1.8808	1.4462e-06	5.8398		661_7.18_533.2594m/z	1.1337	1.1331	1.1331	1.1331
2972_13.41_520.2678m/z	6.7012	2.7444	1.4466e-06	5.8396		663_0.79_601.1667m/z	1.121	1.1205	1.1205	1.1205
2690_0.68_292.0598n	0.13739	-2.8636	1.4609e-06	5.8354		664_5.00_309.0246m/z	1.1378	1.1373	1.1373	1.1373
4005_13.27_476.4789m/z	0.3398	-1.5572	1.4614e-06	5.8352		665_7.38_353.2600m/z	1.1307	1.1301	1.1301	1.1301
944_3-Hydroxypicolinic acid, 2TMS derivative	0.21787	-2.1985	1.4646e-06	5.8343		666_5.67_386.0540m/z	1.1379	1.1373	1.1373	1.1373
1582_8.40_549.2912m/z	12.581	3.6532	1.4739e-06	5.8315		673_6.51_386.1911n	1.1443	1.1437	1.1437	1.1437
1983_4.63_341.0869m/z	0.13314	-2.909	1.5028e-06	5.8231		675_8.56_327.0902m/z	0.018902	0.10683	0.10733	0.10747
352_5.05_950.4077m/z	0.2449	-2.0298	1.5227e-06	5.8174		676_2.10_243.0610m/z	1.1416	1.141	1.1409	1.1409
2705_7.92_654.2750m/z	19.11	4.2563	1.5933e-06	5.7977		677_4.35_833.2543m/z	1.141	1.1404	1.1404	1.1404
5208_13.60_265.1470m/z	0.32469	-1.6229	1.5946e-06	5.7973		679_5.65_293.1233m/z	1.1427	1.1421	1.1421	1.1421
5989_7.48_405.2483m/z	83.299	6.3802	1.623e-06	5.7897		683_7.14_361.2216m/z	1.1258	1.1252	1.1252	1.1252
2631_9.15_471.1312m/z	4.3961	2.1362	1.6514e-06	5.7822		684_7.20_429.1392m/z	1.14	1.1394	1.1394	1.1394
704_4.41_851.2173m/z	0.19787	-2.3374	1.6729e-06	5.7765		686_12.60_301.2379m/z	1.1423	1.1417	1.1417	1.1417
3704_13.91_496.3006m/z	14.681	3.8759	1.69e-06	5.7721		687_13.59_604.3446n	1.0701	1.0697	1.0696	1.0697
5751_6.67_532.2514n	0.33971	-1.5576	1.6931e-06	5.7713		688_13.10_476.9029m/z	0.98725	0.98801	0.98799	0.98799
427_L-Glutamic acid, 3TMS derivative	0.20617	-2.2781	1.6954e-06	5.7707		692_5.69_341.1226m/z	1.1413	1.1407	1.1407	1.1407
1107_7.54_307.0453m/z	0.31532	-1.6651	1.7071e-06	5.7677		693_4.41_567.1433m/z	1.1401	1.1395	1.1394	1.1394
820_D--Gluconolactone, 4TMS derivative	0.2849	-1.8115	1.7129e-06	5.7663		694_0.97_593.1921m/z	1.0537	1.0531	1.0531	1.0531
2597_15.26_461.3253m/z	64.974	6.0218	1.7213e-06	5.7641		695_11.78_374.2444m/z	1.119	1.1184	1.1184	1.1184
3998_8.68_561.1971m/z	0.17767	-2.4927	1.7434e-06	5.7586		696_6.32_343.0848m/z	1.1358	1.1352	1.1352	1.1352
5684_13.00_459.3690m/z	359.21	8.4887	1.7563e-06	5.7554		698_9.47_540.2922n	1.1418	1.1412	1.1412	1.1412
1287_12.26_283.0602m/z	1042.9	10.026	1.7582e-06	5.7549		699_8.16_352.1758m/z	1.1421	1.1414	1.1414	1.1414
388_7.10_569.2231m/z	0.024736	-5.3372	1.7582e-06	5.7549		700_7.81_457.1139m/z	1.1314	1.1308	1.1308	1.1308
1144_8.08_697.3626m/z	0.15328	-2.7057	1.7582e-06	5.7549		701_13.46_913.5010m/z	1.1441	1.1435	1.1435	1.1435
5962_14.81_277.2168m/z	7.7984	2.9632	1.7757e-06	5.7506		703_1.92_499.1642m/z	0.81332	0.81439	0.8145	0.8145
261_Uracil, 2TMS derivative	0.44818	-1.1579	1.7994e-06	5.7449		704_4.41_851.2173m/z	1.1375	1.1369	1.1369	1.1368
4297_8.67_329.2725m/z	18.607	4.2178	1.822e-06	5.7394		707_4.93_881.2350m/z	0.77922	0.78062	0.78075	0.78075
4159_15.82_477.3565m/z	1542300000	30.522	1.8613e-06	5.7302		709_8.50_399.1292m/z	1.1334	1.1328	1.1327	1.1327
5753_11.80_309.2060m/z	3.1181	1.6407	1.8613e-06	5.7302		710_7.30_813.1720m/z	1.0846	1.084	1.084	1.084
2895_7.10_243.1021m/z	0.12255	-3.0286	1.8693e-06	5.7283		717_13.28_632.3152m/z	0.70269	0.70503	0.70518	0.70518
2034_7.06_539.2341m/z	2.7718	1.4708	1.8711e-06	5.7279		718_7.00_459.2166m/z	1.1418	1.1412	1.1412	1.1412
1248_13.77_407.2902m/z	12.224	3.6117	1.8919e-06	5.7231		720_6.30_341.0694m/z	1.1368	1.1362	1.1362	1.1362
4535_7.63_287.1491m/z	10.749	3.4261	1.8966e-06	5.722		721_4.70_727.2646m/z	1.1303	1.1297	1.1297	1.1297
2647_0.60_257.0649m/z	0.0048042	-7.7015	1.9076e-06	5.7195		722_6.61_564.1713m/z	1.0012	1.0007	1.0008	1.0007
731_7.54_307.0449m/z	0.19552	-2.3546	1.9453e-06	5.711		723_5.44_289.1648m/z	1.1443	1.1437	1.1437	1.1437
2125_15.41_354.3010m/z	19.246	4.2665	1.9457e-06	5.7109		725_16.37_981.5756m/z	1.1419	1.1413	1.1412	1.1412
5713_7.73_125.0965m/z	6.9634	2.7998	1.9457e-06	5.7109		726_7.09_195.0290m/z	0.78451	0.78568	0.78575	0.78575
3982_0.71_533.1719m/z	0.19568	-2.3535	1.9625e-06	5.7072		727_6.12_283.0674m/z	1.1359	1.1353	1.1353	1.1353
380_Analyte 524	0.2915	-1.7784	1.9921e-06	5.7007		728_8.35_409.1285m/z	1.1292	1.1289	1.1288	1.1288
1732_0.54_289.9428n	0.1758	-2.508	1.9975e-06	5.6995		731_7.54_307.0449m/z	1.1371	1.1365	1.1364	1.1364
6026_6.03_685.1724m/z	9.678	3.2747	2.0579e-06	5.6866		732_15.47_481.3320m/z	0.32594	0.33057	0.33096	0.33097
2774_7.07_347.1160m/z	3.5283	1.819	2.0607e-06	5.686		734_0.85_683.2241m/z	1.1379	1.1373	1.1373	1.1373
1111_12.53_295.2270m/z	238.26	7.8964	2.0618e-06	5.6857		735_4.45_299.0764m/z	1.1323	1.1317	1.1317	1.1317
435_5.86_404.1098m/z	0.28692	-1.8013	2.0618e-06	5.6857		738_14.04_579.3208m/z	0.55058	0.55435	0.55434	0.55439
706_2-Propenoic acid, 2-trimethylsilyloxy-, anhydride with bistrimethylsilyl hydrogen phosphate	3.0001	1.585	2.0806e-06	5.6818		739_7.93_473.0718m/z	1.0859	1.0853	1.0853	1.0853
424_7.63_259.0964m/z	0.0024812	-8.6547	2.0969e-06	5.6784		741_14.34_433.2643m/z	1.0781	1.0775	1.0775	1.0775
5278_14.52_295.2271m/z	8.4177	3.0734	2.1002e-06	5.6777		743_9.21_423.2647m/z	1.108	1.1075	1.1075	1.1075
555_4.35_550.1644m/z	0.31254	-1.6779	2.1129e-06	5.6751		744_13.99_271.2267m/z	1.1195	1.119	1.119	1.119
3670_4.41_620.0544m/z	0.033101	-4.917	2.1189e-06	5.6739		746_15.81_279.2321m/z	0.91824	0.92004	0.92003	0.92003
1603_4.71_487.1023m/z	0.05071	-4.3016	2.1215e-06	5.6734		749_0.88_845.2754m/z	1.1387	1.1381	1.1381	1.1381
230_7.29_813.1320m/z	0.28154	-1.8286	2.1288e-06	5.6719		750_5.64_409.1702m/z	1.141	1.1403	1.1403	1.1403
720_6.30_341.0694m/z	0.14382	-2.7977	2.1373e-06	5.6701		751_4.78_199.0054m/z	1.1428	1.1422	1.1422	1.1422
475_8.45_443.1013m/z	0.18537	-2.4315	2.1408e-06	5.6694		753_5.55_355.0485m/z	1.0016	1.0011	1.0011	1.0011
6572_13.59_297.1521m/z	0.33993	-1.5567	2.1454e-06	5.6685		754_14.29_571.3240m/z	0.86344	0.863	0.86299	0.863
499_8.36_293.0291m/z	0.18097	-2.4662	2.1604e-06	5.6655		755_5.51_353.2600m/z	0.98171	0.98179	0.9818	0.9818
328_5-Fluoro-2-trifluoromethylbenzoic acid, butyl ester	0.24435	-2.033	2.2332e-06	5.6511		757_6.68_451.2169m/z	1.1257	1.1251	1.1251	1.1251
1278_13.02_415.1781m/z	41.658	5.3805	2.2716e-06	5.6437		759_7.19_593.1798m/z	1.1277	1.1272	1.1271	1.1271
2442_7.12_387.1593m/z	0.34788	-1.5233	2.3208e-06	5.6344		762_8.75_985.2113m/z	1.1443	1.1437	1.1437	1.1437
4344_14.58_297.2427m/z	20.236	4.3388	2.3433e-06	5.6302		763_1.01_505.1674m/z	1.1416	1.141	1.141	1.141
6093_11.59_309.2063m/z	4.0697	2.0249	2.3597e-06	5.6271		766_14.85_279.2321m/z	1.1389	1.1383	1.1382	1.1382
1273_6.52_415.1240m/z	0.047614	-4.3925	2.3608e-06	5.6269		768_7.55_487.0873m/z	1.1314	1.1308	1.1308	1.1308
1583_4.73_382.0996m/z	0.28118	-1.8304	2.3608e-06	5.6269		770_4.34_427.0055m/z	1.1385	1.1379	1.1379	1.1379
6332_5.72_379.1603m/z	0.42719	-1.227	2.3685e-06	5.6255		775_7.86_719.2356m/z	1.1338	1.1331	1.1331	1.1331
1289_7.88_345.2258m/z	9.8882	3.3057	2.4398e-06	5.6126		777_11.15_453.1219m/z	1.1308	1.1305	1.1305	1.1305
1115_6.13_445.0996m/z	0.37709	-1.407	2.4502e-06	5.6108		778_7.14_553.1552m/z	1.1321	1.1315	1.1315	1.1315
548_5.74_363.1645m/z	0.13427	-2.8968	2.4667e-06	5.6079		779_7.93_563.1759m/z	1.1357	1.1351	1.1351	1.1351
315_5.93_339.0522m/z	0.18818	-2.4098	2.4711e-06	5.6071		781_4.64_503.1410m/z	1.1427	1.142	1.142	1.142
4871_7.77_407.1916m/z	0.064443	-3.9558	2.4887e-06	5.604		784_4.74_477.1242m/z	1.1402	1.1396	1.1396	1.1396
6410_6.21_449.2025m/z	0.35768	-1.4833	2.5144e-06	5.5996		785_12.96_281.2477m/z	0.18073	0.20673	0.2074	0.2074
1376_6.57_473.2016m/z	0.050987	-4.2937	2.5315e-06	5.5966		787_5.06_841.3011m/z	0.050578	0.11218	0.11357	0.1136
339_1.47_259.0551m/z	0.088274	-3.5019	2.532e-06	5.5965		794_6.24_435.2224m/z	0.81008	0.81155	0.81164	0.81163
1497_10.73_351.2147m/z	25.905	4.6951	2.6172e-06	5.5822		795_6.16_303.0900m/z	1.1425	1.1418	1.1418	1.1418
4802_0.63_333.0583m/z	0.31663	-1.6591	2.6819e-06	5.5715		797_7.48_403.2338m/z	1.1443	1.1437	1.1437	1.1437
2760_15.75_589.4461m/z	349.96	8.4511	2.6868e-06	5.5708		799_6.52_518.2359n	1.1426	1.1419	1.1419	1.1419
2852_4.45_353.0864m/z	7.7562	2.9553	2.7185e-06	5.5657		801_7.40_475.2166m/z	1.1279	1.1273	1.1273	1.1273
268_Oxalic acid, 2TMS derivative	0.08044	-3.6359	2.7267e-06	5.5644		802_7.29_339.2232m/z	1.0841	1.0836	1.0835	1.0835
4555_8.12_539.1767m/z	0.42048	-1.2499	2.7292e-06	5.564		803_5.69_191.0553m/z	1.1152	1.1147	1.1147	1.1147
894_4.36_445.1211m/z	0.096694	-3.3704	2.7598e-06	5.5591		804_7.96_331.1212m/z	0.9201	0.92003	0.92004	0.92004
634_4.62_367.1233m/z	0.03384	-4.8851	2.7917e-06	5.5541		806_6.82_609.1448m/z	1.1442	1.1436	1.1436	1.1436
165_12.95_361.1978m/z	0.054886	-4.1874	2.8371e-06	5.5471		811_4.53_395.0273m/z	1.1407	1.1401	1.1401	1.1401
665_Heptadecanoic acid, TMS derivative	6.4763	2.6952	2.8881e-06	5.5394		814_6.37_445.2009m/z	0.75004	0.75202	0.75215	0.75215
2576_7.91_327.0878m/z	5.5702	2.4777	2.8985e-06	5.5378		815_6.45_565.2491m/z	1.1389	1.1384	1.1383	1.1383
1225_8.41_257.0805m/z	0.29765	-1.7483	2.9026e-06	5.5372		818_7.61_611.2338m/z	1.1443	1.1437	1.1437	1.1437
1013_12.94_325.1838m/z	0.1109	-3.1726	2.9079e-06	5.5364		821_13.86_579.3287m/z	0.96389	0.96342	0.96341	0.96341
727_6.12_283.0674m/z	0.30596	-1.7086	2.9079e-06	5.5364		822_4.74_310.1148m/z	1.1428	1.1422	1.1422	1.1422
1623_8.92_581.1659m/z	0.074802	-3.7408	2.9191e-06	5.5348		826_6.78_945.1329m/z	1.1225	1.1219	1.1219	1.1219
5800_4.69_330.0985n	0.28479	-1.812	2.9237e-06	5.5341		828_8.69_537.1958m/z	1.1442	1.1435	1.1435	1.1435
6102_9.44_453.2116m/z	18.166	4.1832	2.9275e-06	5.5335		830_5.34_575.2341m/z	1.143	1.1424	1.1424	1.1424
1335_11.39_325.2011m/z	56.095	5.8098	2.9384e-06	5.5319		834_7.42_989.3213m/z	1.1272	1.1266	1.1266	1.1266
2725_8.02_203.1281m/z	2.4521	1.294	2.9398e-06	5.5317		837_8.74_310.0345m/z	1.1443	1.1437	1.1437	1.1437
297_7.46_473.0738m/z	0.15248	-2.7133	2.9493e-06	5.5303		839_6.15_736.1861m/z	1.1443	1.1437	1.1437	1.1437
696_6.32_343.0848m/z	4.777	2.2561	2.9515e-06	5.53		840_8.74_215.1065m/z	1.1319	1.1315	1.1314	1.1314
1813_8.79_423.2225m/z	0.0011936	-9.7105	2.9724e-06	5.5269		842_6.02_191.0551m/z	1.1206	1.1201	1.1201	1.1201
1124_7.46_445.1711m/z	0.28803	-1.7957	2.9857e-06	5.525		843_4.59_641.1449m/z	1.1443	1.1437	1.1437	1.1437
453_4.67_684.1767m/z	0.016493	-5.922	2.9878e-06	5.5246		846_5.90_548.2462n	1.1401	1.1394	1.1394	1.1394
100_4.76_387.0748m/z	0.032209	-4.9564	2.9912e-06	5.5242		847_4.50_331.0661m/z	1.1389	1.1382	1.1382	1.1382
1011_6.60_293.0294m/z	2234.2	11.126	3.0377e-06	5.5175		848_6.18_439.2168m/z	1.1397	1.1391	1.1391	1.1391
779_7.93_563.1759m/z	0.16239	-2.6225	3.0507e-06	5.5156		849_4.34_848.2654m/z	1.1404	1.1398	1.1398	1.1398
118_6.05_400.1055m/z	0.13984	-2.8382	3.0597e-06	5.5143		850_5.45_179.0340m/z	1.1421	1.1415	1.1415	1.1415
6073_7.68_405.2489m/z	15.642	3.9673	3.0694e-06	5.5129		851_6.77_947.1483m/z	1.0256	1.0251	1.0251	1.0251
2411_7.18_589.1767m/z	0.10641	-3.2323	3.086e-06	5.5106		852_13.17_632.3156m/z	0.63887	0.64187	0.64205	0.64204
155_6.66_820.1850m/z	0.034398	-4.8615	3.0955e-06	5.5093		855_7.57_535.1830m/z	1.1324	1.1318	1.1318	1.1318
1897_6.04_215.1064m/z	4.7442	2.2462	3.1689e-06	5.4991		857_13.26_544.2646m/z	0.60847	0.61179	0.61201	0.61201
87_4.76_501.1173m/z	0.029639	-5.0764	3.1757e-06	5.4982		858_5.05_818.8399m/z	1.0962	1.0959	1.0959	1.0959
457_7.28_857.1892m/z	4.6622	2.221	3.1766e-06	5.498		860_4.35_150.0412m/z	1.1414	1.1408	1.1408	1.1408
2855_5.60_221.1038n	0.33216	-1.5901	3.2879e-06	5.4831		861_5.27_417.1396m/z	1.1416	1.141	1.1409	1.1409
540_Citrulline, 4TMS derivative	0.33259	-1.5882	3.3791e-06	5.4712		862_15.22_426.3011m/z	1.1249	1.1243	1.1243	1.1243
5304_11.19_311.2219m/z	4.8192	2.2688	3.3855e-06	5.4704		863_13.77_649.3559m/z	1.0671	1.0669	1.0669	1.0669
1213_8.73_581.0384m/z	0.10794	-3.2117	3.3871e-06	5.4702		864_8.05_354.1917m/z	1.1425	1.1419	1.1419	1.1419
372_8.06_367.1017m/z	0.14436	-2.7923	3.4148e-06	5.4666		866_5.37_431.7500m/z	1.1443	1.1437	1.1437	1.1437
134_Oxalic acid, 2TMS derivative	0.38876	-1.363	3.4148e-06	5.4666		867_0.71_601.1340m/z	0.91946	0.91896	0.91894	0.91894
6506_15.27_293.2109m/z	37.396	5.2248	3.5143e-06	5.4542		869_7.37_191.0552m/z	1.1321	1.1315	1.1315	1.1315
4357_6.22_389.1810m/z	0.29055	-1.7832	3.5143e-06	5.4542		872_7.55_537.1607m/z	1.1404	1.1398	1.1398	1.1397
602_5.76_547.2374m/z	0.058577	-4.0935	3.5304e-06	5.4522		874_4.65_647.1774m/z	1.1133	1.1129	1.1129	1.1129
79_5.32_708.3226m/z	0.00096514	-10.017	3.5858e-06	5.4454		876_5.67_470.1649m/z	1.1408	1.1402	1.1401	1.1401
317_11.40_287.2218m/z	0.3913	-1.3537	3.5918e-06	5.4447		878_7.93_455.1010m/z	1.1337	1.1333	1.1333	1.1333
58_N-Methylacetamide, TMS derivative	0.29921	-1.7408	3.6444e-06	5.4384		880_8.74_431.1107m/z	0.88042	0.88068	0.88066	0.88066
1452_9.44_215.1281m/z	5.4507	2.4464	3.6538e-06	5.4373		882_12.71_550.3135m/z	1.144	1.1434	1.1434	1.1434
2927_7.79_491.1018m/z	40.991	5.3572	3.6719e-06	5.4351		884_7.93_269.0083m/z	1.0078	1.0076	1.0076	1.0076
5192_13.55_718.4261m/z	1.7451e-10	-32.416	3.7022e-06	5.4315		885_8.84_849.1118m/z	1.1443	1.1437	1.1437	1.1437
878_L-Rhamnose, 4TMS derivative	0.28909	-1.7904	3.713e-06	5.4303		886_0.95_601.1337m/z	1.0885	1.088	1.088	1.088
2558_15.76_281.2465m/z	41.192	5.3643	3.7199e-06	5.4295		887_9.28_323.0586m/z	1.135	1.1345	1.1345	1.1345
2599_6.05_225.0792m/z	13.952	3.8024	3.7567e-06	5.4252		890_6.64_634.1726m/z	1.1442	1.1436	1.1436	1.1436
1657_0.60_173.1036m/z	0.17307	-2.5306	3.8072e-06	5.4194		893_13.16_647.3402m/z	0.9298	0.9302	0.93024	0.93024
529_5.98_359.0793m/z	2.1957	1.1347	3.8141e-06	5.4186		894_4.36_445.1211m/z	1.1361	1.1354	1.1354	1.1354
1367_6.70_191.0549m/z	0.091661	-3.4476	3.8218e-06	5.4177		896_4.60_181.0495m/z	1.1437	1.1431	1.1431	1.1431
181_Hydroxyisobutyric acid, 2TMS derivative	0.32973	-1.6006	3.8218e-06	5.4177		898_6.18_521.2236m/z	1.1388	1.1381	1.1381	1.1381
887_9.28_323.0586m/z	0.18855	-2.407	3.8585e-06	5.4136		899_5.84_515.1401m/z	1.1139	1.1133	1.1133	1.1133
358_5.05_817.8421m/z	0.34396	-1.5397	3.8697e-06	5.4123		900_5.23_299.1122m/z	0.75267	0.75433	0.75448	0.75448
1026_5.70_549.2184m/z	0.2506	-1.9965	3.902e-06	5.4087		901_7.83_541.1909m/z	1.1127	1.1121	1.1121	1.1121
1276_8.78_503.0939m/z	0.18176	-2.4599	3.9451e-06	5.4039		902_6.02_733.1960m/z	1.1319	1.1313	1.1313	1.1313
565_1.01_503.3680m/z	0.30037	-1.7352	3.9451e-06	5.4039		906_8.36_643.2942m/z	1.1176	1.1173	1.1172	1.1172
4192_15.80_456.3289m/z	950320000	29.824	3.9687e-06	5.4013		908_8.52_481.1711m/z	1.1257	1.1251	1.1251	1.1251
1510_0.85_586.0462m/z	0.19987	-2.3229	4.0632e-06	5.3911		909_6.71_367.1019m/z	1.1443	1.1437	1.1437	1.1437
606_Caffeic acid, 3TMS derivative	0.42077	-1.2489	4.1226e-06	5.3848		910_6.32_387.1653m/z	1.1392	1.1386	1.1386	1.1386
314_7.20_507.1042m/z	0.12449	-3.0059	4.1444e-06	5.3825		912_0.71_209.0657m/z	1.1173	1.1167	1.1167	1.1167
551_6.93_516.2380m/z	0.079912	-3.6454	4.2443e-06	5.3722		914_7.12_543.2444m/z	1.138	1.1374	1.1374	1.1374
647_7.43_989.1933m/z	0.29079	-1.7819	4.249e-06	5.3717		916_5.34_783.2914m/z	1.1336	1.133	1.133	1.1329
2884_9.85_183.1385m/z	63.159	5.9809	4.2635e-06	5.3702		917_13.30_647.3404m/z	1.1192	1.1186	1.1186	1.1186
1904_11.45_611.2835m/z	77.627	6.2785	4.2961e-06	5.3669		920_6.26_257.0811m/z	1.105	1.1044	1.1044	1.1044
5987_12.52_266.1027m/z	0.089136	-3.4878	4.2988e-06	5.3667		922_8.73_626.0351m/z	1.1443	1.1437	1.1437	1.1437
5518_8.16_567.2068m/z	19.916	4.3158	4.3347e-06	5.363		923_6.04_431.1182m/z	1.1315	1.1309	1.1309	1.1309
4326_7.22_341.5982m/z	8.9076	3.155	4.347e-06	5.3618		924_5.69_857.2000m/z	1.1443	1.1436	1.1436	1.1436
537_0.99_632.2029m/z	0.43402	-1.2042	4.3498e-06	5.3615		925_13.66_595.3339m/z	1.0273	1.0271	1.027	1.027
1059_8.87_299.0188m/z	593.7	9.2136	4.3603e-06	5.3605		926_6.76_293.0293m/z	1.0436	1.0437	1.0437	1.0437
219_4.79_567.1763m/z	0.013764	-6.183	4.4192e-06	5.3547		927_6.75_977.1204m/z	0.7779	0.77909	0.77909	0.77909
816_2-Trimethylsilyloxysebacic acid, bistrimethylsilyl- ester	0.42974	-1.2185	4.4273e-06	5.3539		929_6.83_675.1007m/z	0.89328	0.89711	0.89711	0.89711
3956_9.02_597.2722m/z	0.053894	-4.2137	4.4924e-06	5.3475		930_12.71_676.3611m/z	0.85352	0.85309	0.85322	0.85322
6375_13.97_265.1469m/z	0.29472	-1.7626	4.4924e-06	5.3475		931_7.63_473.0741m/z	1.1319	1.1314	1.1314	1.1314
5291_7.99_525.1973m/z	3.8236	1.9349	4.5054e-06	5.3463		934_15.40_804.5649m/z	0.93883	0.93946	0.93945	0.93945
4026_4.96_409.1710m/z	2.6153	1.387	4.582e-06	5.3389		941_3.52_150.0411m/z	1.1427	1.1421	1.142	1.142
925_2-Hydroxyimino-N-2-iodophenylacetamide, 2TMS derivative	0.21068	-2.2469	4.6012e-06	5.3371		943_4.68_308.0761m/z	1.1407	1.1401	1.1401	1.1401
1662_8.74_257.0809m/z	0.19385	-2.367	4.7875e-06	5.3199		944_5.51_709.1868m/z	1.0896	1.0892	1.0891	1.0891
339_Cyclopentene-3-carboxylic acid, 1-trimethylsilyloxy-, methyl ester	0.048858	-4.3553	4.8232e-06	5.3167		945_17.60_577.4837m/z	1.1443	1.1437	1.1437	1.1437
3706_9.66_613.3220m/z	0.15436	-2.6957	4.8631e-06	5.3131		947_9.91_753.0700m/z	1.1443	1.1437	1.1437	1.1437
2300_8.81_441.1192m/z	5.9946	2.5837	4.8631e-06	5.3131		948_16.32_591.4626m/z	1.0955	1.095	1.095	1.095
83_Methyltristrimethylsiloxysilane	0.48619	-1.0404	4.8892e-06	5.3108		949_6.83_149.0082m/z	1.134	1.1334	1.1334	1.1334
545_7.54_179.0336m/z	0.29448	-1.7637	4.8976e-06	5.31		950_6.06_435.2223m/z	0.81749	0.81705	0.81719	0.81719
1783_13.65_431.2202m/z	0.19151	-2.3845	4.9012e-06	5.3097		953_7.39_135.0442m/z	1.1198	1.1192	1.1192	1.1192
6326_6.21_519.2442m/z	0.39184	-1.3517	4.9527e-06	5.3052		954_7.22_891.1623m/z	0.1005	0.14147	0.14189	0.14195
323_0.72_209.0655m/z	0.26327	-1.9254	5.005e-06	5.3006		955_5.59_677.2277m/z	1.1273	1.1267	1.1267	1.1267
1451_9.12_581.2019m/z	4.1259	2.0447	5.054e-06	5.2964		959_14.10_579.3277m/z	0.33208	0.34234	0.34245	0.34247
4971_0.98_323.0279m/z	0.12735	-2.9731	5.0562e-06	5.2962		965_15.27_380.1851m/z	1.1084	1.1078	1.1077	1.1077
949_6.83_149.0082m/z	0.42589	-1.2314	5.0562e-06	5.2962		966_8.16_793.2319m/z	0.51214	0.52719	0.52721	0.52721
912_Dimethyl hexopyranosiduronate, D-, 3TMS derivative	0.23407	-2.095	5.0716e-06	5.2949		967_7.39_517.1249m/z	1.1222	1.1218	1.1218	1.1218
1714_8.74_151.0391m/z	0.13233	-2.9178	5.1663e-06	5.2868		968_8.73_965.2430m/z	1.1127	1.1125	1.1125	1.1125
73_Arsenous acid, tristrimethylsilyl ester	0.2976	-1.7486	5.2121e-06	5.283		969_12.14_301.2378m/z	1.1178	1.1175	1.1175	1.1175
21_6.09_357.0647m/z	0.012499	-6.322	5.245e-06	5.2803		970_5.52_354.0942n	0.8692	0.86884	0.86882	0.86884
595_D-Arabinopyranose, 4TMS derivative isomer 1	0.28338	-1.8192	5.2865e-06	5.2768		971_11.75_331.2483m/z	1.1408	1.1402	1.1402	1.1402
6177_8.94_491.2843m/z	0.18606	-2.4262	5.3546e-06	5.2713		972_7.38_353.0869m/z	1.1286	1.128	1.1279	1.1279
775_7.86_719.2356m/z	0.30767	-1.7006	5.3546e-06	5.2713		977_16.32_447.2821m/z	1.0013	1.0013	1.0013	1.0013
661_7.18_533.2594m/z	0.06088	-4.0379	5.4175e-06	5.2662		979_0.66_317.2179m/z	1.1282	1.1276	1.1276	1.1276
878_7.93_455.1010m/z	0.079241	-3.6576	5.4317e-06	5.2651		980_6.77_945.1875m/z	1.1215	1.121	1.121	1.121
1460_7.78_419.2283m/z	39.196	5.2926	5.541e-06	5.2564		981_6.59_427.1962m/z	1.1266	1.126	1.126	1.126
916_5.34_783.2914m/z	0.012096	-6.3694	5.5942e-06	5.2523		982_13.02_315.4167m/z	1.1306	1.13	1.13	1.13
2963_13.75_818.5898m/z	12.331	3.6242	5.6416e-06	5.2486		987_9.72_331.2483m/z	1.133	1.1324	1.1324	1.1324
2929_8.66_329.6255m/z	560.78	9.1313	5.6468e-06	5.2482		989_5.87_616.2021m/z	0.76151	0.76116	0.76121	0.76121
4068_8.01_555.2068m/z	70.894	6.1476	5.6811e-06	5.2456		994_8.77_185.0960m/z	1.1226	1.1223	1.1223	1.1223
351_7.39_351.0703m/z	0.32288	-1.6309	5.699e-06	5.2442		996_0.70_689.1893m/z	1.0942	1.0944	1.0944	1.0944
5774_7.74_187.0967m/z	6.5476	2.711	5.7593e-06	5.2396		999_13.21_577.2682m/z	1.0839	1.084	1.084	1.084
2036_11.53_580.3258m/z	4.9135	2.2968	5.8158e-06	5.2354		1000_6.97_817.1628m/z	1.0531	1.053	1.053	1.053
689_9-Octadecenoic acid, E-, TMS derivative	9.2791	3.214	5.8325e-06	5.2341		1003_9.17_509.2016m/z	1.1393	1.1386	1.1386	1.1386
709_8.50_399.1292m/z	0.015975	-5.968	5.9061e-06	5.2287		1005_4.47_345.0928m/z	1.1396	1.1389	1.1389	1.1389
2561_8.95_643.2371m/z	16.372	4.0332	5.9517e-06	5.2254		1006_6.39_539.2135m/z	0.70066	0.70035	0.70041	0.70041
2652_4.97_886.2017m/z	0.49544	-1.0132	6.0163e-06	5.2207		1007_1.03_619.1717m/z	1.0829	1.0824	1.0824	1.0824
3187_5.87_387.0760m/z	8.0153	3.0028	6.0257e-06	5.22		1008_9.99_285.0036m/z	1.1443	1.1437	1.1437	1.1437
626_4.74_411.1488m/z	0.025787	-5.2772	6.1901e-06	5.2083		1011_6.60_293.0294m/z	1.1358	1.1351	1.1351	1.1351
3134_13.98_297.1521m/z	0.17528	-2.5122	6.231e-06	5.2054		1013_12.94_325.1838m/z	1.1359	1.1353	1.1353	1.1353
1595_6.95_477.1973m/z	0.34721	-1.5261	6.2438e-06	5.2046		1015_6.54_489.0710m/z	1.1407	1.14	1.14	1.14
2050_7.54_975.1774m/z	0.043497	-4.5229	6.2615e-06	5.2033		1017_16.89_575.5053m/z	1.1443	1.1437	1.1437	1.1437
6385_6.15_238.1557n	27.98	4.8063	6.3091e-06	5.2		1018_6.27_213.0912m/z	0.95808	0.9576	0.95761	0.95761
2603_5.94_269.1021m/z	0.25085	-1.9951	6.3091e-06	5.2		1019_5.68_353.0872m/z	0.69909	0.70213	0.70213	0.70213
5614_11.75_287.2220m/z	4.3671	2.1267	6.3419e-06	5.1978		1020_4.79_282.9877m/z	1.1443	1.1437	1.1437	1.1437
6693_13.84_595.3247m/z	4.3739	2.1289	6.3588e-06	5.1966		1021_14.52_507.3045m/z	0.92057	0.92011	0.92012	0.92014
987_9.72_331.2483m/z	0.42043	-1.2501	6.4089e-06	5.1932		1023_6.43_427.1238m/z	0.7763	0.77867	0.77867	0.77868
168_5.75_385.1133m/z	0.19281	-2.3748	6.5241e-06	5.1855		1024_6.60_307.1390m/z	1.1429	1.1423	1.1423	1.1423
4336_6.22_565.2490m/z	0.33941	-1.5589	6.5326e-06	5.1849		1026_5.70_549.2184m/z	1.1349	1.1343	1.1343	1.1343
2570_5.91_431.1526m/z	0.25338	-1.9806	6.5493e-06	5.1838		1028_0.54_516.8967m/z	1.1312	1.1308	1.1308	1.1308
1639_15.84_455.3166m/z	365.55	8.5139	6.5778e-06	5.1819		1029_12.52_277.2171m/z	1.1438	1.1432	1.1431	1.1431
2240_5.24_375.0711m/z	7.3152	2.8709	6.5778e-06	5.1819		1031_8.23_481.1719m/z	1.1243	1.1237	1.1237	1.1237
943_D---Lyxopyranose, 4TMS derivative	0.31366	-1.6727	6.5806e-06	5.1817		1033_7.38_179.0340m/z	1.1228	1.1223	1.1223	1.1223
557_D---Ribose, tetrakistrimethylsilyl ether, ethyloxime	0.13286	-2.912	6.5811e-06	5.1817		1037_7.36_855.2179m/z	0.45794	0.45834	0.45851	0.45856
2026_13.00_347.2214m/z	8.5176	3.0904	6.6305e-06	5.1785		1038_7.67_345.0610m/z	1.1442	1.1435	1.1435	1.1435
4099_13.81_393.2755m/z	3.55	1.8278	6.6305e-06	5.1785		1039_13.14_636.2600m/z	1.0675	1.0671	1.0671	1.0671
556_6.14_537.1966m/z	0.078088	-3.6788	6.648e-06	5.1773		1040_7.56_453.2330m/z	1.1393	1.1387	1.1386	1.1386
205_5.07_839.2857m/z	0.18934	-2.401	6.6538e-06	5.1769		1041_8.30_301.0350m/z	1.1442	1.1436	1.1436	1.1436
472_Erythritol, 4TMS derivative	3.8765	1.9548	6.6538e-06	5.1769		1043_8.15_331.1212m/z	0.11814	0.12062	0.12115	0.12135
1251_10.14_345.2268m/z	12.963	3.6963	6.6886e-06	5.1747		1044_11.91_387.2747m/z	1.1443	1.1437	1.1437	1.1437
309_2,4-Imidazolidinedione, 5,5-dimethyl-, monotert-butyldimethylsilyl derivative	0.21228	-2.236	6.8127e-06	5.1667		1046_13.70_612.2590m/z	1.1294	1.1288	1.1288	1.1287
1149_7.88_361.1688m/z	6.6445	2.7322	6.8193e-06	5.1663		1049_7.41_191.0551m/z	1.1313	1.1307	1.1307	1.1307
5808_14.76_283.2273m/z	6.5997	2.7224	6.9296e-06	5.1593		1051_17.86_510.2918m/z	0.27237	0.27223	0.27233	0.27249
2270_7.66_803.2332m/z	5.051	2.3366	6.9508e-06	5.158		1052_17.02_575.4679m/z	1.1443	1.1437	1.1436	1.1436
4319_8.31_373.1319m/z	6.3856	2.6748	7.1621e-06	5.145		1053_6.45_519.2442m/z	1.1431	1.1425	1.1425	1.1425
7_Disiloxane, hexamethyl-	0.098342	-3.3461	7.1651e-06	5.1448		1054_13.72_973.6212m/z	1.1247	1.1242	1.1242	1.1242
5772_17.03_381.3372m/z	5.794	2.5346	7.1841e-06	5.1436		1055_5.06_619.2200m/z	0.97049	0.97019	0.97017	0.97018
629_Hypoxanthine, 2TBDMS derivative	0.31705	-1.6572	7.1918e-06	5.1432		1057_0.97_541.1357m/z	1.0918	1.0915	1.0914	1.0914
3838_15.43_311.2583m/z	170.03	7.4096	7.2036e-06	5.1425		1059_8.87_299.0188m/z	1.1345	1.1339	1.1339	1.1339
5330_13.87_909.5669m/z	1.5406e-10	-32.596	7.2042e-06	5.1424		1064_13.96_302.0902m/z	1.1443	1.1437	1.1437	1.1437
4617_8.37_413.0899m/z	0.0098857	-6.6604	7.208e-06	5.1422		1065_6.90_593.1496m/z	1.1443	1.1437	1.1437	1.1437
5685_7.77_519.1140m/z	18.288	4.1928	7.3815e-06	5.1319		1066_10.09_439.1063m/z	1.1245	1.124	1.1239	1.1239
5607_9.95_329.2327m/z	2.1762	1.1218	7.4034e-06	5.1306		1067_17.08_575.5026m/z	1.1443	1.1436	1.1436	1.1436
855_7.57_535.1830m/z	18.701	4.225	7.4087e-06	5.1303		1068_7.07_477.2318m/z	1.1429	1.1423	1.1422	1.1422
3743_5.02_353.0872m/z	3.042	1.605	7.4407e-06	5.1284		1070_12.54_201.1122m/z	0.84549	0.84503	0.84502	0.84502
735_4.45_299.0764m/z	0.10538	-3.2463	7.4932e-06	5.1253		1072_4.60_343.1026m/z	1.1439	1.1433	1.1433	1.1433
446_D-Arabinose, tetrakistrimethylsilyl ether, ethyloxime isomer 2	0.39439	-1.3423	7.4932e-06	5.1253		1076_13.30_504.3414m/z	0.77262	0.77331	0.7733	0.77331
1704_11.35_520.3033m/z	21.906	4.4533	7.5087e-06	5.1244		1077_11.48_595.2794m/z	0.82176	0.82697	0.82696	0.82696
6016_4.69_167.0341m/z	0.42149	-1.2464	7.5791e-06	5.1204		1078_5.71_215.1068m/z	1.0612	1.0613	1.0613	1.0613
378_8.11_343.2119m/z	0.38203	-1.3882	7.7006e-06	5.1135		1079_6.18_589.1754m/z	0.84453	0.84493	0.84493	0.84492
642_7.89_527.1189m/z	0.15135	-2.7241	7.7964e-06	5.1081		1081_6.32_561.2540m/z	0.73547	0.7351	0.73516	0.73516
778_7.14_553.1552m/z	0.18649	-2.4229	7.81e-06	5.1073		1083_6.06_903.3448m/z	1.1206	1.12	1.12	1.12
869_7.37_191.0552m/z	0.40979	-1.287	7.8154e-06	5.107		1085_8.71_811.2250m/z	1.0238	1.0247	1.0247	1.0247
406_4.69_737.2030m/z	0.030199	-5.0494	7.8268e-06	5.1064		1086_4.95_740.2018m/z	1.1419	1.1413	1.1413	1.1413
2188_8.96_225.1124m/z	9.27	3.2126	7.8936e-06	5.1027		1089_6.34_388.2088n	1.1181	1.1175	1.1174	1.1174
327_5.27_459.1848m/z	0.0044439	-7.814	7.9091e-06	5.1019		1092_0.86_179.0551m/z	1.1388	1.1382	1.1382	1.1382
239_5.13_468.2139m/z	0.29166	-1.7776	7.928e-06	5.1008		1096_4.89_153.0183m/z	1.1412	1.1406	1.1406	1.1406
4375_9.19_389.1810m/z	103.54	6.6941	8.0996e-06	5.0915		1099_13.15_564.5491m/z	0.94164	0.94297	0.94299	0.94299
1412_5.75_357.0810m/z	0.31956	-1.6459	8.1093e-06	5.091		1102_13.85_579.3176m/z	0.9573	0.95678	0.95677	0.95678
500_7.39_513.1018m/z	0.30963	-1.6914	8.1196e-06	5.0905		1103_6.09_567.2653m/z	1.1425	1.1419	1.1419	1.1419
1632_0.54_402.9161m/z	0.18602	-2.4265	8.177e-06	5.0874		1104_13.30_476.3085m/z	0.52455	0.52437	0.52436	0.52436
389_5.76_445.0982m/z	0.10381	-3.268	8.182e-06	5.0871		1105_13.31_595.3272m/z	0.9582	0.95952	0.95952	0.95951
2488_11.50_492.2722m/z	6.9784	2.8029	8.182e-06	5.0871		1107_7.54_307.0453m/z	1.1374	1.1368	1.1368	1.1368
931_7.63_473.0741m/z	0.23052	-2.117	8.182e-06	5.0871		1109_7.72_213.0920m/z	0.64373	0.6518	0.65185	0.65185
840_8.74_215.1065m/z	0.056072	-4.1566	8.2805e-06	5.0819		1111_12.53_295.2270m/z	1.1369	1.1363	1.1363	1.1363
215_3,7-dioxa-2,8-disilanonane, 2,2,8,8-tetramethyl-5,5-bistrimethylsilyloxymethyl-	0.34629	-1.5299	8.2805e-06	5.0819		1114_13.24_595.2880m/z	0.77312	0.77363	0.77361	0.77362
5734_13.67_718.4285m/z	5.5554e-11	-34.067	8.3836e-06	5.0766		1115_6.13_445.0996m/z	1.1364	1.1358	1.1358	1.1358
453_Asparagine, 3TMS derivative	0.10072	-3.3115	8.4084e-06	5.0753		1121_16.21_591.4900m/z	0.85526	0.85518	0.85518	0.8552
5111_5.19_575.2619m/z	0.025078	-5.3175	8.4179e-06	5.0748		1123_8.81_850.1176m/z	1.1443	1.1437	1.1437	1.1437
1736_8.73_409.1288m/z	0.20646	-2.2761	8.4883e-06	5.0712		1124_7.46_445.1711m/z	1.1358	1.1352	1.1352	1.1352
560_D---Ribose, tetrakistrimethylsilyl ether, ethyloxime	0.12838	-2.9615	8.5458e-06	5.0682		1126_5.66_399.0925m/z	1.1304	1.1298	1.1298	1.1298
1459_13.10_544.2653m/z	0.23952	-2.0618	8.5608e-06	5.0675		1129_5.80_616.2008m/z	0.85263	0.85363	0.85362	0.85362
793_Ethyl D-glucopyranoside, 4TMS derivative	0.41492	-1.2691	8.8294e-06	5.0541		1132_6.47_335.0770m/z	0.78646	0.78995	0.78994	0.78995
104_7.30_701.0958m/z	0.11966	-3.063	8.8546e-06	5.0528		1134_12.48_171.1018m/z	0.97888	0.97865	0.97865	0.97865
6240_6.05_778.1374m/z	0.10346	-3.2728	8.8633e-06	5.0524		1135_7.14_330.1374m/z	1.1393	1.1387	1.1387	1.1387
923_6.04_431.1182m/z	0.27343	-1.8708	8.9231e-06	5.0495		1136_14.12_407.2764m/z	1.0832	1.0827	1.0827	1.0827
1759_7.64_509.2953m/z	0.29363	-1.7679	8.995e-06	5.046		1137_13.47_313.2362m/z	1.0519	1.0514	1.0514	1.0514
1308_12.40_307.1908m/z	20.587	4.3637	9.0675e-06	5.0425		1140_6.87_477.1972m/z	1.1188	1.1182	1.1181	1.1181
2083_6.19_495.2073m/z	0.13935	-2.8433	9.1568e-06	5.0383		1141_16.16_591.4966m/z	0.75098	0.75191	0.75198	0.75199
768_7.55_487.0873m/z	0.24754	-2.0143	9.1887e-06	5.0367		1143_5.85_485.1236m/z	1.0424	1.0438	1.0438	1.0438
216_5.27_582.1756m/z	0.21999	-2.1845	9.1969e-06	5.0364		1144_8.08_697.3626m/z	1.1373	1.1368	1.1368	1.1368
984_L-Glucono-1,4-lactone 2S,3R,4S,5S-, 4TMS derivative	0.3894	-1.3607	9.1969e-06	5.0364		1145_5.32_443.3859m/z	1.1305	1.1299	1.1299	1.1299
700_7.81_457.1139m/z	9.9768	3.3186	9.2088e-06	5.0358		1146_10.04_300.9980m/z	1.1443	1.1437	1.1437	1.1437
117_5.21_656.1385m/z	0.0062411	-7.324	9.2129e-06	5.0356		1149_7.88_361.1688m/z	1.1327	1.1322	1.1322	1.1322
359_meso-Erythritol, 4TMS derivative	2.9402	1.5559	9.3502e-06	5.0292		1150_12.08_433.3436m/z	1.1299	1.1294	1.1293	1.1293
1049_7.41_191.0551m/z	0.47891	-1.0622	9.3502e-06	5.0292		1151_11.79_387.2745m/z	1.1443	1.1437	1.1436	1.1436
1028_0.54_516.8967m/z	0.17562	-2.5094	9.416e-06	5.0261		1152_5.45_341.0871m/z	1.1433	1.1427	1.1427	1.1427
262_8.49_491.0970m/z	0.0014643	-9.4156	9.4174e-06	5.0261		1153_11.53_477.3064m/z	1.1413	1.1407	1.1406	1.1406
4075_0.71_341.1080m/z	0.44792	-1.1587	9.5634e-06	5.0194		1158_17.86_483.2727m/z	0.68442	0.68796	0.68799	0.68799
4593_10.83_311.1856m/z	246.58	7.9459	9.5698e-06	5.0191		1159_12.77_474.2622m/z	0.37335	0.381	0.38113	0.38115
549_L--Threose, tristrimethylsilyl ether, methyloxime syn	0.38279	-1.3854	9.5698e-06	5.0191		1161_6.71_219.0277m/z	1.0855	1.0853	1.0853	1.0853
341_4,4-Bistrimethylsiloxybutenoic acid, trimethylsilyl ester	0.32869	-1.6052	9.7702e-06	5.0101		1163_17.87_838.4285m/z	0.49186	0.49631	0.49663	0.49663
4784_9.61_515.2496m/z	0.010294	-6.602	9.9723e-06	5.0012		1164_16.39_593.4771m/z	1.1443	1.1437	1.1437	1.1437
2937_9.91_503.2486m/z	115.9	6.8567	1.018e-05	4.9923		1166_8.21_511.1759m/z	1.1217	1.1212	1.1212	1.1212
4128_9.95_329.3997m/z	2.4814	1.3112	1.0209e-05	4.991		1167_4.35_283.0907n	1.1424	1.1418	1.1418	1.1418
777_11.15_453.1219m/z	0.082489	-3.5996	1.0271e-05	4.9884		1172_12.54_313.4005m/z	1.1443	1.1437	1.1437	1.1437
3004_6.70_357.0634m/z	16.213	4.019	1.0299e-05	4.9872		1173_5.95_749.2282m/z	1.1421	1.1415	1.1415	1.1415
1313_10.49_423.1085m/z	11.753	3.555	1.0334e-05	4.9857		1175_5.60_347.1163m/z	1.1205	1.1198	1.1198	1.1198
5003_6.28_444.1148m/z	0.032449	-4.9457	1.0392e-05	4.9833		1176_16.07_695.4716m/z	0.79498	0.79546	0.79547	0.79548
80_Tristrimethylsilylcarbamate	0.24071	-2.0547	1.0422e-05	4.9821		1177_7.39_615.0415m/z	1.1265	1.1259	1.1259	1.1259
431_6.02_375.0687m/z	0.020377	-5.6169	1.0498e-05	4.9789		1179_17.37_577.4838m/z	1.1443	1.1437	1.1437	1.1437
347_5.95_371.0799m/z	0.13333	-2.9069	1.0519e-05	4.978		1181_11.89_459.2963m/z	1.1282	1.1277	1.1277	1.1277
665_7.38_353.2600m/z	0.38673	-1.3706	1.0584e-05	4.9753		1183_7.40_515.1189m/z	1.1184	1.1178	1.1178	1.1178
154_8.30_441.0862m/z	0.13692	-2.8686	1.0627e-05	4.9736		1184_8.75_411.1410m/z	1.1422	1.1416	1.1416	1.1416
982_13.02_315.4167m/z	9.5187	3.2508	1.0695e-05	4.9708		1186_14.29_435.2424m/z	1.0701	1.0695	1.0695	1.0695
136_Hydracrylic acid, 2TMS derivative	0.44373	-1.1722	1.0711e-05	4.9702		1187_5.35_875.3533m/z	1.1414	1.1408	1.1408	1.1408
1145_5.32_443.3859m/z	0.029749	-5.071	1.098e-05	4.9594		1188_11.78_410.1379m/z	1.0773	1.0769	1.0769	1.0769
569_0.70_566.1561m/z	0.45389	-1.1396	1.1123e-05	4.9538		1189_13.21_678.3805n	0.62407	0.6273	0.6275	0.62749
1126_5.66_399.0925m/z	0.097024	-3.3655	1.1181e-05	4.9515		1190_6.89_495.0533m/z	1.1384	1.1378	1.1378	1.1378
1271_7.22_341.2390m/z	4.2677	2.0935	1.1297e-05	4.947		1191_10.57_311.2213m/z	1.0501	1.0497	1.0496	1.0497
721_4.70_727.2646m/z	0.068783	-3.8618	1.1381e-05	4.9438		1192_5.94_401.3292m/z	0.83703	0.8375	0.8375	0.8375
379_8.93_295.0810m/z	0.061425	-4.025	1.1416e-05	4.9425		1194_4.68_350.0871m/z	1.1383	1.1377	1.1377	1.1377
5834_13.26_595.5132m/z	38.58	5.2698	1.1422e-05	4.9423		1196_13.70_623.3398m/z	1.1264	1.1258	1.1258	1.1258
4363_14.98_687.5397m/z	172.94	7.4341	1.144e-05	4.9416		1199_12.50_424.2505m/z	0.91363	0.91365	0.91364	0.91366
373_4.69_353.1439m/z	0.024143	-5.3723	1.1471e-05	4.9404		1205_14.98_339.2123m/z	1.0023	1.002	1.002	1.002
6304_7.60_347.1156m/z	3.2466	1.6989	1.1555e-05	4.9372		1212_7.85_415.1241m/z	1.1418	1.1411	1.1411	1.1411
809_Ethyl D-glucopyranoside, 4TMS derivative	0.44038	-1.1832	1.1749e-05	4.93		1213_8.73_581.0384m/z	1.1354	1.1349	1.1349	1.1349
260_5.28_409.1708m/z	0.030248	-5.047	1.1818e-05	4.9274		1214_9.26_257.0814m/z	0.51222	0.51236	0.51262	0.51262
4050_9.97_681.4545m/z	4.6996	2.2325	1.1878e-05	4.9252		1216_10.46_299.0190m/z	1.1443	1.1437	1.1437	1.1437
5137_4.91_430.1613m/z	0.36482	-1.4547	1.2013e-05	4.9203		1219_6.78_949.1545m/z	1.1286	1.128	1.1279	1.1279
1279_7.54_325.0557m/z	0.29908	-1.7414	1.2101e-05	4.9172		1222_15.26_279.2321m/z	1.1429	1.1423	1.1423	1.1423
2206_1.20_346.0552m/z	0.25281	-1.9838	1.222e-05	4.9129		1223_0.70_695.2238m/z	1.1227	1.1222	1.1222	1.1222
1150_12.08_433.3436m/z	159.46	7.317	1.2251e-05	4.9118		1224_16.87_575.4679m/z	1.0452	1.0449	1.0449	1.0449
1928_6.98_947.2007m/z	0.20848	-2.262	1.2472e-05	4.9041		1225_8.41_257.0805m/z	1.1359	1.1354	1.1354	1.1354
2793_5.89_361.0956m/z	34.321	5.101	1.2533e-05	4.9019		1226_0.70_503.1612m/z	1.1219	1.1213	1.1212	1.1212
4893_13.65_894.5427m/z	5.581e-11	-34.061	1.2901e-05	4.8894		1227_6.61_361.1650m/z	1.1435	1.1429	1.1429	1.1428
90_5.06_949.3994m/z	0.033107	-4.9167	1.2901e-05	4.8894		1228_10.82_415.2325m/z	0.99567	0.99535	0.99535	0.99534
1691_13.30_636.2590m/z	0.22611	-2.1449	1.3053e-05	4.8843		1230_10.33_331.2452m/z	1.1156	1.1151	1.1151	1.1151
481_5.28_381.1763m/z	0.058922	-4.0851	1.3086e-05	4.8832		1231_13.42_814.5857m/z	0.96165	0.96127	0.96128	0.96128
2077_14.59_350.2701m/z	29.727	4.8937	1.3334e-05	4.875		1235_7.34_395.1918m/z	1.0487	1.0482	1.0482	1.0482
439_5.05_685.2793m/z	0.44711	-1.1613	1.3424e-05	4.8721		1237_5.65_173.0447m/z	0.15283	0.1754	0.17578	0.1758
5580_0.89_713.2337m/z	0.14827	-2.7537	1.3518e-05	4.8691		1238_12.52_413.1634m/z	1.1443	1.1437	1.1437	1.1437
1046_13.70_612.2590m/z	0.092168	-3.4396	1.3596e-05	4.8666		1239_7.30_339.0535m/z	1.1206	1.1202	1.1201	1.1201
611_L--Tartaric acid, 4TMS derivative	0.42887	-1.2214	1.3601e-05	4.8664		1240_7.54_509.2959m/z	1.1383	1.1377	1.1377	1.1376
1975_5.95_403.1499m/z	0.13309	-2.9095	1.3605e-05	4.8663		1241_14.09_407.2800m/z	0.91584	0.9193	0.91929	0.91929
5113_5.36_875.3984m/z	0.048092	-4.3781	1.361e-05	4.8661		1245_15.70_394.3321m/z	1.098	1.0975	1.0975	1.0975
1321_8.73_242.0576m/z	0.16549	-2.5952	1.365e-05	4.8649		1246_6.80_945.1775m/z	1.118	1.1174	1.1174	1.1174
2323_12.25_451.2457m/z	9.0409	3.1765	1.3668e-05	4.8643		1248_13.77_407.2902m/z	1.1371	1.1366	1.1365	1.1365
1764_6.10_421.1628m/z	0.17131	-2.5453	1.3704e-05	4.8631		1249_17.76_707.5072m/z	0.44449	0.45757	0.45757	0.45757
3171_8.82_196.0971m/z	309.5	8.2738	1.3857e-05	4.8583		1251_10.14_345.2268m/z	1.1328	1.1322	1.1322	1.1322
1539_12.32_295.2270m/z	189.82	7.5685	1.3857e-05	4.8583		1253_7.14_479.2127m/z	1.1384	1.1378	1.1378	1.1378
728_8.35_409.1285m/z	0.088009	-3.5062	1.3857e-05	4.8583		1254_0.67_152.9949m/z	1.1415	1.1409	1.1409	1.1409
1986_12.89_285.2055m/z	7.3874	2.8851	1.3872e-05	4.8579		1256_0.69_701.1889m/z	1.1068	1.1062	1.1061	1.1061
5701_13.49_790.5586m/z	46.601	5.5423	1.3981e-05	4.8545		1257_9.49_299.0546m/z	0.69796	0.69862	0.69861	0.69865
2462_7.25_889.1476m/z	0.22843	-2.1302	1.435e-05	4.8431		1258_15.94_591.4941m/z	1.0598	1.0592	1.0592	1.0592
6526_9.57_643.2950m/z	18.769	4.2303	1.4576e-05	4.8364		1261_6.08_705.1655m/z	1.0097	1.0092	1.0092	1.0092
2291_11.22_611.2835m/z	24.494	4.6143	1.4577e-05	4.8363		1264_11.26_330.2033n	1.0584	1.058	1.058	1.058
6140_6.00_474.2096n	0.28904	-1.7906	1.4594e-05	4.8358		1266_6.39_451.2180m/z	1.142	1.1414	1.1414	1.1413
591_7.68_451.2173m/z	0.10912	-3.1959	1.4606e-05	4.8355		1268_6.48_736.1862m/z	1.1443	1.1437	1.1437	1.1437
4918_15.22_457.3314m/z	5.9378	2.5699	1.4606e-05	4.8355		1270_9.17_465.2495m/z	1.1237	1.1233	1.1232	1.1232
4629_17.89_816.5292m/z	0.49354	-1.0188	1.4928e-05	4.826		1271_7.22_341.2390m/z	1.1304	1.1297	1.1297	1.1297
2435_14.91_327.2893m/z	11.42	3.5135	1.5109e-05	4.8208		1272_12.77_641.4625m/z	1.1425	1.1419	1.1419	1.1419
413_4.84_416.0999m/z	0.013767	-6.1827	1.5113e-05	4.8207		1273_6.52_415.1240m/z	1.1365	1.1359	1.1359	1.1359
147_Silane, 1-methoxy-1,3-propanediylbisoxybistrimethyl-	0.17579	-2.508	1.5497e-05	4.8098		1274_7.25_623.1596m/z	1.1443	1.1436	1.1436	1.1436
203_6.98_969.1285m/z	0.034458	-4.859	1.566e-05	4.8052		1275_6.03_385.1116m/z	1.1182	1.1176	1.1176	1.1176
1318_8.31_299.1854m/z	0.0060633	-7.3657	1.6009e-05	4.7956		1276_8.78_503.0939m/z	1.1349	1.1343	1.1343	1.1343
2560_12.58_307.1909m/z	16.498	4.0442	1.6159e-05	4.7916		1277_7.33_632.1785m/z	1.1443	1.1437	1.1437	1.1437
93_Capecitabine	0.37572	-1.4123	1.6187e-05	4.7908		1278_13.02_415.1781m/z	1.1366	1.136	1.136	1.136
1594_7.83_181.0133m/z	114.52	6.8395	1.6214e-05	4.7901		1279_7.54_325.0557m/z	1.13	1.1294	1.1294	1.1294
867_Dimethyl hexopyranosiduronate, D-, 3TMS derivative	0.21591	-2.2115	1.6277e-05	4.7884		1280_13.02_317.2593m/z	1.1381	1.1375	1.1375	1.1375
227_8.71_809.2079m/z	0.014679	-6.0901	1.6445e-05	4.784		1286_13.73_638.2748m/z	0.62944	0.63026	0.63025	0.6303
3019_6.38_180.0430n	2.1405	1.098	1.6464e-05	4.7835		1287_12.26_283.0602m/z	1.1373	1.1367	1.1367	1.1367
1181_11.89_459.2963m/z	3.8508	1.9451	1.6508e-05	4.7823		1288_8.13_610.2491m/z	0.97778	0.9777	0.97768	0.97769
979_0.66_317.2179m/z	0.008591	-6.863	1.6664e-05	4.7782		1289_7.88_345.2258m/z	1.1364	1.1359	1.1358	1.1358
370_cis-4-Aminocyclohexanecarboxylic acid, N-tert-butyldimethylsilyl, tert-butyldimethylsilyl ester	0.177	-2.4982	1.6762e-05	4.7757		1290_7.45_449.1083m/z	1.1433	1.1426	1.1426	1.1426
307_Cadaverine, 4TMS derivative	2.1793	1.1239	1.6784e-05	4.7751		1291_14.40_336.2541m/z	1.1262	1.1256	1.1256	1.1256
419_5-Iodouridine	0.37896	-1.3999	1.6842e-05	4.7736		1292_6.04_308.1126m/z	1.1264	1.1258	1.1258	1.1258
411_Bistrimethylsilylphosphite	0.28072	-1.8328	1.6879e-05	4.7727		1295_6.06_221.1028n	1.1097	1.1093	1.1093	1.1093
853_Zimeldine	0.20441	-2.2905	1.6893e-05	4.7723		1303_15.37_898.4840m/z	0.65757	0.65995	0.66014	0.66014
5816_11.86_291.1959m/z	7.7974	2.963	1.7281e-05	4.7624		1305_4.44_599.1609m/z	1.1422	1.1415	1.1415	1.1415
801_7.40_475.2166m/z	0.01918	-5.7042	1.7501e-05	4.7569		1306_13.10_576.2027m/z	0.23701	0.2694	0.2694	0.2694
71_S--Cathinone	0.29819	-1.7457	1.7707e-05	4.7518		1307_14.18_579.3244m/z	0.70474	0.70459	0.70462	0.70462
113_7.19_300.0262m/z	0.01453	-6.1048	1.7791e-05	4.7498		1308_12.40_307.1908m/z	1.1314	1.1308	1.1308	1.1308
873_L-Glucono-1,4-lactone 2S,3R,4S,5S-, 4TMS derivative	0.31309	-1.6753	1.7899e-05	4.7472		1309_10.49_299.0192m/z	1.1443	1.1437	1.1437	1.1437
1403_8.79_257.0851m/z	0.20106	-2.3143	1.7912e-05	4.7469		1310_14.39_326.2238n	1.0499	1.0503	1.0503	1.0503
759_7.19_593.1798m/z	0.20481	-2.2876	1.7963e-05	4.7456		1313_10.49_423.1085m/z	1.1308	1.1302	1.1302	1.1302
6244_5.91_485.1760m/z	0.23631	-2.0813	1.8096e-05	4.7424		1314_0.68_495.1112m/z	1.1395	1.1389	1.1389	1.1389
616_6.60_357.0629m/z	0.12484	-3.0018	1.866e-05	4.7291		1315_17.03_575.5065m/z	1.1443	1.1437	1.1437	1.1437
172_5.80_485.1236m/z	0.19153	-2.3843	1.8675e-05	4.7287		1316_5.52_358.0665m/z	0.24976	0.25976	0.26043	0.26043
534_5.51_705.1661m/z	0.44183	-1.1784	1.8868e-05	4.7243		1317_0.67_245.0421m/z	1.1428	1.1422	1.1421	1.1421
5603_7.33_405.1761m/z	0.36402	-1.4579	1.9299e-05	4.7145		1318_8.31_299.1854m/z	1.1284	1.128	1.1279	1.1279
955_5.59_677.2277m/z	0.24402	-2.0349	1.931e-05	4.7142		1321_8.73_242.0576m/z	1.1293	1.1289	1.1289	1.1289
170_8.59_677.1687m/z	0.46913	-1.0919	1.9393e-05	4.7124		1323_12.94_672.3263m/z	0.86568	0.86603	0.86603	0.86604
489_5.35_575.2312m/z	0.030112	-5.0535	1.9555e-05	4.7087		1324_8.87_306.2067m/z	1.1443	1.1437	1.1437	1.1437
834_7.42_989.3213m/z	0.041773	-4.5813	1.9651e-05	4.7066		1325_11.17_520.3030m/z	0.78513	0.78476	0.78475	0.78476
575_Gluconolactone 3R,4S,5R,6R-, 4TMS derivative	0.32879	-1.6048	1.9738e-05	4.7047		1326_13.97_508.3157m/z	0.99704	0.99738	0.99737	0.99738
5694_0.71_179.0551m/z	0.41348	-1.2741	1.9935e-05	4.7004		1327_5.51_391.0116m/z	1.0956	1.095	1.095	1.095
222_Silanol, trimethyl-, phosphate 31	0.45424	-1.1385	1.9945e-05	4.7002		1328_16.92_593.4776m/z	1.1442	1.1436	1.1436	1.1436
3039_5.92_683.2352m/z	30.339	4.9231	2.0083e-05	4.6972		1332_6.08_521.2600m/z	1.1428	1.1422	1.1422	1.1422
106_7.20_503.0815m/z	0.029684	-5.0742	2.0571e-05	4.6867		1334_14.35_571.3278m/z	0.56622	0.57395	0.57404	0.57405
1454_7.52_481.2266m/z	6.8461	2.7753	2.0633e-05	4.6854		1335_11.39_325.2011m/z	1.1359	1.1353	1.1353	1.1353
234_9.07_425.0907m/z	0.43212	-1.2105	2.0714e-05	4.6837		1336_13.29_315.0499m/z	1.1443	1.1437	1.1437	1.1437
1385_11.22_429.2490m/z	173.93	7.4424	2.0723e-05	4.6836		1338_12.47_649.4653m/z	1.1443	1.1437	1.1437	1.1437
233_L-Isoleucine, 2TMS derivative	0.28082	-1.8323	2.0953e-05	4.6788		1343_4.78_181.0494m/z	1.1429	1.1423	1.1423	1.1423
4041_7.88_461.1087m/z	2.5597	1.356	2.1599e-05	4.6656		1345_14.39_623.4501m/z	0.7645	0.7651	0.76515	0.76517
981_6.59_427.1962m/z	0.016615	-5.9114	2.165e-05	4.6645		1351_16.92_575.4972m/z	1.1442	1.1436	1.1435	1.1435
258_Glyceric acid, 3TMS derivative	0.27763	-1.8488	2.166e-05	4.6643		1353_12.35_381.2232m/z	1.1061	1.1057	1.1056	1.1056
1177_7.39_615.0415m/z	0.19666	-2.3462	2.1824e-05	4.6611		1358_16.70_593.4779m/z	1.1443	1.1437	1.1436	1.1436
1196_13.70_623.3398m/z	0.042595	-4.5532	2.2151e-05	4.6546		1361_14.26_279.2322m/z	1.138	1.1375	1.1375	1.1375
1292_6.04_308.1126m/z	0.18982	-2.3973	2.2212e-05	4.6534		1363_6.33_337.1496m/z	1.143	1.1424	1.1423	1.1423
6082_13.75_293.2113m/z	7.0221	2.8119	2.2238e-05	4.6529		1364_15.02_378.3016m/z	1.1405	1.1399	1.1398	1.1398
2918_7.52_343.0848m/z	315.19	8.3001	2.2244e-05	4.6528		1365_10.00_303.0137m/z	1.1443	1.1437	1.1437	1.1437
416_0.80_601.1736m/z	0.039467	-4.6632	2.2244e-05	4.6528		1367_6.70_191.0549m/z	1.135	1.1345	1.1345	1.1345
5980_13.60_293.2113m/z	6.6978	2.7437	2.2428e-05	4.6492		1370_6.37_465.1015m/z	1.1443	1.1437	1.1437	1.1436
542_7.05_935.1469m/z	0.012935	-6.2726	2.2626e-05	4.6454		1371_15.15_826.5578m/z	0.64462	0.64657	0.64676	0.64676
350_7.47_629.2424m/z	0.0081005	-6.9478	2.2725e-05	4.6435		1374_6.77_219.0288m/z	1.0258	1.0254	1.0254	1.0254
1291_14.40_336.2541m/z	104.78	6.7113	2.2821e-05	4.6417		1376_6.57_473.2016m/z	1.1363	1.1357	1.1357	1.1357
2720_14.93_475.3176m/z	10.613	3.4077	2.2971e-05	4.6388		1377_9.78_403.2699m/z	0.75397	0.75454	0.7546	0.75461
391_6.46_449.2018m/z	0.013149	-6.2489	2.3288e-05	4.6329		1378_15.14_870.5595m/z	0.9775	0.97779	0.97778	0.97778
478_1H-1,2,3-Triazole, 4,5-diphenyl-1-phenylmethyl-	3.1136	1.6386	2.3792e-05	4.6236		1382_14.14_623.4498m/z	0.82929	0.82945	0.82946	0.82947
543_8.47_466.1716m/z	0.3083	-1.6976	2.4227e-05	4.6157		1385_11.22_429.2490m/z	1.1269	1.1263	1.1263	1.1263
2955_0.71_185.0211m/z	0.048987	-4.3514	2.4488e-05	4.611		1386_9.94_441.1220m/z	1.1256	1.1252	1.1251	1.1251
683_7.14_361.2216m/z	0.073916	-3.758	2.4493e-05	4.611		1391_9.21_435.2241m/z	1.1394	1.1387	1.1387	1.1387
131_9.21_423.0750m/z	0.46362	-1.109	2.4655e-05	4.6081		1393_8.01_507.2453m/z	1.1388	1.1382	1.1382	1.1382
4809_7.94_329.1049m/z	2.735	1.4515	2.4736e-05	4.6067		1394_14.39_442.2951m/z	1.1443	1.1437	1.1437	1.1436
908_8.52_481.1711m/z	0.031616	-4.9832	2.4748e-05	4.6065		1396_6.65_293.0319m/z	1.0193	1.0197	1.0197	1.0197
757_6.68_451.2169m/z	0.015813	-5.9828	2.4797e-05	4.6056		1398_5.52_357.0637m/z	0.40919	0.41491	0.41536	0.41537
1386_9.94_441.1220m/z	2.3557	1.2362	2.4913e-05	4.6036		1399_15.75_309.2427m/z	0.83052	0.83088	0.83092	0.83093
635_6.34_192.0583m/z	0.012941	-6.2719	2.5032e-05	4.6015		1400_8.26_473.2733m/z	0.82886	0.8284	0.82846	0.82846
4951_17.82_926.4819m/z	0.36789	-1.4426	2.525e-05	4.5977		1401_6.44_375.1439m/z	1.1158	1.1153	1.1153	1.1153
4331_9.94_211.1323m/z	2.5506	1.3508	2.5431e-05	4.5946		1402_3.85_134.0462m/z	1.1022	1.1018	1.1017	1.1017
6377_0.94_665.2126m/z	3.5651	1.834	2.5712e-05	4.5899		1403_8.79_257.0851m/z	1.1278	1.1273	1.1273	1.1273
309_5.52_351.0715m/z	0.3267	-1.6139	2.6018e-05	4.5847		1406_12.94_293.2112m/z	1.1434	1.1427	1.1427	1.1427
4732_7.69_527.2477m/z	2.6362	1.3985	2.6129e-05	4.5829		1407_12.94_269.2107m/z	1.0221	1.0228	1.0228	1.0228
316_Phosphoric acid, bistrimethylsilylmonomethyl ester	0.33818	-1.5641	2.6193e-05	4.5818		1410_12.08_499.3272m/z	1.1394	1.1388	1.1388	1.1388
154_Succinic semialdehyde	0.33866	-1.5621	2.6413e-05	4.5782		1411_0.85_377.0842m/z	0.89121	0.89081	0.89088	0.89089
1984_10.44_375.1851m/z	44.162	5.4647	2.6491e-05	4.5769		1412_5.75_357.0810m/z	1.132	1.1314	1.1313	1.1313
1415_8.74_213.0911m/z	0.25014	-1.9992	2.6645e-05	4.5744		1413_13.98_287.2219m/z	1.1399	1.1392	1.1392	1.1392
2172_7.87_385.1135m/z	0.34404	-1.5394	2.7319e-05	4.5635		1415_8.74_213.0911m/z	1.1252	1.1248	1.1248	1.1248
6143_17.87_826.5585m/z	0.45802	-1.1265	2.7367e-05	4.5628		1417_16.87_675.3920m/z	1.1439	1.1433	1.1432	1.1432
4850_9.95_331.2387m/z	2.2384	1.1625	2.7628e-05	4.5587		1418_5.70_350.0997n	1.0027	1.0038	1.0038	1.0038
862_15.22_426.3011m/z	133.75	7.0634	2.7653e-05	4.5583		1419_9.76_313.0348m/z	1.1443	1.1437	1.1437	1.1437
946_2-Hydroxyimino-N-2-iodophenylacetamide, 2TMS derivative	0.3383	-1.5636	2.8172e-05	4.5502		1424_13.97_452.2976m/z	1.0519	1.0513	1.0513	1.0513
1054_13.72_973.6212m/z	57.391	5.8427	2.846e-05	4.5458		1425_8.74_482.1210n	1.1053	1.1053	1.1053	1.1053
2000_7.95_443.1006m/z	5.2398	2.3895	2.846e-05	4.5458		1426_1.39_405.0281m/z	0.58581	0.58599	0.58599	0.58599
6157_13.16_520.2677m/z	3.2312	1.6921	2.846e-05	4.5458		1427_13.02_653.4957m/z	0.85353	0.85563	0.85566	0.85566
4482_8.26_541.1924m/z	3.1722	1.6655	2.846e-05	4.5458		1429_6.61_523.2181m/z	1.1413	1.1407	1.1406	1.1406
60_8.77_473.0704m/z	0.039109	-4.6764	2.8497e-05	4.5452		1431_15.36_607.4595m/z	0.78702	0.78761	0.78767	0.78768
192_1,1,1,3,5,5,7,7,7-Nonamethyl-3-trimethylsiloxytetrasiloxane	0.34561	-1.5328	2.8549e-05	4.5444		1432_12.79_452.2691m/z	0.76917	0.77193	0.77191	0.77191
4761_13.63_849.5090m/z	2.1791e-11	-35.417	2.8613e-05	4.5434		1433_17.30_724.5350m/z	1.1154	1.1147	1.1147	1.1147
5776_7.37_973.1980m/z	2.4239	1.2773	2.9141e-05	4.5355		1435_15.10_826.5557m/z	0.67734	0.67913	0.67931	0.67931
1066_10.09_439.1063m/z	2.4066	1.267	2.9255e-05	4.5338		1436_8.35_633.2581m/z	1.01	1.0095	1.0095	1.0095
2523_11.80_195.1016m/z	57.765	5.8521	2.9459e-05	4.5308		1439_5.36_785.2489m/z	1.0146	1.0144	1.0144	1.0144
4985_6.35_671.2528m/z	0.12753	-2.9711	2.9599e-05	4.5287		1442_14.13_580.3229m/z	0.66114	0.6651	0.66527	0.66527
1031_8.23_481.1719m/z	17.42	4.1226	2.9924e-05	4.524		1445_10.57_341.1972m/z	1.1443	1.1437	1.1437	1.1437
406_3-Formyl-6-isopropylchromone	0.3028	-1.7235	2.9957e-05	4.5235		1447_4.60_380.1561m/z	0.98564	0.9857	0.98571	0.98571
5150_8.56_495.1504m/z	0.35503	-1.494	3.0063e-05	4.522		1448_14.42_364.2856m/z	0.8838	0.88561	0.88563	0.88563
173_2-Oxa-3-azabicyclo4.4.0dec-3-ene, 5-methyl-1-trimethylsilyloxy-, N-oxide	0.19147	-2.3848	3.0618e-05	4.514		1450_9.26_345.2272m/z	1.1223	1.122	1.122	1.122
976_Stigmast-5-ene, 3trimethylsiloxy-, 24S-	0.36597	-1.4502	3.1919e-05	4.4959		1451_9.12_581.2019m/z	1.134	1.1334	1.1334	1.1334
2219_7.22_342.0760n	2.1668	1.1155	3.2553e-05	4.4874		1452_9.44_215.1281m/z	1.1352	1.1345	1.1345	1.1345
1270_9.17_465.2495m/z	3.9726	1.9901	3.2712e-05	4.4853		1454_7.52_481.2266m/z	1.1269	1.1264	1.1264	1.1264
3558_5.78_736.1881m/z	0.027878	-5.1647	3.3379e-05	4.4765		1457_13.11_476.4789m/z	1.0604	1.0609	1.0609	1.0608
92_5.96_371.0797m/z	0.039111	-4.6763	3.4228e-05	4.4656		1459_13.10_544.2653m/z	1.1317	1.1311	1.1311	1.1311
569_D--Gluconolactone, 4TMS derivative	0.31525	-1.6654	3.443e-05	4.4631		1460_7.78_419.2283m/z	1.1336	1.1331	1.1331	1.1331
5168_7.76_621.2179m/z	2.1906	1.1313	3.4961e-05	4.4564		1461_1.64_151.0254m/z	1.0119	1.0117	1.0117	1.0117
4903_13.41_814.5584m/z	5.9763	2.5792	3.5497e-05	4.4498		1462_10.26_269.0446m/z	1.1443	1.1437	1.1437	1.1437
2965_8.96_207.1020m/z	30.696	4.94	3.5865e-05	4.4453		1464_1.40_435.9569m/z	0.87479	0.87473	0.87474	0.87474
238_Benzeneacetic acid, TMS derivative	3.4936	1.8047	3.5865e-05	4.4453		1465_13.64_293.3685m/z	0.85894	0.85906	0.85906	0.85908
1860_15.74_471.3475m/z	7.9848	2.9973	3.6123e-05	4.4422		1469_13.83_519.3330m/z	1.1443	1.1437	1.1437	1.1437
2709_16.32_397.3325m/z	62.339	5.9621	3.6152e-05	4.4419		1472_17.59_677.4083m/z	1.1442	1.1436	1.1436	1.1436
1033_7.38_179.0340m/z	0.49413	-1.017	3.6589e-05	4.4366		1473_0.82_267.0725m/z	0.99776	0.99723	0.99721	0.99721
6661_13.27_597.2943m/z	7.2229	2.8526	3.7111e-05	4.4305		1474_16.82_633.4341m/z	0.18977	0.19439	0.19449	0.19458
224_6.54_355.0482m/z	0.10299	-3.2794	3.7226e-05	4.4291		1475_17.66_677.4065m/z	1.1443	1.1437	1.1437	1.1437
1223_0.70_695.2238m/z	0.37083	-1.4312	3.7227e-05	4.4291		1477_12.54_313.7446m/z	1.1443	1.1437	1.1437	1.1437
408_5.88_522.2661n	0.0082537	-6.9207	3.7565e-05	4.4252		1478_11.38_573.3626m/z	0.98584	0.98585	0.98586	0.98586
994_8.77_185.0960m/z	0.069883	-3.8389	3.7686e-05	4.4238		1479_17.08_675.3926m/z	1.144	1.1434	1.1434	1.1434
3687_12.84_811.3940m/z	3.4084	1.7691	3.7858e-05	4.4218		1480_14.13_625.4659m/z	1.1443	1.1436	1.1436	1.1436
4566_13.42_595.3268m/z	3.6445	1.8657	3.8e-05	4.4202		1481_12.29_268.0369m/z	1.1443	1.1437	1.1437	1.1437
6331_13.71_479.3009n	15.858	3.9871	3.8007e-05	4.4201		1482_17.46_577.5101m/z	1.1442	1.1436	1.1435	1.1435
2261_5.00_574.1537m/z	0.18362	-2.4452	3.8566e-05	4.4138		1484_14.09_366.2649m/z	0.97902	0.97895	0.97893	0.97894
1450_9.26_345.2272m/z	7.6249	2.9307	3.9308e-05	4.4055		1485_16.02_691.3867m/z	1.1436	1.143	1.1429	1.1429
967_7.39_517.1249m/z	0.47137	-1.0851	3.9625e-05	4.402		1486_14.13_674.3823m/z	0.85285	0.85502	0.85505	0.85505
5274_17.74_927.4831m/z	0.32885	-1.6045	3.9656e-05	4.4017		1487_14.13_393.3005m/z	1.1443	1.1437	1.1436	1.1436
914_D---Lyxopyranose, 4TMS derivative	2.2711	1.1834	3.9829e-05	4.3998		1489_12.13_449.2320m/z	0.036004	0.11202	0.11317	0.11319
5803_7.02_403.1606m/z	0.47061	-1.0874	4.0054e-05	4.3974		1490_14.49_433.2669m/z	0.17662	0.1985	0.19868	0.19868
293_Analyte 395	0.47294	-1.0803	4.028e-05	4.3949		1491_0.81_283.0677m/z	1.1443	1.1437	1.1437	1.1437
2944_5.37_705.1653m/z	91.266	6.512	4.066e-05	4.3908		1493_12.33_313.4005m/z	1.1443	1.1437	1.1436	1.1436
550_6.97_309.0240m/z	0.09196	-3.4429	4.1252e-05	4.3846		1494_14.20_580.3121m/z	0.30944	0.30931	0.30961	0.30963
1774_17.58_824.5421m/z	0.094306	-3.4065	4.1411e-05	4.3829		1495_7.73_477.2337m/z	1.1411	1.1406	1.1405	1.1405
2167_0.89_549.1651m/z	0.087021	-3.5225	4.1617e-05	4.3807		1496_17.37_677.4062m/z	1.1443	1.1437	1.1436	1.1436
638_1,E-11,Z-13-Octadecatriene	0.31809	-1.6525	4.1619e-05	4.3807		1497_10.73_351.2147m/z	1.1362	1.1356	1.1356	1.1356
138_5.06_840.4339m/z	0.18825	-2.4092	4.1992e-05	4.3768		1498_8.76_629.3169m/z	1.1398	1.1392	1.1392	1.1392
1166_8.21_511.1759m/z	2.0247	1.0177	4.2e-05	4.3768		1499_10.22_547.2621m/z	1.1442	1.1436	1.1436	1.1436
980_6.77_945.1875m/z	0.21985	-2.1854	4.2921e-05	4.3673		1500_12.45_492.3320m/z	1.1443	1.1437	1.1437	1.1437
5686_17.87_898.4877m/z	0.49975	-1.0007	4.4367e-05	4.3529		1502_12.31_649.4651m/z	1.1442	1.1436	1.1436	1.1436
2051_13.57_323.2218m/z	3.7063	1.89	4.496e-05	4.3472		1503_10.75_315.1264m/z	1.1441	1.1435	1.1435	1.1435
3995_13.70_540.3303m/z	0.46213	-1.1136	4.5017e-05	4.3466		1504_13.00_808.5668m/z	1.1442	1.1436	1.1436	1.1436
2377_11.02_213.0912m/z	13.446	3.7491	4.5349e-05	4.3434		1505_3.13_151.0253m/z	1.1443	1.1437	1.1437	1.1437
663_0.79_601.1667m/z	0.090559	-3.465	4.5694e-05	4.3401		1506_16.40_691.3865m/z	1.1435	1.1429	1.1428	1.1428
4603_7.63_173.0450m/z	2.0868	1.0613	4.5694e-05	4.3401		1509_10.23_520.2432m/z	1.1442	1.1436	1.1436	1.1436
5758_8.30_345.2277m/z	2.4848	1.3131	4.6143e-05	4.3359		1510_0.85_586.0462m/z	1.1348	1.1343	1.1342	1.1342
2758_15.22_605.4413m/z	127.98	6.9997	4.6405e-05	4.3334		1511_0.81_151.0253m/z	1.1443	1.1437	1.1437	1.1437
6231_10.13_447.3327m/z	2.2801	1.1891	4.7315e-05	4.325		1512_12.64_449.2319m/z	1.052	1.0521	1.0521	1.0521
2894_8.97_439.1030m/z	4.2393	2.0838	4.7673e-05	4.3217		1514_10.52_209.1175m/z	1.0761	1.0756	1.0756	1.0756
197_Silanamine, N-2-2-methoxy-4-trimethylsilyloxyphenylethyl-1,1,1-trimethyl-	0.33439	-1.5804	4.7864e-05	4.32		1515_9.25_387.2382m/z	1.0936	1.0932	1.0932	1.0932
842_6.02_191.0551m/z	0.13339	-2.9062	4.8077e-05	4.3181		1517_4.98_890.2242m/z	0.0075422	0.0086802	0.018885	0.019238
1239_7.30_339.0535m/z	0.44875	-1.156	4.8234e-05	4.3166		1518_7.63_537.1003m/z	1.0777	1.0772	1.0772	1.0772
1083_6.06_903.3448m/z	0.042126	-4.5691	4.825e-05	4.3165		1519_15.31_609.4720m/z	1.1443	1.1437	1.1437	1.1437
89_Propanoic acid, 2-methoxyimino-, trimethylsilyl ester	0.28103	-1.8312	4.8555e-05	4.3138		1520_13.02_315.7620m/z	1.1443	1.1437	1.1437	1.1437
251_5.75_315.0708m/z	0.065252	-3.9378	5.1207e-05	4.2907		1522_16.36_573.4547m/z	0.94608	0.94558	0.94556	0.94556
423_Analyte 589	0.36917	-1.4376	5.134e-05	4.2895		1523_1.55_632.2029m/z	0.23398	0.23471	0.23471	0.23481
2954_13.88_478.2939m/z	2.8409	1.5063	5.1912e-05	4.2847		1524_0.67_421.0741m/z	1.1411	1.1405	1.1404	1.1404
2143_5.00_871.3493m/z	0.059473	-4.0716	5.2583e-05	4.2792		1526_15.70_591.4603m/z	0.98934	0.98923	0.98921	0.98922
818_Dodecanoic acid, 7,11-dimethyl-3-trimethylsilyloxy-3- trimethylsilyloxymethyl-, trimethylsilyl ester	2.1109	1.0778	5.357e-05	4.2711		1527_8.10_497.1658m/z	1.1381	1.1375	1.1375	1.1375
1592_12.73_543.2572m/z	14.888	3.896	5.3783e-05	4.2694		1528_13.11_476.5361m/z	1.106	1.1056	1.1056	1.1056
2803_8.16_299.0540m/z	0.045796	-4.4486	5.3856e-05	4.2688		1534_17.71_551.4666m/z	1.1443	1.1437	1.1437	1.1437
718_1-Benzyl-3-methylpiperidin-4-one	3.8411	1.9415	5.4015e-05	4.2675		1536_7.43_261.1338m/z	1.1443	1.1437	1.1437	1.1437
541_13.81_279.2318m/z	11.054	3.4666	5.4138e-05	4.2665		1537_10.23_245.1142m/z	1.1442	1.1435	1.1435	1.1435
6465_14.22_597.3038m/z	66.635	6.0582	5.4653e-05	4.2624		1538_16.80_707.5029m/z	0.65141	0.66126	0.66128	0.66127
744_13.99_271.2267m/z	0.24767	-2.0135	5.4721e-05	4.2618		1539_12.32_295.2270m/z	1.1293	1.1287	1.1287	1.1287
363_6.97_343.0847m/z	3.5401	1.8238	5.4721e-05	4.2618		1542_4.90_693.2857m/z	0.66475	0.67096	0.67101	0.67101
803_L-Rhamnose, 4TMS derivative	0.38037	-1.3945	5.4878e-05	4.2606		1545_10.61_363.0173m/z	1.1443	1.1437	1.1437	1.1437
547_D-Ribose, 2-O-methyl-3,4,5-tris-O-trimethylsilyl-, O-methyloxime	2.1949	1.1341	5.4878e-05	4.2606		1547_16.52_567.4619m/z	0.98599	0.98581	0.9858	0.98581
5756_13.46_295.2270m/z	2.9708	1.5708	5.5645e-05	4.2546		1549_13.91_814.5641m/z	1.1435	1.1429	1.1429	1.1429
4020_14.19_277.2165m/z	36.261	5.1804	5.5774e-05	4.2536		1550_17.02_593.4832m/z	1.1441	1.1434	1.1434	1.1434
917_13.30_647.3404m/z	0.047322	-4.4013	5.5995e-05	4.2519		1552_11.77_379.2091m/z	1.0669	1.0672	1.0672	1.0672
6051_15.73_325.2741m/z	3.9217	1.9715	5.7244e-05	4.2423		1553_17.09_691.3899m/z	1.1432	1.1426	1.1425	1.1425
6618_12.88_478.2936m/z	11.462	3.5188	5.7503e-05	4.2403		1556_0.98_787.2352m/z	1.1442	1.1436	1.1436	1.1436
695_11.78_374.2444m/z	5.901	2.561	5.7503e-05	4.2403		1558_10.61_283.0604m/z	1.1443	1.1437	1.1437	1.1437
204_Diethylene glycol, 2TMS derivative	0.35755	-1.4838	5.8009e-05	4.2365		1559_12.33_183.1374m/z	1.0061	1.0068	1.0068	1.0068
618_5.29_346.1319m/z	0.023774	-5.3944	5.8594e-05	4.2321		1562_7.53_431.0976m/z	1.1443	1.1437	1.1437	1.1437
4121_15.26_409.2345m/z	25.533	4.6743	5.8827e-05	4.2304		1563_6.87_947.1931m/z	0.99279	0.99229	0.9923	0.9923
262_Acetohydroxamic acid	0.18645	-2.4231	5.9313e-05	4.2268		1565_8.99_181.0132m/z	1.1041	1.1036	1.1036	1.1036
1944_11.63_519.3163m/z	0.12232	-3.0312	6.1622e-05	4.2103		1568_1.03_787.2397m/z	1.1443	1.1437	1.1437	1.1437
1275_6.03_385.1116m/z	0.27324	-1.8717	6.2385e-05	4.2049		1569_7.74_641.3390m/z	1.1171	1.1166	1.1166	1.1166
968_Stigmasterol, TMS derivative	0.3911	-1.3544	6.3435e-05	4.1977		1572_6.49_477.2330m/z	1.0469	1.0472	1.0471	1.0471
1089_6.34_388.2088n	0.013201	-6.2432	6.3496e-05	4.1973		1573_12.49_379.2088m/z	0.40332	0.40497	0.4056	0.40562
2514_7.78_687.1917m/z	3.784	1.9199	6.3618e-05	4.1964		1576_0.85_470.1502m/z	0.80629	0.80613	0.80614	0.80614
1246_6.80_945.1775m/z	0.28346	-1.8188	6.4163e-05	4.1927		1578_15.49_611.4877m/z	1.1443	1.1437	1.1436	1.1436
415_D-Erythro-Pentitol, 2-deoxy-1,3,4,5-tetrakis-O-trimethylsilyl-	2.3464	1.2305	6.4277e-05	4.1919		1582_8.40_549.2912m/z	1.1378	1.1372	1.1372	1.1372
4460_14.53_531.3172m/z	4.079	2.0282	6.4281e-05	4.1919		1583_4.73_382.0996m/z	1.1365	1.1359	1.1359	1.1359
5999_7.74_209.0784m/z	5.0622	2.3398	6.6211e-05	4.1791		1586_14.37_459.2822m/z	1.1441	1.1435	1.1435	1.1435
906_8.36_643.2942m/z	29.295	4.8726	6.669e-05	4.1759		1587_9.19_333.0752m/z	1.1442	1.1435	1.1435	1.1435
3186_11.60_291.1957m/z	11.984	3.5831	6.6916e-05	4.1745		1588_17.33_621.4358m/z	1.0057	1.0052	1.0052	1.0052
562_6.45_555.2220m/z	0.12853	-2.9598	6.7835e-05	4.1685		1590_5.83_179.0342m/z	1.0971	1.0966	1.0966	1.0966
236_L-Proline, 2TMS derivative	0.024948	-5.325	6.7911e-05	4.1681		1592_12.73_543.2572m/z	1.1196	1.119	1.119	1.119
2492_15.78_589.4468m/z	57.456	5.8444	6.799e-05	4.1676		1594_7.83_181.0133m/z	1.1284	1.1278	1.1277	1.1277
2726_6.19_364.1686m/z	0.059681	-4.0666	6.818e-05	4.1663		1595_6.95_477.1973m/z	1.1331	1.1325	1.1325	1.1325
621_6.99_112.9871m/z	0.13732	-2.8644	6.8237e-05	4.166		1596_8.46_569.2207m/z	1.0896	1.0891	1.0891	1.0891
4747_8.99_209.0843m/z	3.5843	1.8417	6.8932e-05	4.1616		1597_12.07_531.2619m/z	1.1443	1.1437	1.1437	1.1437
2798_8.47_541.1921m/z	0.35202	-1.5063	6.8977e-05	4.1613		1600_0.84_283.0695m/z	1.1438	1.1432	1.1432	1.1432
576_7.00_471.0563m/z	0.085393	-3.5497	6.9407e-05	4.1586		1601_16.24_579.4989m/z	0.5213	0.52377	0.52398	0.52398
1569_7.74_641.3390m/z	5.0995	2.3503	6.9589e-05	4.1575		1603_4.71_487.1023m/z	1.1368	1.1362	1.1362	1.1362
511_D---Lyxofuranose, tetrakistrimethylsilyl ether	2.4783	1.3094	6.9622e-05	4.1573		1605_7.96_243.1051m/z	0.99788	0.99734	0.99733	0.99733
6476_11.35_580.3249m/z	4.9509	2.3077	7.0958e-05	4.149		1608_12.17_379.2105m/z	0.87825	0.87845	0.87847	0.87847
2853_15.76_311.2249m/z	38.841	5.2795	7.1005e-05	4.1487		1609_5.03_444.1649m/z	1.0582	1.0577	1.0577	1.0577
6383_14.29_433.4275m/z	458.89	8.842	7.1582e-05	4.1452		1610_12.79_502.2939m/z	0.92413	0.92576	0.92575	0.92576
282_Triphenylamine	0.48955	-1.0305	7.4625e-05	4.1271		1614_14.18_623.4604m/z	0.81422	0.81401	0.81402	0.81404
61_6.93_477.0668m/z	0.064986	-3.9437	7.63e-05	4.1175		1615_8.06_529.1345m/z	1.1123	1.1117	1.1117	1.1117
51_3-Aminodihydro-23H-furanone, TBDMS derivative	0.086114	-3.5376	7.6496e-05	4.1164		1617_8.84_385.2200m/z	1.1048	1.1042	1.1042	1.1042
2371_2.09_282.0827m/z	0.19175	-2.3827	7.6593e-05	4.1158		1621_8.23_243.1229m/z	1.1426	1.142	1.142	1.142
2708_6.92_819.2228m/z	20.396	4.3502	7.6925e-05	4.1139		1623_8.92_581.1659m/z	1.1359	1.1354	1.1354	1.1354
535_6.19_361.0952m/z	2.9654	1.5682	7.8314e-05	4.1062		1624_9.86_977.2096m/z	0.016144	0.10775	0.10826	0.10838
2169_8.50_317.1424m/z	2.7915	1.4811	7.8503e-05	4.1051		1625_5.76_568.2179m/z	1.1443	1.1437	1.1437	1.1437
127_1.01_631.1819m/z	0.17787	-2.4911	7.8668e-05	4.1042		1630_5.34_353.0882m/z	0.76267	0.76726	0.7673	0.7673
1401_6.44_375.1439m/z	0.089504	-3.4819	7.9324e-05	4.1006		1632_0.54_402.9161m/z	1.1319	1.1314	1.1314	1.1314
226_7.20_549.0879m/z	0.10715	-3.2223	7.9793e-05	4.098		1633_14.73_826.5586m/z	0.95262	0.95222	0.95223	0.95223
965_Campesterol, TMS derivative	0.4259	-1.2314	8.0341e-05	4.0951		1636_12.50_391.2596m/z	1.1442	1.1435	1.1435	1.1435
1230_10.33_331.2452m/z	12.503	3.6442	8.0827e-05	4.0924		1637_16.04_473.2819m/z	0.37567	0.37722	0.37729	0.37729
2871_9.94_429.1571m/z	2.2695	1.1823	8.1458e-05	4.0891		1638_12.26_299.1318m/z	0.90687	0.90742	0.90741	0.90741
2748_12.19_601.3228m/z	11.6	3.536	8.1958e-05	4.0864		1639_15.84_455.3166m/z	1.1329	1.1323	1.1323	1.1323
2367_11.39_307.1898m/z	15.407	3.9455	8.2411e-05	4.084		1648_16.39_567.4601m/z	1.1441	1.1435	1.1435	1.1435
4471_5.20_382.1144m/z	0.08714	-3.5205	8.2657e-05	4.0827		1650_12.74_483.3307m/z	0.7235	0.72433	0.72441	0.72442
1433_17.30_724.5350m/z	65.885	6.0419	8.2881e-05	4.0815		1651_0.80_331.0664m/z	1.006	1.0066	1.0066	1.0066
6324_4.92_293.1029m/z	9.1328	3.1911	8.3335e-05	4.0792		1657_0.60_173.1036m/z	1.135	1.1344	1.1344	1.1344
803_5.69_191.0553m/z	0.34112	-1.5516	8.3943e-05	4.076		1658_15.09_826.5602m/z	0.65668	0.65867	0.65886	0.65886
4830_7.76_417.1553m/z	2.4875	1.3147	8.4031e-05	4.0756		1659_15.12_251.2368m/z	1.0901	1.0898	1.0898	1.0898
1761_8.39_629.1919m/z	4.7371	2.244	8.5828e-05	4.0664		1660_4.70_428.1557m/z	1.1443	1.1437	1.1437	1.1437
200_4-Hydroxybutanoic acid, 2TMS derivative	0.090938	-3.459	8.8452e-05	4.0533		1661_13.17_505.2561m/z	0.77228	0.77284	0.7729	0.77292
617_5.40_403.1562m/z	0.0087505	-6.8364	9.0582e-05	4.043		1662_8.74_257.0809m/z	1.1342	1.1338	1.1338	1.1338
5611_7.62_515.3284m/z	2.2561	1.1738	9.3175e-05	4.0307		1665_12.47_680.3934m/z	1.1431	1.1425	1.1425	1.1424
4511_13.50_595.3245m/z	5.7649	2.5273	9.4632e-05	4.024		1667_0.58_158.9776m/z	0.42488	0.42976	0.42982	0.42984
4105_9.94_329.7525m/z	3.5418	1.8245	9.5018e-05	4.0222		1669_10.82_479.2242m/z	1.1443	1.1437	1.1436	1.1436
899_5.84_515.1401m/z	0.0060641	-7.3655	9.5117e-05	4.0217		1671_6.10_386.1936n	1.1407	1.1401	1.1401	1.1401
120_7.30_339.5809m/z	0.15785	-2.6634	9.6227e-05	4.0167		1673_14.93_365.1435m/z	1.1438	1.1432	1.1432	1.1432
270_8.94_429.1178m/z	0.043052	-4.5378	9.6874e-05	4.0138		1674_14.93_829.5753m/z	0.73758	0.73938	0.73938	0.73938
4395_14.13_395.1528m/z	74.325	6.2158	9.7104e-05	4.0128		1675_17.10_730.5446m/z	0.71952	0.72061	0.72068	0.72069
63_Propylene glycol, 2TMS derivative	0.49024	-1.0284	0.00010001	3.9999		1678_12.59_386.2904m/z	1.1443	1.1437	1.1437	1.1437
874_4.65_647.1774m/z	0.15644	-2.6763	0.00010003	3.9999		1681_8.10_337.0915m/z	0.98035	0.98044	0.98045	0.98045
225_5.75_471.1079m/z	0.29335	-1.7693	0.00010114	3.9951		1682_6.97_937.1637m/z	0.85056	0.85013	0.85023	0.85022
2836_4.69_408.1299m/z	6.0966	2.608	0.0001012	3.9948		1686_16.59_353.1997m/z	0.99778	0.99746	0.99748	0.99748
266_6.20_448.1100m/z	0.085361	-3.5503	0.00010145	3.9937		1688_15.84_473.2854m/z	0.75671	0.75687	0.75686	0.75686
3089_8.32_439.1035m/z	5.6892	2.5082	0.00010177	3.9924		1689_13.33_504.3485m/z	0.18488	0.18479	0.18496	0.18504
901_7.83_541.1909m/z	14.11	3.8187	0.000106	3.9747		1691_13.30_636.2590m/z	1.1296	1.1291	1.1291	1.129
6540_13.78_566.3820m/z	5.9362	2.5695	0.000106	3.9747		1694_16.75_567.4622m/z	1.1443	1.1436	1.1436	1.1436
968_8.73_965.2430m/z	0.042753	-4.5478	0.00010601	3.9746		1695_11.78_580.3231m/z	1.1437	1.1431	1.1431	1.1431
157_Phosphoric acid, bistrimethylsilylmonomethyl ester	0.40951	-1.288	0.0001064	3.9731		1697_5.84_257.0811m/z	1.1443	1.1437	1.1437	1.1437
3902_6.93_529.2636m/z	2.2283	1.156	0.0001064	3.9731		1699_5.36_431.3468m/z	1.1434	1.1428	1.1427	1.1427
515_Phosphorylethanolamine, 4TMS derivative	0.46953	-1.0907	0.0001064	3.9731		1701_6.76_135.0443m/z	0.90286	0.90244	0.90243	0.90243
973_Seychellene	0.32002	-1.6438	0.00010707	3.9703		1704_11.35_520.3033m/z	1.1323	1.1317	1.1317	1.1317
1803_13.44_899.5689m/z	39.459	5.3023	0.0001112	3.9539		1705_17.04_633.4345m/z	0.10362	0.12354	0.1237	0.12376
640_7.74_325.0552m/z	0.023533	-5.4092	0.00011192	3.9511		1710_6.77_947.2000m/z	1.0368	1.0371	1.0371	1.0371
4672_13.47_395.1527m/z	14.404	3.8484	0.00011261	3.9484		1712_15.46_475.3054m/z	1.1017	1.1011	1.1011	1.1011
60_N,N-Dimethylglycine, TMS derivative	8.5588	3.0974	0.00011364	3.9445		1714_8.74_151.0391m/z	1.1339	1.1335	1.1335	1.1335
3026_9.20_285.0407m/z	97.985	6.6145	0.00011459	3.9409		1715_14.64_826.5579m/z	0.80657	0.80621	0.80636	0.80636
3563_5.42_323.1338m/z	0.079913	-3.6454	0.00011507	3.939		1719_15.73_355.1771m/z	1.0546	1.0542	1.0542	1.0542
897_Lignoceric acid, TMS derivative	2.2445	1.1664	0.00011752	3.9299		1720_14.57_826.5551m/z	0.79417	0.7945	0.7945	0.7945
6344_8.31_471.1300m/z	2.9229	1.5474	0.00011936	3.9231		1722_13.38_565.4078m/z	1.0032	1.0033	1.0033	1.0033
5525_17.24_399.3480m/z	8.2965	3.0525	0.00011939	3.923		1726_7.22_421.0252m/z	1.0789	1.0787	1.0787	1.0787
948_Analyte 1348	0.33891	-1.561	0.00011939	3.923		1728_12.68_492.3333m/z	1.1443	1.1436	1.1436	1.1436
5210_15.10_297.2427m/z	2.0147	1.0106	0.00012025	3.9199		1729_14.13_295.3847m/z	1.099	1.0984	1.0984	1.0984
2489_9.17_583.2190m/z	19.776	4.3057	0.00012069	3.9183		1731_6.38_305.1056m/z	1.1443	1.1437	1.1437	1.1437
601_Carbonic acid, 2-dimethylaminoethyl neopentyl ester	0.33786	-1.5655	0.0001224	3.9122		1732_0.54_289.9428n	1.137	1.1365	1.1365	1.1365
4095_4.98_888.2176m/z	2.0554	1.0394	0.0001224	3.9122		1735_8.97_861.2046m/z	1.1443	1.1436	1.1436	1.1436
4924_12.89_517.2546m/z	9.6383	3.2688	0.00012304	3.91		1736_8.73_409.1288m/z	1.1317	1.1314	1.1314	1.1314
495_L-Proline, 2TBDMS derivative	0.45719	-1.1291	0.0001262	3.899		1737_8.36_801.3539m/z	1.0302	1.0302	1.0303	1.0303
2969_4.83_422.1453m/z	17.948	4.1658	0.00012643	3.8981		1742_8.53_327.5451m/z	0.72064	0.72349	0.72351	0.72353
2459_9.78_523.2513m/z	13.803	3.7869	0.00013491	3.87		1744_11.80_329.2281m/z	1.1052	1.1046	1.1046	1.1046
2905_17.76_293.1785m/z	0.29271	-1.7725	0.0001359	3.8668		1745_4.64_428.1556m/z	1.1443	1.1437	1.1437	1.1437
121_6.04_357.0644m/z	0.38384	-1.3814	0.00013611	3.8661		1746_14.52_597.3376m/z	1.0747	1.0744	1.0744	1.0744
978_Gorgost-5-en-3-ol, 3-, TMS derivative	0.07313	-3.7734	0.0001365	3.8649		1747_7.56_488.0943n	1.1383	1.1377	1.1377	1.1377
2487_12.90_892.5458m/z	8.8853	3.1514	0.00014008	3.8536		1752_14.80_873.5061m/z	0.88502	0.88666	0.88666	0.88666
2992_15.22_393.3339m/z	20.738	4.3742	0.0001416	3.8489		1754_10.22_440.2395m/z	1.1442	1.1435	1.1435	1.1435
6173_9.22_215.1056m/z	2.7569	1.463	0.00014262	3.8458		1755_13.26_576.2021m/z	1.0902	1.0896	1.0896	1.0896
2688_11.60_209.1174m/z	39.595	5.3073	0.00014304	3.8445		1756_4.96_149.0083m/z	1.0823	1.0817	1.0817	1.0817
371_Ethylmorphine	0.494	-1.0174	0.00014401	3.8416		1757_15.24_475.3394m/z	0.78341	0.78354	0.78363	0.78364
340_5.51_707.4262m/z	0.43104	-1.2141	0.00014439	3.8405		1758_6.02_735.2473m/z	1.1342	1.1336	1.1336	1.1336
4119_15.74_659.4531m/z	59.139	5.886	0.0001446	3.8398		1759_7.64_509.2953m/z	1.1315	1.1309	1.1309	1.1308
6730_9.62_327.0903m/z	2.3006	1.202	0.00014482	3.8392		1761_8.39_629.1919m/z	1.115	1.1147	1.1146	1.1146
2136_13.97_481.3169m/z	427.47	8.7397	0.00014605	3.8355		1763_15.63_279.2321m/z	0.89879	0.90081	0.90081	0.90081
2986_8.18_317.1420m/z	34.686	5.1163	0.00014635	3.8346		1764_6.10_421.1628m/z	1.1293	1.1288	1.1288	1.1288
214_Urea, 2TMS derivative	0.44321	-1.1739	0.00014654	3.834		1766_13.49_483.3313m/z	1.1443	1.1437	1.1437	1.1437
2551_12.85_765.3893m/z	3.8414	1.9416	0.00014771	3.8306		1768_6.53_191.0544m/z	1.1443	1.1437	1.1437	1.1437
6330_13.47_171.1013m/z	3.3022	1.7234	0.00014816	3.8293		1771_11.55_492.2757m/z	1.0468	1.0463	1.0463	1.0463
399_Levamisole	0.28855	-1.7931	0.00014828	3.8289		1772_8.79_549.0853m/z	1.1443	1.1437	1.1437	1.1437
2437_13.03_993.6335m/z	192.92	7.5918	0.00014832	3.8288		1774_17.58_824.5421m/z	1.1218	1.1212	1.1212	1.1212
6392_13.43_596.3224m/z	6.6415	2.7315	0.00014979	3.8245		1777_4.89_315.0713m/z	1.1414	1.1408	1.1407	1.1407
4712_15.34_240.2443n	5.6706	2.5035	0.00014992	3.8241		1780_17.84_743.4816m/z	0.87055	0.87009	0.87008	0.87008
965_15.27_380.1851m/z	5.2996	2.4059	0.00015089	3.8213		1783_13.65_431.2202m/z	1.1341	1.1336	1.1336	1.1336
329_8.58_823.2443m/z	0.48507	-1.0437	0.00015188	3.8185		1784_6.82_473.0721m/z	0.51198	0.5134	0.51373	0.51373
425_L-Ornithine, 3TMS derivative	0.024251	-5.3658	0.00015281	3.8159		1786_10.17_905.2275m/z	1.0488	1.0487	1.0487	1.0487
1991_7.63_515.7685m/z	5.7451	2.5223	0.00015281	3.8159		1789_8.31_645.3070m/z	1.0987	1.0983	1.0983	1.0983
4682_17.87_766.5363m/z	0.43897	-1.1878	0.00015281	3.8159		1790_5.55_707.2207m/z	1.0166	1.0161	1.0161	1.0161
2372_8.26_333.1357m/z	6.1616	2.6233	0.00015483	3.8101		1794_13.12_306.2069m/z	1.1443	1.1437	1.1436	1.1436
743_9.21_423.2647m/z	0.42421	-1.2372	0.00015531	3.8088		1796_9.16_863.1290m/z	1.1443	1.1437	1.1437	1.1437
640_1,1'-Bicyclopropyl-2-octanoic acid, 2'-hexyl-, methyl ester	0.32276	-1.6314	0.00015557	3.8081		1797_4.91_428.3463m/z	1.1391	1.1385	1.1385	1.1385
2978_5.22_243.9909m/z	42.796	5.4194	0.0001599	3.7962		1801_6.83_179.0339m/z	0.96333	0.96289	0.96288	0.96288
2454_17.84_894.5440m/z	0.33986	-1.557	0.00016018	3.7954		1803_13.44_899.5689m/z	1.1121	1.1115	1.1115	1.1115
740_4'-Benzyloxy-5,7-dimethoxyflavone	4.3831	2.132	0.00016978	3.7701		1805_0.70_683.2241m/z	1.142	1.1414	1.1413	1.1413
1256_0.69_701.1889m/z	46.886	5.5511	0.00017062	3.768		1807_13.97_339.1992m/z	1.0073	1.0069	1.0069	1.0069
302_4.53_331.0732m/z	0.16908	-2.5642	0.00017078	3.7676		1808_7.49_265.0743m/z	0.81303	0.81368	0.81369	0.81371
416_2-Butenedioic acid, E-, 2TMS derivative	3.0987	1.6317	0.00017272	3.7627		1809_15.45_367.1578m/z	1.1423	1.1417	1.1417	1.1417
5117_7.30_419.0106m/z	0.3597	-1.4751	0.00017815	3.7492		1810_8.47_335.1525m/z	0.99371	0.99429	0.99428	0.99428
1353_12.35_381.2232m/z	44.694	5.482	0.00017877	3.7477		1812_7.96_538.1376m/z	1.141	1.1403	1.1403	1.1403
114_Analyte 147	0.17654	-2.5019	0.00017877	3.7477		1813_8.79_423.2225m/z	1.1358	1.1352	1.1352	1.1352
127_N,N-Diethyltrimethylsilylcarbamate	0.42132	-1.247	0.00017892	3.7473		1819_5.00_576.1718m/z	1.1133	1.1131	1.1131	1.1131
1528_13.11_476.5361m/z	7.8797	2.9781	0.00018067	3.7431		1822_4.74_179.0342m/z	0.99133	0.99081	0.99079	0.99079
2332_17.87_435.2516m/z	4.4643	2.1584	0.00018136	3.7415		1823_14.69_873.5108m/z	0.90285	0.90444	0.90444	0.90444
6000_13.43_195.1379m/z	3.7091	1.8911	0.0001824	3.739		1825_5.52_191.0552m/z	0.44243	0.44438	0.44444	0.4445
6018_9.56_401.2176m/z	25.627	4.6796	0.00018286	3.7379		1827_13.70_608.3157m/z	1.1442	1.1436	1.1436	1.1436
5901_14.81_251.1632m/z	19.403	4.2782	0.0001835	3.7364		1831_7.63_597.3114m/z	1.1146	1.1141	1.1141	1.1141
3877_14.80_295.2270m/z	29.558	4.8855	0.00018432	3.7344		1835_4.68_204.0653m/z	1.1413	1.1407	1.1407	1.1407
264_10.13_715.2023m/z	0.16723	-2.5801	0.0001866	3.7291		1837_13.15_566.3365m/z	0.96651	0.96823	0.96822	0.96822
6597_13.45_277.2166m/z	3.1391	1.6503	0.00018783	3.7262		1838_6.10_677.2803m/z	1.09	1.0894	1.0894	1.0894
5964_13.99_685.4801m/z	0.3646	-1.4556	0.00018833	3.7251		1842_14.36_224.2160n	1.0945	1.094	1.094	1.094
1425_8.74_482.1210n	0.13117	-2.9305	0.00018918	3.7231		1844_14.59_621.4356m/z	0.85755	0.8577	0.85771	0.85772
1744_11.80_329.2281m/z	8.2763	3.049	0.00019069	3.7197		1846_9.51_316.0581n	0.91414	0.91392	0.91391	0.91391
2568_1.64_151.0249m/z	16.664	4.0587	0.00019496	3.71		1847_11.28_489.3432m/z	1.0019	1.0016	1.0016	1.0016
1617_8.84_385.2200m/z	2.8428	1.5073	0.00019572	3.7084		1848_5.88_387.1653m/z	1.1396	1.139	1.139	1.139
2249_14.80_377.1419m/z	24.87	4.6363	0.0001994	3.7003		1853_12.53_649.5029m/z	1.1438	1.1432	1.1432	1.1432
533_2.13_427.0662m/z	0.011478	-6.445	0.00020077	3.6973		1859_9.54_863.2121m/z	1.1443	1.1437	1.1437	1.1437
2752_15.35_343.2850m/z	49.513	5.6297	0.00020149	3.6958		1860_15.74_471.3475m/z	1.1229	1.1224	1.1223	1.1223
2666_8.77_581.3156m/z	0.2435	-2.038	0.00020516	3.6879		1861_11.98_449.2317m/z	0.82611	0.82943	0.82945	0.82945
443_6.00_353.0870m/z	0.15887	-2.6541	0.00020592	3.6863		1862_13.47_520.2968m/z	1.0717	1.0711	1.0711	1.0711
1565_8.99_181.0132m/z	7.1918	2.8464	0.00020605	3.686		1869_10.69_309.2062m/z	1.0905	1.0904	1.0904	1.0904
2877_7.93_696.1426m/z	85.331	6.415	0.00021203	3.6736		1871_15.77_313.2367m/z	1.1443	1.1436	1.1436	1.1436
5804_16.35_371.3163m/z	4.5632	2.19	0.00021796	3.6616		1873_8.21_449.1088m/z	1.1382	1.1375	1.1375	1.1375
3864_13.40_564.4119m/z	115.92	6.857	0.00021808	3.6614		1875_5.64_179.0341m/z	0.65111	0.65284	0.65298	0.65299
3569_8.17_470.2200m/z	4.0261	2.0094	0.00022199	3.6537		1876_4.56_395.1553m/z	1.1428	1.1422	1.1421	1.1421
319_Methylmalonic acid, 2TBDMS derivative	0.45596	-1.133	0.00022415	3.6495		1879_5.96_230.0927n	0.81452	0.81421	0.8142	0.81421
368_4-Aminobutanoic acid, 3TMS derivative	0.4959	-1.0119	0.00022683	3.6443		1882_8.53_433.2077m/z	1.144	1.1434	1.1434	1.1434
3119_7.27_679.1141m/z	0.2486	-2.0081	0.0002306	3.6371		1883_12.73_280.6116m/z	0.82554	0.82773	0.82777	0.82776
5106_13.74_566.3458m/z	5.4058	2.4345	0.00023127	3.6359		1884_12.80_562.3145m/z	0.98423	0.98472	0.98473	0.98473
2239_6.08_553.2037m/z	0.14367	-2.7991	0.00023258	3.6334		1886_13.38_564.3575m/z	0.87848	0.87821	0.87824	0.87824
195_2-Methylaminoethanol, N,O-bistrimethylsilyl-	0.014062	-6.152	0.00023946	3.6208		1889_8.12_727.3351m/z	1.1443	1.1437	1.1437	1.1437
806_5-Methyluridine, 3TMS derivative	0.49568	-1.0125	0.00024038	3.6191		1890_13.63_483.3319m/z	1.1443	1.1437	1.1437	1.1437
6189_11.16_580.3254m/z	49.946	5.6423	0.00024152	3.617		1892_17.06_707.5051m/z	0.37473	0.39385	0.39384	0.39385
1712_15.46_475.3054m/z	29.535	4.8844	0.00024158	3.6169		1893_13.98_505.1099m/z	1.1443	1.1437	1.1437	1.1437
153_L-2-Aminobutyric acid, 2TMS derivative	0.14668	-2.7693	0.00024488	3.611		1896_8.97_337.1076m/z	1.0917	1.0912	1.0911	1.0911
3789_7.43_717.2198m/z	3.4334	1.7796	0.00024876	3.6042		1897_6.04_215.1064m/z	1.1356	1.135	1.135	1.135
4614_14.72_282.2516m/z	11.093	3.4716	0.0002507	3.6008		1901_7.43_507.2790m/z	1.0813	1.081	1.081	1.081
2524_8.49_869.2873m/z	2.3524	1.2341	0.00025236	3.598		1903_5.77_382.1139m/z	1.1326	1.132	1.132	1.132
2104_10.09_439.2999m/z	10.541	3.398	0.00025293	3.597		1904_11.45_611.2835m/z	1.1346	1.134	1.134	1.134
3254_13.94_496.3053m/z	22.467	4.4897	0.00025952	3.5858		1906_10.63_209.1173m/z	0.93191	0.93219	0.93217	0.93218
1972_8.20_442.1167m/z	5.7208	2.5162	0.00026012	3.5848		1907_6.93_699.1590m/z	1.0512	1.0516	1.0515	1.0515
2715_12.95_892.5512m/z	12.037	3.5894	0.00026122	3.583		1913_4.65_315.0712m/z	0.32757	0.32815	0.32848	0.3285
6373_14.00_745.4995m/z	0.21566	-2.2132	0.00026237	3.5811		1914_13.30_564.3684m/z	0.068694	0.099148	0.099168	0.099168
6744_15.70_457.3322m/z	2.7495	1.4591	0.0002667	3.574		1917_4.59_335.1334m/z	1.1421	1.1414	1.1414	1.1414
6271_14.95_473.3268m/z	3.3431	1.7412	0.00027136	3.5664		1923_12.59_201.1123m/z	0.79152	0.79122	0.79121	0.79121
2233_11.08_507.2614m/z	2.0794	1.0561	0.00027229	3.565		1928_6.98_947.2007m/z	1.1298	1.1292	1.1292	1.1292
2816_8.38_257.0440m/z	11.554	3.5303	0.00027578	3.5594		1933_17.85_555.2842m/z	0.5598	0.57048	0.57048	0.57048
2595_14.90_355.2835m/z	45.986	5.5231	0.00027872	3.5548		1936_17.73_397.2261m/z	0.89765	0.89732	0.89737	0.89737
3939_6.59_575.2687m/z	0.076259	-3.7129	0.00028241	3.5491		1937_9.31_425.2807m/z	0.57332	0.58023	0.58022	0.58025
3979_6.34_343.0879m/z	3.6845	1.8815	0.00028264	3.5488		1939_10.67_561.1782m/z	0.71849	0.71883	0.71882	0.71886
2968_8.26_185.1177m/z	54.334	5.7638	0.00028385	3.5469		1940_7.60_893.2658m/z	1.0943	1.094	1.094	1.094
1729_14.13_295.3847m/z	40.752	5.3488	0.00028574	3.544		1943_15.89_579.4986m/z	0.524	0.52659	0.52678	0.52679
2070_15.24_478.2929m/z	8.7569	3.1304	0.00028619	3.5433		1944_11.63_519.3163m/z	1.1184	1.1177	1.1177	1.1177
5006_7.06_583.2223m/z	7.7447	2.9532	0.00028722	3.5418		1945_5.70_703.1859m/z	1.0544	1.054	1.0539	1.0539
441_Phosphoric acid, 2-ethoxyiminoethyl bistrimethylsilyl ester	0.29483	-1.7621	0.00028722	3.5418		1946_13.43_295.7190m/z	1.1442	1.1436	1.1436	1.1435
387_Cysteine, 3TMS derivative	0.43471	-1.2019	0.00028759	3.5412		1951_10.66_561.1770m/z	0.62274	0.62332	0.62331	0.62336
4381_15.29_211.1325m/z	6.8142	2.7686	0.00029104	3.536		1953_5.33_445.1971m/z	1.1417	1.1411	1.1411	1.1411
1789_8.31_645.3070m/z	11.78	3.5582	0.00029104	3.536		1958_12.97_642.4625m/z	1.1443	1.1437	1.1437	1.1437
4945_15.32_473.3257m/z	3.1811	1.6695	0.00029104	3.536		1959_8.29_299.0194m/z	0.76692	0.76688	0.76687	0.76691
235_Niacin, TMS derivative	0.024967	-5.3238	0.00029199	3.5346		1960_5.96_231.1015m/z	0.51576	0.52357	0.52368	0.52369
1245_15.70_394.3321m/z	7.8543	2.9735	0.0003032	3.5183		1963_14.34_661.3220m/z	1.0614	1.0609	1.0609	1.0609
5668_15.75_381.1733m/z	20.015	4.323	0.00030581	3.5146		1965_15.75_327.2165m/z	1.1443	1.1437	1.1437	1.1437
2314_15.47_459.3114m/z	13.554	3.7607	0.00030581	3.5146		1972_8.20_442.1167m/z	1.1006	1.1001	1.1001	1.1001
2882_14.88_475.3390m/z	18.12	4.1795	0.00031356	3.5037		1975_5.95_403.1499m/z	1.1294	1.1288	1.1288	1.1288
2513_7.73_355.1173m/z	4.603	2.2026	0.00031421	3.5028		1977_14.66_459.3110m/z	0.94821	0.94797	0.94798	0.94798
989_D--Xylopyranose, 4TMS derivative	0.47836	-1.0638	0.00032628	3.4864		1983_4.63_341.0869m/z	1.1377	1.1371	1.1371	1.1371
982_3Lanosta-911,24-dien-3-ol, TMS derivative	0.3861	-1.373	0.00032668	3.4859		1984_10.44_375.1851m/z	1.1252	1.1246	1.1246	1.1246
2910_8.21_555.2116m/z	17.96	4.1667	0.00032726	3.4851		1986_12.89_285.2055m/z	1.1292	1.1286	1.1286	1.1286
2227_14.02_507.2724m/z	5.5156	2.4635	0.0003308	3.4804		1987_6.83_311.0399m/z	0.84814	0.8477	0.84773	0.84774
4400_7.12_459.1795m/z	2.6585	1.4106	0.00033269	3.478		1991_7.63_515.7685m/z	1.1082	1.1079	1.1079	1.1079
298_6-Azauracil, 2TMS derivative	0.48788	-1.0354	0.00033298	3.4776		1998_15.13_607.4567m/z	0.77661	0.7762	0.77619	0.77619
2554_14.13_277.2170m/z	23.064	4.5276	0.00033672	3.4727		2000_7.95_443.1006m/z	1.1247	1.1242	1.1241	1.1241
3150_14.76_605.4424m/z	91.194	6.5109	0.00033689	3.4725		2001_14.62_873.5103m/z	0.63469	0.64421	0.64427	0.64427
858_5.05_818.8399m/z	0.22588	-2.1463	0.0003371	3.4722		2002_5.42_351.0720m/z	1.1443	1.1437	1.1437	1.1437
4948_15.70_254.2604n	4.555	2.1875	0.00034883	3.4574		2004_11.13_492.2730m/z	1.0551	1.0551	1.0551	1.0551
1327_5.51_391.0116m/z	0.23816	-2.07	0.00034914	3.457		2005_7.00_353.1601m/z	1.1443	1.1437	1.1437	1.1437
948_16.32_591.4626m/z	721.73	9.4953	0.00034955	3.4565		2007_12.06_453.3176m/z	1.0051	1.0051	1.0051	1.0051
3880_12.68_435.3334m/z	2.0448	1.0319	0.0003504	3.4554		2012_5.96_257.0810m/z	0.57677	0.58199	0.58205	0.58206
2989_5.38_467.1320m/z	0.012555	-6.3156	0.00035209	3.4533		2014_14.81_826.5570m/z	0.69895	0.7007	0.70086	0.70086
5120_9.86_627.3014m/z	3.9958	1.9985	0.00035681	3.4476		2019_5.96_348.0838n	0.90764	0.90882	0.90882	0.90882
1842_14.36_224.2160n	0.37272	-1.4238	0.00037041	3.4313		2021_14.45_478.3274m/z	0.7475	0.74772	0.74777	0.74777
5016_13.14_995.6560m/z	2.8613	1.5167	0.00037103	3.4306		2025_6.67_567.2207m/z	0.73511	0.73472	0.7348	0.7348
4884_14.62_465.3218m/z	25.894	4.6945	0.0003728	3.4285		2026_13.00_347.2214m/z	1.1329	1.1323	1.1322	1.1322
1940_7.60_893.2658m/z	4.3586	2.1239	0.00037507	3.4259		2029_13.91_852.5495m/z	1.1443	1.1437	1.1437	1.1437
996_0.70_689.1893m/z	0.15198	-2.7181	0.00037582	3.425		2030_5.96_242.0575m/z	0.94138	0.94231	0.9423	0.9423
2851_9.94_712.3845m/z	3.1084	1.6362	0.00037582	3.425		2031_13.23_599.3178m/z	0.3849	0.3896	0.39003	0.39004
2424_5.05_179.0340m/z	2.8198	1.4956	0.00038577	3.4137		2033_14.16_171.1017m/z	1.0897	1.0891	1.0891	1.0891
1515_9.25_387.2382m/z	2.5265	1.3372	0.00038954	3.4095		2034_7.06_539.2341m/z	1.1372	1.1366	1.1366	1.1366
552_Propane, 2-methyl-1,2-bistrimethylsiloxy-	2.1741	1.1204	0.0003917	3.407		2035_17.82_817.5112m/z	0.81688	0.81755	0.81753	0.81756
218_10.29_715.2019m/z	0.25303	-1.9826	0.0004014	3.3964		2036_11.53_580.3258m/z	1.1334	1.1329	1.1328	1.1328
4742_5.65_371.0431m/z	4.8977	2.2921	0.00040235	3.3954		2037_14.67_508.3395m/z	0.67081	0.67104	0.67118	0.67119
2406_13.11_953.5612m/z	10.509	3.3935	0.00041984	3.3769		2038_15.41_253.2529m/z	1.1443	1.1437	1.1437	1.1437
185_L-Valine, 2TMS derivative	0.19769	-2.3387	0.00042653	3.3701		2047_4.69_153.0179m/z	0.99129	0.99088	0.9909	0.99089
2845_16.32_327.2898m/z	2.1899	1.1308	0.00042835	3.3682		2050_7.54_975.1774m/z	1.1331	1.1325	1.1325	1.1325
6285_14.03_407.2197m/z	2.0146	1.0105	0.00042987	3.3667		2051_13.57_323.2218m/z	1.1212	1.1206	1.1206	1.1206
1896_8.97_337.1076m/z	3.3469	1.7428	0.00043139	3.3651		2055_12.53_676.3657n	0.92571	0.92758	0.92759	0.92759
6723_9.20_411.1994m/z	28.92	4.854	0.00044602	3.3506		2058_4.96_312.0474n	0.11277	0.11391	0.11398	0.11399
2630_6.17_477.0520m/z	30.2	4.9165	0.00045044	3.3464		2060_12.99_465.3210m/z	1.1443	1.1437	1.1437	1.1437
2151_7.63_515.3867m/z	5.0651	2.3406	0.00045276	3.3441		2065_8.29_257.0799m/z	0.77415	0.77532	0.77531	0.77534
435_2-Amino-4,6-dihydroxypyrimidine, 3TMS derivative	0.01407	-6.1513	0.00046574	3.3319		2066_15.14_926.4815m/z	0.61413	0.61703	0.61725	0.61724
583_Norepinephrine, R-, 4TMS derivative	2.4944	1.3187	0.00046675	3.3309		2068_5.46_593.2075m/z	1.1443	1.1437	1.1437	1.1437
1755_13.26_576.2021m/z	0.39014	-1.3579	0.00046764	3.3301		2070_15.24_478.2929m/z	1.099	1.0987	1.0986	1.0986
1659_15.12_251.2368m/z	5.4452	2.445	0.00047002	3.3279		2072_15.25_715.5561n	0.73634	0.73698	0.73713	0.73713
1838_6.10_677.2803m/z	3.9146	1.9689	0.00047149	3.3265		2074_11.11_293.2114m/z	1.1443	1.1437	1.1437	1.1436
2033_14.16_171.1017m/z	101.1	6.6596	0.00047917	3.3195		2075_9.22_257.0810m/z	0.85869	0.85822	0.85823	0.85823
1596_8.46_569.2207m/z	5.3355	2.4156	0.00048049	3.3183		2077_14.59_350.2701m/z	1.1295	1.129	1.129	1.129
2615_0.71_527.1377m/z	0.034377	-4.8624	0.00048864	3.311		2078_7.71_489.2339m/z	1.0135	1.0136	1.0136	1.0136
2096_13.74_568.3516m/z	22.967	4.5215	0.00049209	3.308		2079_8.79_433.1138m/z	1.1423	1.1417	1.1416	1.1416
6438_13.74_506.3251m/z	2.4864	1.314	0.00049209	3.308		2083_6.19_495.2073m/z	1.1314	1.1308	1.1308	1.1308
6435_12.88_538.3151m/z	4.6986	2.2322	0.00049877	3.3021		2089_6.07_518.2359n	1.1398	1.1392	1.1392	1.1392
6742_7.64_353.0931m/z	2.114	1.0799	0.00049972	3.3013		2090_5.94_465.0888m/z	1.1443	1.1437	1.1437	1.1437
721_Methyl galactoside 1S,2S,3S,4R,5R-, 4TMS derivative	3.061	1.614	0.00050021	3.3009		2095_5.62_215.1062m/z_2	0.84796	0.84826	0.84826	0.84828
2202_9.23_935.1998m/z	5.6103	2.4881	0.00050569	3.2961		2096_13.74_568.3516m/z	1.0891	1.0891	1.0891	1.0891
6446_15.26_642.3939m/z	4.8489	2.2777	0.00051344	3.2895		2097_15.74_379.1743m/z	0.70868	0.7083	0.70829	0.7083
4877_8.67_803.1826m/z	2.3907	1.2575	0.00051534	3.2879		2100_6.29_768.2117m/z	1.1443	1.1437	1.1437	1.1437
2474_12.90_307.1904m/z	18.98	4.2464	0.00051932	3.2846		2103_15.34_395.1528m/z	0.98641	0.98642	0.98643	0.98643
5916_9.94_329.4484m/z	4.7609	2.2512	0.00053891	3.2685		2104_10.09_439.2999m/z	1.101	1.1005	1.1005	1.1005
5025_14.02_277.2164m/z	22.953	4.5206	0.00054126	3.2666		2105_5.78_387.1648m/z	1.1397	1.139	1.139	1.139
2625_13.12_995.6077m/z	4.0199	2.0072	0.00054229	3.2658		2107_16.29_842.5512m/z	0.9272	0.92669	0.92668	0.92668
3887_13.69_788.5415m/z	10.719	3.4221	0.00055143	3.2585		2110_12.11_377.2091m/z	0.785	0.78577	0.78583	0.78583
6319_11.31_492.2734m/z	3.3225	1.7323	0.00057253	3.2422		2111_7.76_688.1897m/z	1.0847	1.0847	1.0847	1.0847
1161_6.71_219.0277m/z	7.8348	2.9699	0.00058775	3.2308		2112_11.95_509.2877m/z	0.7129	0.71366	0.71366	0.71366
6100_17.89_433.2350m/z	3.1212	1.6421	0.00058977	3.2293		2113_14.77_824.5402m/z	0.71219	0.71186	0.71192	0.71193
573_d-Ribose, 2,3,4,5-tetrakis-O-trimethylsilyl-, O-methyloxime	0.34292	-1.5441	0.00059221	3.2275		2116_14.04_873.5101m/z	0.66457	0.67334	0.6734	0.6734
115_L-Alanine, 2TMS derivative	0.22912	-2.1259	0.00059437	3.2259		2119_9.87_345.2279m/z	0.85945	0.85963	0.85963	0.85964
2111_7.76_688.1897m/z	24.215	4.5978	0.00061206	3.2132		2121_14.95_926.4801m/z	0.78642	0.78692	0.78692	0.78692
710_7.30_813.1720m/z	0.28484	-1.8118	0.00061328	3.2123		2125_15.41_354.3010m/z	1.1371	1.1365	1.1364	1.1364
4167_11.81_471.2598m/z	6.488	2.6978	0.00061558	3.2107		2131_10.30_891.2476m/z	0.13923	0.18516	0.18596	0.18596
802_7.29_339.2232m/z	0.36604	-1.4499	0.00062781	3.2022		2136_13.97_481.3169m/z	1.1088	1.1082	1.1082	1.1082
999_13.21_577.2682m/z	0.11332	-3.1415	0.00063454	3.1975		2137_7.58_427.1243m/z	1.1399	1.1393	1.1393	1.1393
5060_14.00_312.1702m/z	0.13339	-2.9063	0.00063709	3.1958		2138_14.82_487.3086m/z	0.98046	0.98028	0.98026	0.98027
176_6.00_701.1710m/z	0.14505	-2.7854	0.0006503	3.1869		2140_10.67_561.1741m/z	0.95174	0.95301	0.95301	0.953
1136_14.12_407.2764m/z	11.108	3.4736	0.00065386	3.1845		2143_5.00_871.3493m/z	1.1198	1.1192	1.1192	1.1192
1007_1.03_619.1717m/z	0.22873	-2.1283	0.0006638	3.178		2145_12.46_315.2519m/z	0.96269	0.9631	0.96314	0.96314
160_Dithioerythritol, O,O',S,S'-tetrakistrimethylsilyl-	0.24083	-2.0539	0.0006724	3.1724		2150_7.77_603.1156m/z	1.1443	1.1437	1.1437	1.1437
2729_6.97_819.2120m/z	15.613	3.9647	0.00067777	3.1689		2151_7.63_515.3867m/z	1.0908	1.0912	1.0912	1.0911
1756_4.96_149.0083m/z	0.1745	-2.5187	0.00068169	3.1664		2154_15.27_483.2726m/z	0.77002	0.77076	0.77075	0.77076
3834_9.38_391.1884m/z	32.935	5.0416	0.00068401	3.1649		2159_17.80_709.7261m/z	0.60549	0.60633	0.60653	0.60653
105_5.91_264.1221m/z	0.0042173	-7.8895	0.00068488	3.1644		2160_13.72_595.3211m/z	1.035	1.0344	1.0344	1.0344
4248_5.02_149.0083m/z	2.7407	1.4545	0.00069174	3.1601		2164_0.94_607.1714m/z	1.0134	1.013	1.013	1.013
4142_11.97_447.2133m/z	5.5806	2.4804	0.0007003	3.1547		2165_15.20_718.4262m/z	0.97773	0.97727	0.97728	0.97728
4204_15.27_379.1575m/z	5.7555	2.5249	0.00070111	3.1542		2166_16.37_281.2482m/z	1.1443	1.1437	1.1436	1.1436
1901_7.43_507.2790m/z	2.4529	1.2945	0.00071256	3.1472		2167_0.89_549.1651m/z	1.1218	1.1212	1.1212	1.1212
2585_14.97_429.3369m/z	8.2429	3.0432	0.00075823	3.1202		2169_8.50_317.1424m/z	1.1159	1.1157	1.1157	1.1156
4283_14.29_152.9948m/z	8.3779	3.0666	0.00076119	3.1185		2170_7.32_639.3221m/z	0.88756	0.88856	0.8886	0.88861
5575_13.02_455.2412m/z	23.525	4.5561	0.00076151	3.1183		2172_7.87_385.1135m/z	1.125	1.1244	1.1244	1.1244
995_Lup-2029-en-3-ol, acetate, 3-	0.38007	-1.3957	0.00077496	3.1107		2173_5.53_707.2266m/z	0.92892	0.93154	0.93153	0.93153
175_Trisiloxane, octamethyl-	0.17508	-2.5139	0.0007795	3.1082		2174_9.42_409.1903m/z	0.85787	0.85795	0.85795	0.85796
6355_13.73_566.3830m/z	2.6741	1.419	0.00078651	3.1043		2185_17.86_571.2885m/z	1.0377	1.0378	1.0378	1.0378
1726_7.22_421.0252m/z	4.7188	2.2384	0.00079034	3.1022		2187_7.26_681.1279m/z	0.96196	0.96312	0.96312	0.96312
253_14.34_571.2884m/z	2.0396	1.0283	0.00081108	3.0909		2188_8.96_225.1124m/z	1.1321	1.1315	1.1315	1.1315
741_14.34_433.2643m/z	2.9485	1.56	0.00081882	3.0868		2189_6.29_211.0757m/z	0.62875	0.63147	0.63148	0.63149
188_L-Norvaline, 2TMS derivative	0.4853	-1.043	0.00082185	3.0852		2196_0.75_781.1954m/z	1.0011	1.0015	1.0015	1.0015
6505_15.68_687.4847m/z	0.37596	-1.4113	0.00082923	3.0813		2197_15.36_489.3221m/z	1.1442	1.1436	1.1436	1.1436
2306_15.60_368.3166m/z	3.756	1.9092	0.00083425	3.0787		2202_9.23_935.1998m/z	1.0886	1.0885	1.0885	1.0885
2719_14.89_605.4422m/z	133.25	7.058	0.00083836	3.0766		2206_1.20_346.0552m/z	1.1299	1.1293	1.1293	1.1293
1188_11.78_410.1379m/z	3.2036	1.6797	0.00084373	3.0738		2210_15.25_473.2893m/z	0.83455	0.83416	0.83419	0.83419
4890_14.88_473.2921m/z	2.5201	1.3335	0.00085398	3.0686		2212_13.04_571.2885m/z	0.66316	0.6649	0.665	0.66501
2822_13.10_953.6120m/z	9.8874	3.3056	0.00086029	3.0654		2213_5.98_195.0803m/z	0.52071	0.52423	0.52432	0.52435
2480_14.22_369.2749m/z	4.4815	2.164	0.00086764	3.0617		2214_4.98_325.0558m/z	1.0741	1.0745	1.0745	1.0745
6461_13.16_995.6469m/z	2.1084	1.0762	0.00086764	3.0617		2216_17.78_707.4646m/z	0.57243	0.58313	0.58312	0.58313
5082_13.98_509.2792m/z	16.455	4.0405	0.00088184	3.0546		2219_7.22_342.0760n	1.1237	1.1233	1.1232	1.1232
1514_10.52_209.1175m/z	13.788	3.7854	0.00088767	3.0517		2222_5.96_213.0912m/z	0.66858	0.67502	0.67503	0.67503
3748_9.77_325.0746m/z	2.0262	1.0188	0.00089602	3.0477		2224_15.49_380.3169m/z	0.84205	0.8419	0.84191	0.84191
888_D-Lyxose, 4TMS derivative	0.39356	-1.3454	0.00089832	3.0466		2227_14.02_507.2724m/z	1.0965	1.0964	1.0963	1.0963
2248_14.34_941.5144m/z	2514000000	31.227	0.00090897	3.0415		2229_9.59_417.2123m/z	0.86303	0.86317	0.86316	0.86316
5821_16.29_725.4733m/z	0.0062369	-7.325	0.00091789	3.0372		2231_17.13_294.1805m/z	0.92597	0.92722	0.92725	0.92724
1746_14.52_597.3376m/z	49.326	5.6243	0.00093938	3.0272		2232_11.83_363.2171m/z	1.1414	1.1408	1.1408	1.1408
319_8.06_543.1441m/z	0.43216	-1.2104	0.00096772	3.0142		2233_11.08_507.2614m/z	1.0998	1.0996	1.0996	1.0996
440_4-Hydroxybenzeneacetic acid, 2TMS derivative	0.43114	-1.2138	0.00099179	3.0036		2234_1.95_499.1671m/z	0.89037	0.89102	0.89101	0.89101
6566_7.25_857.2311m/z	9.378	3.2293	0.001025	2.9893		2236_8.50_794.2678m/z	0.85732	0.85811	0.85809	0.85811
4550_9.22_215.1055m/z	2.6631	1.4131	0.0010303	2.987		2238_12.01_571.3473m/z	1.1443	1.1437	1.1437	1.1437
2469_8.55_655.1881m/z	2.8589	1.5154	0.0010352	2.985		2239_6.08_553.2037m/z	1.1023	1.1019	1.1019	1.1019
1862_13.47_520.2968m/z	5.4532	2.4471	0.0010575	2.9757		2240_5.24_375.0711m/z	1.1329	1.1324	1.1324	1.1324
5687_12.62_293.2111m/z	2.7808	1.4755	0.0010878	2.9634		2243_15.42_909.5676m/z	0.58499	0.58816	0.5884	0.5884
331_Homoserine, 3TMS derivative	0.47892	-1.0622	0.0011044	2.9569		2247_7.15_217.1071m/z	1.1398	1.1392	1.1392	1.1392
2250_13.89_452.3101m/z	7.0449	2.8166	0.0011095	2.9549		2248_14.34_941.5144m/z	1.0755	1.0752	1.0752	1.0752
5232_13.11_478.2839m/z	2.6404	1.4008	0.0011095	2.9549		2249_14.80_377.1419m/z	1.1045	1.1039	1.1039	1.1039
2775_15.58_473.3253m/z	0.46034	-1.1192	0.0011114	2.9541		2250_13.89_452.3101m/z	1.0704	1.0699	1.0699	1.0699
259_6.72_611.2546m/z	0.029145	-5.1006	0.0011208	2.9505		2257_14.88_607.4572m/z	1.0572	1.0568	1.0568	1.0568
1186_14.29_435.2424m/z	11.816	3.5627	0.0011217	2.9501		2258_12.52_499.3276m/z	1.143	1.1424	1.1424	1.1424
177_6.70_513.1036m/z	0.059361	-4.0743	0.0011449	2.9412		2261_5.00_574.1537m/z	1.1224	1.1219	1.1219	1.1219
2588_13.43_649.3426m/z	2.0331	1.0237	0.0011512	2.9389		2263_8.46_589.1706m/z	0.99814	0.99799	0.99797	0.99798
6393_14.03_683.4635m/z	0.21578	-2.2124	0.0011518	2.9386		2265_8.39_317.1415m/z	0.84157	0.84301	0.84301	0.84302
5992_17.87_849.5078m/z	0.0058352	-7.421	0.0011756	2.9298		2267_14.56_341.2682m/z	1.0114	1.011	1.0109	1.0109
2398_11.54_307.1898m/z	9.1666	3.1964	0.0011824	2.9272		2268_13.59_339.1994m/z	0.9404	0.94013	0.94011	0.94012
5337_14.72_714.5041m/z	0.02938	-5.089	0.0012269	2.9112		2269_5.92_275.0909m/z	0.86951	0.86912	0.86911	0.86913
1039_13.14_636.2600m/z	0.39011	-1.358	0.0012306	2.9099		2270_7.66_803.2332m/z	1.1327	1.1322	1.1321	1.1321
863_13.77_649.3559m/z	13.571	3.7625	0.0012473	2.904		2271_8.27_329.1064m/z	1.0369	1.0367	1.0367	1.0367
6380_14.96_473.3559m/z	2.96	1.5656	0.0012482	2.9037		2273_14.53_257.2114m/z	0.81767	0.81739	0.81739	0.81739
4962_15.26_377.1630m/z	6.7738	2.76	0.0012516	2.9025		2277_6.92_453.2329m/z	1.1237	1.1231	1.1231	1.1231
1552_11.77_379.2091m/z	3.3511	1.7446	0.0012541	2.9017		2288_12.18_555.3520m/z	1.1443	1.1437	1.1437	1.1437
6239_13.11_476.2778m/z	2.4756	1.3078	0.0012899	2.8895		2290_0.70_541.1359m/z	1.105	1.1048	1.1048	1.1048
4540_13.70_480.3093m/z	0.49062	-1.0273	0.0012989	2.8864		2291_11.22_611.2835m/z	1.129	1.1285	1.1284	1.1284
4894_13.86_478.2993m/z	10.693	3.4186	0.0013192	2.8797		2292_15.35_443.3163m/z	1.1407	1.1401	1.1401	1.1401
2607_14.29_433.2356m/z	4.3046	2.1059	0.001331	2.8758		2294_17.09_411.2205m/z	1.1439	1.1433	1.1433	1.1433
614_Cinnamic acid, trimethylsiloxy-, trimethylsilyl ester	0.40275	-1.312	0.0013554	2.8679		2297_11.73_555.3520m/z	1.1443	1.1437	1.1437	1.1437
4431_15.35_523.3640m/z	18.035	4.1727	0.0013643	2.8651		2300_8.81_441.1192m/z	1.1341	1.1336	1.1336	1.1335
4673_13.84_407.2196m/z	7.9018	2.9822	0.0013697	2.8634		2303_10.24_689.1141m/z	0.89399	0.89588	0.89592	0.89592
2974_16.02_591.4626m/z	38.816	5.2786	0.0014122	2.8501		2306_15.60_368.3166m/z	1.0776	1.0774	1.0774	1.0774
4277_15.81_525.3784m/z	26.8	4.7442	0.0014334	2.8436		2307_15.26_309.1732m/z	0.82158	0.82221	0.82226	0.82226
6557_14.98_473.3636m/z	3.5924	1.8449	0.0014353	2.843		2308_15.74_437.3268m/z	1.1443	1.1437	1.1436	1.1436
4916_7.83_865.2156m/z	0.1739	-2.5236	0.0014521	2.838		2312_0.54_174.9551m/z	1.14	1.1394	1.1394	1.1394
3057_6.37_343.0836m/z	14.136	3.8213	0.0014542	2.8374		2314_15.47_459.3114m/z	1.0978	1.0973	1.0973	1.0973
871_Trimethylsilyl tricosanoate	2.1254	1.0878	0.0014652	2.8341		2319_11.30_393.1951m/z	1.1443	1.1437	1.1437	1.1437
1963_14.34_661.3220m/z	0.17147	-2.544	0.0015176	2.8188		2323_12.25_451.2457m/z	1.1293	1.1288	1.1287	1.1287
5522_17.02_685.5246m/z	0.45622	-1.1322	0.0015176	2.8188		2324_5.94_683.1966m/z	1.1396	1.1389	1.1389	1.1389
1457_13.11_476.4789m/z	3.8744	1.954	0.0015725	2.8034		2329_11.96_211.1333m/z	0.98173	0.98172	0.98172	0.98172
1258_15.94_591.4941m/z	18.291	4.193	0.0016037	2.7949		2330_5.60_956.3150m/z	1.0413	1.0419	1.0419	1.0419
2399_12.86_374.2899m/z	7.4709	2.9013	0.0016062	2.7942		2332_17.87_435.2516m/z	1.1059	1.1055	1.1055	1.1055
650_14.29_434.2718m/z	8.491	3.0859	0.001608	2.7937		2333_8.11_683.3464m/z	0.98387	0.98472	0.98472	0.98472
1264_11.26_330.2033n	97.916	6.6135	0.0016789	2.775		2338_8.67_681.2005m/z	1.1404	1.1397	1.1397	1.1397
1609_5.03_444.1649m/z	2.1777	1.1228	0.0016883	2.7725		2340_16.21_473.2822m/z	0.31177	0.31508	0.31538	0.3154
5266_12.62_518.2520m/z	27.915	4.803	0.0017114	2.7667		2342_7.95_120.9955m/z	0.98297	0.98259	0.98258	0.98258
4813_13.26_595.9868m/z	81851	16.321	0.001731	2.7617		2344_6.07_347.1160m/z	1.0308	1.0309	1.0309	1.0309
2257_14.88_607.4572m/z	68.194	6.0916	0.0017472	2.7576		2346_14.93_718.4277m/z	0.99489	0.99435	0.99436	0.99435
513_L-Threonic acid, tristrimethylsilyl ether, trimethylsilyl ester	0.4744	-1.0758	0.0017893	2.7473		2348_14.78_255.2318m/z	1.0031	1.0025	1.0025	1.0025
2355_7.89_155.1061m/z	2.2532	1.172	0.0018541	2.7319		2354_12.52_647.4488m/z	1.144	1.1434	1.1434	1.1434
4190_13.69_595.3244m/z	2.9544	1.5629	0.0018552	2.7316		2355_7.89_155.1061m/z	1.0554	1.0548	1.0548	1.0548
2004_11.13_492.2730m/z	4.9027	2.2936	0.0018712	2.7279		2360_13.06_271.2268m/z	1.0605	1.06	1.06	1.06
734_Isophthalic acid, 2-biphenyl pentyl ester	2.1716	1.1187	0.0018712	2.7279		2364_11.78_449.2314m/z	1.0408	1.0412	1.0411	1.0411
5958_7.83_343.0850m/z	2.2143	1.1469	0.0018741	2.7272		2365_16.36_409.2046m/z	0.69305	0.69271	0.69271	0.69271
1719_15.73_355.1771m/z	3.5542	1.8295	0.0019006	2.7211		2366_16.22_657.4478m/z	0.49829	0.49869	0.49868	0.49868
694_0.97_593.1921m/z	0.48257	-1.0512	0.0019528	2.7094		2367_11.39_307.1898m/z	1.1154	1.1148	1.1148	1.1148
5855_13.97_712.4651m/z	0.032726	-4.9334	0.0019542	2.709		2368_7.98_345.1003m/z	1.1402	1.1396	1.1396	1.1396
2644_5.19_618.2186m/z	258.75	8.0154	0.0019816	2.703		2371_2.09_282.0827m/z	1.1162	1.1156	1.1156	1.1155
1000_6.97_817.1628m/z	2.0171	1.0123	0.001987	2.7018		2372_8.26_333.1357m/z	1.108	1.1075	1.1075	1.1075
5850_13.81_712.4588m/z	0.0085226	-6.8745	0.0020223	2.6942		2373_10.53_299.0182m/z	1.1442	1.1436	1.1436	1.1436
4934_13.10_279.2322m/z	2.4424	1.2883	0.0020223	2.6942		2377_11.02_213.0912m/z	1.1211	1.1206	1.1206	1.1206
3225_4.92_309.0251m/z	0.16873	-2.5672	0.0020483	2.6886		2381_5.17_726.2686m/z	1.1443	1.1437	1.1437	1.1437
[truncated: 1,610 more rows]
