# Supplementary material for: Distinct Metabolome Changes during Seed Germination of Lettuce (Lactuca sativa L.) in Response to Thermal Stress as Revealed by Untargeted Metabolomics Analysis
Source: Int J Mol Sci. 2020 Feb 21;21(4):1481. doi: 10.3390/ijms21041481 (PMC7073097; doi:10.3390/ijms21041481)
Supplement: Supplementary file 1 [file ijms-21-01481-s001.zip › Supplemental table S6.xlsx]

## Sheet: Sheet1
Supplemental Table S6. Differential features between buds of S15k0106 seeds germinated at 35 °C(HY106) and 21 °C (C106).
	Volcano Plot						VIP score of PLS-DA analysis
Features	Fold Change	log2(FC)	p.ajusted	-LOG10(p)		Features	Comp. 1	Comp. 2	Comp. 3	Comp. 4
4148_8.69_413.1085m/z	28253000000	34.718	1.8926e-12	11.723		3_Formamide, TMS derivative	1.1295	1.1287	1.1287	1.1287
822_L-Rhamnose, 4TMS derivative	62470000000000	45.828	2.1375e-12	11.67		6_2-Ethylaminoethanol, N,O-bistrimethylsilyl	1.1297	1.1289	1.1288	1.1288
190_Bisphenol A	4237000000000	41.946	2.1375e-12	11.67		7_Disiloxane, hexamethyl-	1.0751	1.0748	1.0748	1.0748
101_N,N-Dimethyltrithian-5-amine	1424600000000	40.374	2.1375e-12	11.67		9_N,N-Dimethyl-2-aminoethanol, O-trimethylsilyl	1.1257	1.1249	1.1249	1.1249
4305_5.34_338.0504m/z	6024900000	32.488	2.4264e-12	11.615		10_2-Dimethylaminoethanol, TMS derivative	0.52431	0.52752	0.52897	0.52901
90_Alanine, 2TMS derivative	10051000000000	43.192	3.0453e-12	11.516		11_1,1'-Biphenyl, 4,4'-dinitro-	1.1245	1.1237	1.1237	1.1237
740_6.87_571.1105m/z	7163800000	32.738	3.0453e-12	11.516		12_Analyte 14	1.1297	1.1289	1.1289	1.1289
280_1,3-Dimethylbarbituric acid	27614000000000	44.65	3.5548e-12	11.449		13_Thymidine	1.1297	1.1289	1.1289	1.1289
675_9S,11R-Dihydroxy-15-oxo-13E-prostenoic acid	18419000000000	44.066	4.243e-12	11.372		15_Acetamide, TMS derivative	0.78415	0.78563	0.78628	0.78636
658_D-Galactofuranoside, ethyl 2,3,5,6-tetrakis-O-trimethylsilyl-	27156000000000	44.626	5.3896e-12	11.268		16_Acetamide, TMS derivative	0.71913	0.71903	0.71902	0.71902
1878_5.12_519.1156m/z	7580100000	32.82	7.4235e-12	11.129		19_Methoxyamine, 2TMS derivative	1.1269	1.1261	1.126	1.126
3236_6.59_464.1697m/z	6249300000	32.541	7.4235e-12	11.129		20_Desethylterbutylazine	0.14689	0.15008	0.15244	0.15252
712_Glycerol, 3TMS derivative	171030000000000	47.281	8.5099e-12	11.07		22_Thiazole, 2-methyl-	0.81601	0.81593	0.816	0.81601
589_Erythritol, 4TMS derivative	73709000000000	46.067	8.5099e-12	11.07		23_Methoxyamine, 2TMS derivative	0.72614	0.72635	0.72641	0.7264
491_Hydroxypyruvic acid, trimethylsilyl ether, trimethylsilyl ester	48659000000000	45.468	8.5099e-12	11.07		25_L-Methionine, N-acetyl-	0.14218	0.14826	0.14948	0.14949
587_Ethyl D-glucopyranoside, 4TMS derivative	38615000000000	45.134	8.5099e-12	11.07		27_Pyridine, 2,4-dimethyl-	1.1297	1.1289	1.1289	1.1289
800_L-Rhamnose, 4TMS derivative	27084000000000	44.622	8.5099e-12	11.07		29_L-Alanine, TMS derivative	0.8168	0.82018	0.82018	0.82017
482_2-Aminoadipic acid, 3TMS derivative	19127000000000	44.121	8.5099e-12	11.07		30_Methoxyamine, 2TMS derivative	1.0633	1.0626	1.0625	1.0625
667_Methyl-4-O-methyl-D-glucopyranoside, 3TMS derivative	14752000000000	43.746	8.5099e-12	11.07		31_N,N'-Bistrimethylsilyltrifluoroacetamidine	0.83626	0.83594	0.836	0.836
654_Bisphenol A, 2TMS derivative	13154000000000	43.581	8.5099e-12	11.07		33_Analyte 43	0.92705	0.92637	0.92636	0.92638
715_Carbonic acid, 2-dimethylaminoethyl neopentyl ester	9595400000000	43.125	8.5099e-12	11.07		36_3-Aminodihydro-23H-furanone, TBDMS derivative	0.76805	0.76786	0.76783	0.76784
344_1,2,3-Butanetriol, 3TMS derivative	9404500000000	43.096	8.5099e-12	11.07		37_Disiloxane, hexamethyl-	0.93123	0.93286	0.93286	0.93286
209_Ala-Ala, N-trimethylsilyl-, trimethylsilyl ester	7591500000000	42.788	8.5099e-12	11.07		40_Ethanamine, 2TMS derivative	1.0994	1.0987	1.0987	1.0987
148_Oxalic acid, 2TMS derivative	2293100000000	41.06	8.5099e-12	11.07		41_-Methamphetamine, TBDMS derivative	0.92949	0.93118	0.93118	0.93118
4147_5.32_542.1078m/z	6862300000	32.676	8.5099e-12	11.07		42_Methoxyamine, 2TMS derivative	1.1264	1.1256	1.1255	1.1255
5197_4.97_473.0924m/z	5338600000	32.314	8.5099e-12	11.07		43_L-Arginine-7-amido-4-methylcoumarin	0.43358	0.43367	0.43366	0.43366
357_2,4-Imidazolidinedione, 5,5-dimethyl-, monotert-butyldimethylsilyl derivative	52390000000000	45.574	8.9055e-12	11.05		44_2-Isopropylaminoethanol, 2TMS derivative	0.78082	0.78105	0.7811	0.78109
1058_6.76_425.1810m/z	4468100000	32.057	9.1731e-12	11.037		46_Silanamine, N,N'-methanetetraylbis1,1,1-trimethyl-	1.1276	1.1267	1.1267	1.1267
1404_6.34_476.1189m/z	4762700000	32.149	9.3454e-12	11.029		48_Binapacryl	0.93332	0.9349	0.93491	0.93491
668_Phosphoric acid, 2-trimethylsiloxy-1-trimethylsiloxymethylethyl bistrimethylsilyl ester	17452000000000	43.988	9.5043e-12	11.022		49_O-Ethylhydroxylamine, 2TMS derivative	1.1297	1.1289	1.1289	1.1289
193_1-Butyl-2-methylidene-3-trimethylsilylcyclopropane	17242000000000	43.971	9.5043e-12	11.022		50_Analyte 66	0.43783	0.4442	0.44428	0.44428
685_Phosphoric acid, 2-trimethylsiloxy-1-trimethylsiloxymethylethyl bistrimethylsilyl ester	1868600000000000	50.731	1.0303e-11	10.987		51_3-Aminodihydro-23H-furanone, TBDMS derivative	1.1201	1.1193	1.1193	1.1193
220_9S,15S-Dihydroxy-5Z,13E-prostadienoic acid	32734000000000	44.896	1.0303e-11	10.987		52_1,2-Ethenediol, 2TMS derivative	0.11347	0.12313	0.12483	0.12571
241_Analyte 322	9646000000000	43.133	1.0303e-11	10.987		53_Analyte 69	0.11471	0.13913	0.13955	0.13955
3853_6.44_405.1755m/z	10234000000	33.253	1.0303e-11	10.987		54_l-Isoleucine, N-benzyloxycarbonyl-, octyl ester	0.82604	0.82623	0.82628	0.82627
4819_8.88_841.3463m/z	7466600000	32.798	1.0303e-11	10.987		55_Moxisylyte	0.41276	0.41295	0.41301	0.41317
6356_6.29_427.1832m/z	4731600000	32.14	1.0328e-11	10.986		56_Glafenin	0.93988	0.9392	0.93921	0.93922
263_R,S-2,3-Dihydroxybutanoic acid, tristrimethylsilyl deriv.	14033000000000	43.674	1.1487e-11	10.94		57_Boric acid, 3TMS derivative	1.1235	1.1226	1.1226	1.1226
158_Analyte 207	1798400000000	40.71	1.2102e-11	10.917		58_N-Methylacetamide, TMS derivative	1.126	1.1252	1.1252	1.1251
916_L-Rhamnose, 4TMS derivative	159000000000000	47.176	1.2838e-11	10.892		59_Ethylene glycol, 2TMS derivative	1.0425	1.042	1.042	1.042
12_Analyte 14	113900000000000	46.695	1.2838e-11	10.892		60_N,N-Dimethylglycine, TMS derivative	0.3193	0.34831	0.34844	0.34844
692_Oleic Acid, Z-, TMS derivative	50377000000000	45.518	1.2838e-11	10.892		61_Pyridine, 2,4,6-trimethyl-	1.1236	1.1228	1.1227	1.1227
631_Butanedioic acid, oxotrimethylsilyl-, bistrimethylsilyl ester	48285000000000	45.457	1.2838e-11	10.892		62_Disiloxane, hexamethyl-	0.45617	0.46146	0.46189	0.46205
720_Gulonic acid, lactone, 4TMS derivavative	15078000000000	43.778	1.2838e-11	10.892		63_Propylene glycol, 2TMS derivative	1.022	1.0226	1.0226	1.0226
673_Allonic acid, lactone, 4TMS derivavative	14241000000000	43.695	1.2838e-11	10.892		65_Nonylamine, 1-heptyl-N,N-dimethyl-	0.62348	0.6245	0.62507	0.62513
3157_6.72_469.2072m/z	27562000000	34.682	1.2838e-11	10.892		66_N-Methacryloylglycine, TMS derivative	0.66799	0.6684	0.66849	0.66863
646_2,2'-Sulfonyldiethanol, 2TMS derivative	5029800000000	42.194	1.3038e-11	10.885		67_2,4,6-Cycloheptatrien-1-one, 3,5-bis-trimethylsilyl-	1.1296	1.1288	1.1288	1.1288
607_6.82_464.1695m/z	4398200000	32.034	1.3038e-11	10.885		68_Cyclotetrasiloxane, octamethyl-	1.1297	1.1289	1.1289	1.1289
213_Neopentylamine, TMS derivative	650050000000000	49.208	1.3302e-11	10.876		69_Butylmethylamine, TMS derivative	0.8448	0.84766	0.84766	0.84765
985_Allonic acid, lactone, 4TMS derivavative	239730000000000	47.768	1.3302e-11	10.876		70_Cyclotrisiloxane, hexamethyl-	0.15998	0.1638	0.16489	0.16513
504_TGX-221	4096400000000	41.897	1.3302e-11	10.876		71_S--Cathinone	1.1224	1.1216	1.1216	1.1216
219_4H-1,2,4-Triazol-4-amine	3662500000000	41.736	1.3302e-11	10.876		72_Oxalic acid, 2TMS derivative	0.77657	0.77666	0.7767	0.7767
152_Analyte 196	80330000000000	46.191	1.454e-11	10.837		73_Arsenous acid, tristrimethylsilyl ester	1.128	1.1272	1.1271	1.1271
412_Analyte 574	24416000000000	44.473	1.454e-11	10.837		74_2H-Imidazole, 2,2,4,5-tetramethyl-	0.59698	0.59814	0.59879	0.59886
414_N-Acetylglutamine,N,N',O,O'- tetrakistrimethylsilyl-	24416000000000	44.473	1.454e-11	10.837		77_Propylamine, 2TMS derivative	1.1064	1.1058	1.1057	1.1057
404_Glycine, 2TMS derivative	4402700000000	42.002	1.454e-11	10.837		78_Meperidine	1.1297	1.1289	1.1288	1.1288
572_6.85_464.1126m/z	14423000000	33.748	1.454e-11	10.837		80_Tristrimethylsilylcarbamate	1.1251	1.1243	1.1242	1.1242
3202_6.67_492.0924m/z	10756000000	33.324	1.454e-11	10.837		81_L-Proline, TMS derivative	1.1216	1.1209	1.1208	1.1208
939_Allonic acid, lactone, 4TMS derivavative	30066000000000	44.773	1.493e-11	10.826		82_Ethanolamine, 2TMS derivative	0.58111	0.58139	0.58158	0.5816
345_L-Rhamnose, 4TMS derivative	11444000000000	43.38	1.493e-11	10.826		83_Methyltristrimethylsiloxysilane	1.1267	1.1258	1.1258	1.1258
246_5-Oxoproline, 2TMS derivative	11116000000000	43.338	1.493e-11	10.826		84_3-Pyridinol, TMS derivative	1.1255	1.1247	1.1246	1.1246
649_Analyte 937	5815900000000	42.403	1.493e-11	10.826		85_Propylene glycol, 2TMS derivative	1.1297	1.1289	1.1289	1.1289
2345_7.31_426.1887n	23305000000	34.44	1.493e-11	10.826		86_N-2-Hydroxy-1-phenylethyl-benzenesulfonamide, 2TMS derivative	0.43139	0.43312	0.43347	0.43347
1147_6.68_594.2389m/z	6207300000	32.531	1.493e-11	10.826		87_N-2-Hydroxy-1-phenylethyl-benzenesulfonamide, 2TMS derivative	1.1258	1.125	1.1249	1.1249
1221_4.44_595.6616m/z	5712500000	32.411	1.5692e-11	10.804		88_2-Propenoic acid, 2-trimethylsilyloxy-, trimethylsilyl ester	1.1259	1.1251	1.1251	1.1251
728_Propanoic acid, 3-bistrimethylsilyloxyphosphinyloxy-2-trimethylsilyloxy-, trimethylsilyl ester, S-	353750000000000	48.33	1.6509e-11	10.782		89_Propanoic acid, 2-methoxyimino-, trimethylsilyl ester	1.1268	1.126	1.1259	1.1259
205_Isopropylamine, N-trimethylsilyl-	230170000000000	47.71	1.6509e-11	10.782		90_Alanine, 2TMS derivative	1.1298	1.129	1.1289	1.1289
336_Cephalothin	3355700000000	41.61	1.6509e-11	10.782		91_Diclofenac	1.1296	1.1288	1.1287	1.1287
644_2-Trimethylsilyloxyheptanoic acid, trimethylsilyl ester	24669000000000	44.488	1.6538e-11	10.782		92_Tetrasiloxane, decamethyl-	1.1268	1.126	1.1259	1.1259
1297_6.55_403.1392m/z	37669000000	35.133	1.6965e-11	10.77		93_Capecitabine	1.1235	1.1227	1.1227	1.1227
505_N'-1H-Indol-3-ylmethylenebenzohydrazide ditms	48852000000000	45.473	1.7025e-11	10.769		94_Tromethamine, 3TMS derivative	0.79674	0.79617	0.79618	0.79622
4845_6.00_427.1946m/z	8288900000	32.949	1.7087e-11	10.767		95_Lactic Acid, 2TMS derivative	1.1274	1.1266	1.1266	1.1266
493_Analyte 693	19201000000000	44.126	1.7694e-11	10.752		96_Hydroxyisobutyric acid, 2TMS derivative	0.85954	0.85914	0.85918	0.85918
312_3,4-Dimethoxy-2'-hydroxychalcone	2046800000000	40.897	1.8285e-11	10.738		97_carbamic acid, N-trimethylsilyl-, trimethylsilyl ester	1.1204	1.1196	1.1196	1.1196
68_Cyclotetrasiloxane, octamethyl-	4028000000000	41.873	1.8698e-11	10.728		98_2,5-Furandicarboxylic acid, 2TMS derivative	0.93654	0.93586	0.93587	0.93588
1359_8.98_595.1105m/z	17000000000	33.985	1.874e-11	10.727		99_Trisiloxane, octamethyl-	1.1268	1.126	1.126	1.126
2537_5.33_466.1815n	6643000000	32.629	1.874e-11	10.727		100_Threonic acid	1.1251	1.1242	1.1242	1.1242
202_Neopentylamine, TMS derivative	73270000000000	46.058	1.9152e-11	10.718		101_N,N-Dimethyltrithian-5-amine	1.1298	1.129	1.1289	1.1289
13_Thymidine	39982000000000	45.184	1.9538e-11	10.709		102_Hexanoic acid, TMS derivative	0.99218	0.99174	0.99171	0.99172
647_Analyte 934	12262000000000	43.479	1.9564e-11	10.709		103_Glycolic acid, 2TMS derivative	1.1252	1.1244	1.1244	1.1244
347_Cephalothin	12022000000000	43.451	1.9564e-11	10.709		104_2-Propenoic acid, 2-trimethylsilyloxy-, trimethylsilyl ester	1.1272	1.1264	1.1263	1.1263
580_L-Lysine, 4TMS derivative	10533000000000	43.26	1.9564e-11	10.709		105_tert-Butylpentamethyldisiloxane	1.1269	1.126	1.126	1.126
927_Analyte 1323	9081600000000	43.046	1.9564e-11	10.709		108_2-Propenoic acid, 2-trimethylsilyloxy-, trimethylsilyl ester	1.1232	1.1225	1.1224	1.1224
497_Analyte 700	3993700000000	41.861	1.9564e-11	10.709		110_L-Valine, TMS derivative	0.87568	0.87808	0.87806	0.87806
893_Butanoic acid, 2-pentafluoropropionylamino-, isopropyl ester, L-	22853000000000	44.377	1.9759e-11	10.704		111_Di-trimethylsilyl peroxide	0.80101	0.80098	0.80102	0.80101
49_O-Ethylhydroxylamine, 2TMS derivative	3557700000000	41.694	2.0125e-11	10.696		112_2-Chloro-L-phenylalanine	0.5622	0.56532	0.56533	0.56532
713_2-Butenedioic acid, E-, 2TMS derivative	2.1158e-12	-38.782	2.0125e-11	10.696		114_Analyte 147	1.1199	1.1191	1.1191	1.1191
737_Propanoic acid, 3-bistrimethylsilyloxyphosphinyloxy-2-trimethylsilyloxy-, trimethylsilyl ester, S-	60834000000000	45.79	2.1738e-11	10.663		115_L-Alanine, 2TMS derivative	1.1236	1.1227	1.1227	1.1227
179_Neopentylamine, TMS derivative	15589000000000	43.826	2.1738e-11	10.663		117_2-Methoxyethanol, TMS derivative	0.66998	0.67429	0.67427	0.67426
231_tert-Butylamine, TMS derivative	116550000000000	46.728	2.1777e-11	10.662		118_2-Propenoic acid, 2-trimethylsilyloxy-, trimethylsilyl ester	1.1252	1.1244	1.1244	1.1244
924_Demexiptiline	20521000000000	44.222	2.1777e-11	10.662		119_Hydroxylamine, 3TMS derivative	0.80302	0.80244	0.80245	0.80249
474_tert-butyldimethylsilyl-2-tert-butyldimethylsilyloxy-4-methylsulfanylbut-2-enoate	294180000000000	48.064	2.3469e-11	10.63		120_2S,3R-3-4E,7E-Nona-4,7-dienoyl-N,N-bistrimethylsilyloxirane-2-carboxamide	1.1246	1.1238	1.1238	1.1238
415_D-Erythro-Pentitol, 2-deoxy-1,3,4,5-tetrakis-O-trimethylsilyl-	2.3696e-12	-38.619	2.3469e-11	10.63		121_Butanoic acid, 3-hydroxy-3-methyl-	0.80088	0.80151	0.80183	0.80187
860_D-Arabinose, tetrakistrimethylsilyl ether, ethyloxime isomer 2	154300000000000	47.133	2.3729e-11	10.625		122_Glycine, 2TMS derivative	1.1153	1.1145	1.1145	1.1145
303_Cadaverine, 4TMS derivative	8989100000000	43.031	2.3793e-11	10.624		123_2-Hexenoic acid, E-, TMS derivative	0.20789	0.20775	0.20778	0.20855
216_Bisphenol A	3593000000000	41.708	2.3793e-11	10.624		124_Ile-Leu	0.93243	0.93284	0.93302	0.93301
27_Pyridine, 2,4-dimethyl-	3.2661e-12	-38.156	2.3793e-11	10.624		125_Analyte 166	1.1297	1.1289	1.1288	1.1288
551_Erythritol, 4TMS derivative	4.2766e-12	-37.767	2.3793e-11	10.624		126_Piperidine, 1-1-propenyl-	1.1297	1.1289	1.1288	1.1288
6273_5.97_775.2782m/z	7586700000	32.821	2.3793e-11	10.624		127_N,N-Diethyltrimethylsilylcarbamate	1.1229	1.1221	1.1221	1.1221
6182_9.20_533.0954m/z	6039600000	32.492	2.3793e-11	10.624		128_2-Hydroxy-2-methylbutyric acid, 2TMS derivative	0.33178	0.34585	0.34618	0.34623
475_2'-Nitro-4',5'-dimethoxyacetophenone	2.2824e-12	-38.673	2.5854e-11	10.587		129_S-4-Chlorophenyl 3-4-ethoxyphenyl-2-propenethioate	1.0966	1.0962	1.0962	1.0961
397_1-Phenyl-1,2-ethanediol, 2TMS derivative	9.7231e-12	-36.582	2.5854e-11	10.587		131_2-Furoic acid, benzyldimethylsilyl ester	1.1297	1.1289	1.1288	1.1288
1100_6.86_469.1707m/z	7015200000	32.708	2.5854e-11	10.587		132_3-Buten-2-one, 4-2,2-dimethyl-1-aziridinyl-	1.1297	1.1289	1.1289	1.1289
550_3,7-dioxa-2,8-disilanonane, 5,5-diethyl-2,2,8,8-tetramethyl-	49074000000000	45.48	2.6574e-11	10.576		133_Trimethylsilylmethanol	1.1256	1.1248	1.1248	1.1248
766_Arabinose, 4TMS derivative	1847200000000	40.748	2.6585e-11	10.575		134_Oxalic acid, 2TMS derivative	1.1282	1.1274	1.1273	1.1273
172_Adrenaline, 4TMS derivative	7962900000000	42.856	2.6739e-11	10.573		135_1-Piperidin-1-ylpropan-2-ol, trimethylsilyl ether	0.85502	0.85464	0.85468	0.85468
956_8.83_593.0960m/z	22118000000	34.365	2.7805e-11	10.556		136_Hydracrylic acid, 2TMS derivative	1.1266	1.1257	1.1257	1.1257
4429_9.09_916.4197m/z	28462000000	34.728	2.827e-11	10.549		137_2-Pyrrolidinone, TMS derivative	1.1126	1.1118	1.1117	1.1117
170_Alanine, N-methyl-N-methoxycarbonyl-, hexyl ester	9249000000000	43.072	2.8434e-11	10.546		139_Cyclopentasiloxane, decamethyl-	0.60971	0.61385	0.61459	0.6146
703_11-Octadecenoic acid, Z-, TMS derivative	4.8449e-12	-37.587	2.8672e-11	10.543		140_2-2-Chloroethylethylaminoethanol, TMS derivative	1.1127	1.1119	1.1119	1.1119
759_1920-EpDPE	1.9851e-11	-35.552	2.8672e-11	10.543		142_1H-Indole-3-ethanamine, 5-fluoro-methyl-N,1-bistrimethylsilyl-	1.1297	1.1288	1.1288	1.1288
567_Quinoline, 5-chloro-8-ethoxy-7-iodo-	1.1943e-11	-36.285	2.8845e-11	10.54		144_Cyclobutylcarboxamide, N-allyl-	0.49228	0.4925	0.49251	0.49265
132_3-Buten-2-one, 4-2,2-dimethyl-1-aziridinyl-	1.6984e-11	-35.777	2.8845e-11	10.54		145_L-Leucine, TMS derivative	0.33983	0.33979	0.33991	0.34015
366_L-Hydroxyproline, E-, 3TMS derivative	1.7711e-11	-35.717	2.8845e-11	10.54		146_R-3-Hydroxybutyric acid, 2TMS derivative	1.1235	1.1227	1.1227	1.1227
815_2-Trimethylsilyloxyheptanoic acid, trimethylsilyl ester	2.2797e-11	-35.352	2.8845e-11	10.54		147_Silane, 1-methoxy-1,3-propanediylbisoxybistrimethyl-	1.1224	1.1216	1.1216	1.1216
78_Meperidine	49433000000000	45.491	2.9613e-11	10.529		148_Oxalic acid, 2TMS derivative	1.1298	1.1289	1.1289	1.1289
597_D---Ribofuranose, tetrakistrimethylsilyl ether isomer 1	20343000000000	44.21	2.9613e-11	10.529		149_d-Proline, N-methoxycarbonyl-, heptadecyl ester	0.18108	0.22574	0.22615	0.22615
433_4-Hydroxybenzoic acid, 2TMS derivative	1.7566e-11	-35.728	2.9613e-11	10.529		150_Pentasiloxane, dodecamethyl-	1.1252	1.1244	1.1244	1.1244
820_D--Gluconolactone, 4TMS derivative	6.6352e-12	-37.133	3.0939e-11	10.509		152_Analyte 196	1.1297	1.1289	1.1289	1.1289
706_2-Propenoic acid, 2-trimethylsilyloxy-, anhydride with bistrimethylsilyl hydrogen phosphate	1.6797e-11	-35.793	3.1492e-11	10.502		153_L-2-Aminobutyric acid, 2TMS derivative	1.1235	1.1226	1.1226	1.1226
823_Analyte 1192	4.6242e-11	-34.332	3.1525e-11	10.501		154_Succinic semialdehyde	0.7878	0.79143	0.79148	0.79149
5705_4.92_481.0665m/z	6563800000	32.612	3.1525e-11	10.501		156_4'-Hydroxyflavanone	0.93198	0.93356	0.93357	0.93357
983_Analyte 1389	2993200000000	41.445	3.2373e-11	10.49		157_Phosphoric acid, bistrimethylsilylmonomethyl ester	1.12	1.1192	1.1192	1.1192
277_Carbamic acid,trimethylsilyltrimethylsilyloxy trimethylsilyl ester	5.0092e-11	-34.217	3.2373e-11	10.49		158_Analyte 207	1.1297	1.1289	1.1289	1.1289
306_2-Oxooctanoic acid, TMS derivative	6.3004e-12	-37.208	3.2422e-11	10.489		159_L-Isoleucine, TMS derivative	0.29236	0.30953	0.30984	0.3099
548_Analyte 783	6178600000000	42.49	3.2668e-11	10.486		160_Dithioerythritol, O,O',S,S'-tetrakistrimethylsilyl-	1.1208	1.12	1.12	1.12
629_Hypoxanthine, 2TBDMS derivative	3.0902e-11	-34.914	3.2668e-11	10.486		161_L-Methionine	0.14841	0.14955	0.15493	0.15528
85_Propylene glycol, 2TMS derivative	5.196e-11	-34.164	3.2668e-11	10.486		163_Analyte 213	0.80177	0.80121	0.80126	0.8013
3543_6.49_586.1956m/z	4745200000	32.144	3.2668e-11	10.486		164_Butanoic acid, 2-methoxyimino-, trimethylsilyl ester	0.94072	0.94004	0.94005	0.94006
416_2-Butenedioic acid, E-, 2TMS derivative	1.7108e-11	-35.767	3.3243e-11	10.478		165_Entinostat	1.1294	1.1286	1.1286	1.1286
757_Linolenic acid, TMS derivative	4.6103e-11	-34.336	3.3243e-11	10.478		167_Cyclohexene, 3-butyl-3,5,5-trimethyl-1-trimethylsilyloxy-	0.76523	0.76537	0.76543	0.76542
700_Oleic Acid, Z-, TMS derivative	4.3552e-13	-41.062	3.3851e-11	10.47		168_NG-Amino-L-arginine	0.79264	0.79212	0.79215	0.79219
541_3,4-Dihydroxyphenylacetic Acid, 3TMS derivative	2.1658e-11	-35.426	3.3851e-11	10.47		169_4-But-1-enyltrimethylsilane	0.78019	0.7805	0.78056	0.78055
547_D-Ribose, 2-O-methyl-3,4,5-tris-O-trimethylsilyl-, O-methyloxime	2.5031e-11	-35.217	3.3851e-11	10.47		170_Alanine, N-methyl-N-methoxycarbonyl-, hexyl ester	1.1297	1.1289	1.1289	1.1288
426_Pimelic acid, 2TMS derivative	2.829e-11	-35.041	3.3851e-11	10.47		171_Malonic acid, bis2-trimethylsilylethyl ester	1.1105	1.1098	1.1098	1.1097
279_Disiloxane, pentamethyl-2-propenyl-	1.1267e-11	-36.369	3.4152e-11	10.467		172_Adrenaline, 4TMS derivative	1.1297	1.1289	1.1289	1.1288
754_Methyl R--2,2-dimethyl-1,3-dioxolane-4-carboxylate	2.0972e-11	-35.473	3.4152e-11	10.467		173_2-Oxa-3-azabicyclo4.4.0dec-3-ene, 5-methyl-1-trimethylsilyloxy-, N-oxide	1.1297	1.1289	1.1288	1.1288
645_9-Octadecenoic acid Z-, methyl ester	2.1879e-11	-35.412	3.4152e-11	10.467		174_Ethanimidic acid, N-trimethylsilyl-, trimethylsilyl ester	1.1262	1.1254	1.1254	1.1254
471_Suberic acid, 2TMS derivative	2.4753e-11	-35.234	3.4152e-11	10.467		175_Trisiloxane, octamethyl-	1.1191	1.1183	1.1182	1.1182
552_Propane, 2-methyl-1,2-bistrimethylsiloxy-	3.1039e-11	-34.907	3.4152e-11	10.467		176_Butanoic acid, 2-methyl-3-trimethylsilyloxy-, trimethylsilyl ester	1.1263	1.1255	1.1255	1.1255
4521_5.71_597.1566m/z	8592100000	33	3.4152e-11	10.467		177_Propanedioic acid, 2TMS derivative	1.1178	1.117	1.117	1.117
651_L-Rhamnose, 4TMS derivative	5262200000000	42.259	3.5377e-11	10.451		178_DL-Glyceraldehyde, bistrimethylsilyl ether, ethyloxime isomer 2	0.70103	0.70159	0.70201	0.70206
432_Mercaptoacetic acid, 2TMS derivative	16763000000000	43.93	3.5522e-11	10.45		179_Neopentylamine, TMS derivative	1.1297	1.1289	1.1289	1.1289
288_Butanoic acid, 2,2-dimethyl-3-trimethylsilyloxy-, trimethylsilyl ester	2.2759e-11	-35.355	3.5802e-11	10.446		180_Pentasiloxane, dodecamethyl-	1.1194	1.1186	1.1186	1.1186
358_Glycerol, 3TMS derivative	2.6644e-11	-35.127	3.5802e-11	10.446		181_Hydroxyisobutyric acid, 2TMS derivative	1.1297	1.1289	1.1288	1.1288
266_Oxalic acid, 2TMS derivative	4.336e-11	-34.425	3.5802e-11	10.446		182_Silanamine, N-2-2-methoxy-4-trimethylsilyloxyphenylethyl-1,1,1-trimethyl-	0.93161	0.93322	0.93322	0.93322
326_1,2-Butanediol, 2TMS derivative	8.4904e-11	-33.455	3.5802e-11	10.446		183_6-Amino-1-hexanol, 2TBDMS derivative	1.1295	1.1287	1.1287	1.1287
801_Analyte 1158	1.3543e-10	-32.782	3.5802e-11	10.446		185_L-Valine, 2TMS derivative	1.1236	1.1228	1.1227	1.1227
255_Cyclohexene, 3-butyl-1-trimethylsilyloxy-	2.8969e-11	-35.007	3.5838e-11	10.446		187_L-Valine, 2TMS derivative	0.92377	0.92543	0.92542	0.92541
806_5-Methyluridine, 3TMS derivative	2.8462e-11	-35.032	3.591e-11	10.445		188_L-Norvaline, 2TMS derivative	0.23867	0.23854	0.23877	0.23912
632_11-Hexadecyn-1-ol	5.6516e-11	-34.043	3.6203e-11	10.441		189_Thymine, 5,6-dihydro-1,3-dimethyl-5,6-bistrimethylsilyloxymethyl-	1.1226	1.1218	1.1217	1.1217
648_Analyte 935	8.219e-11	-33.502	3.6424e-11	10.439		190_Bisphenol A	1.1298	1.129	1.1289	1.1289
256_Ethylmalonic acid, 2TMS derivative	1.0035e-10	-33.214	3.6424e-11	10.439		191_1-Ethanone, 1-2-methyl-1H-indol-3-yl-2-4-methyl-1-piperidinyl-	1.1296	1.1288	1.1287	1.1287
383_Cinnamic acid, TMS derivative	1.2159e-10	-32.937	3.6424e-11	10.439		192_1,1,1,3,5,5,7,7,7-Nonamethyl-3-trimethylsiloxytetrasiloxane	1.1218	1.121	1.1209	1.1209
3871_5.99_528.1888m/z	4886000000	32.186	3.6424e-11	10.439		193_1-Butyl-2-methylidene-3-trimethylsilylcyclopropane	1.1298	1.1289	1.1289	1.1289
227_2-Aminoethyl methacrylate, N-trimethylsilyl-	7202900000000	42.712	3.6777e-11	10.434		194_Acetic acid, bistrimethylsilyloxyl-, trimethylsilyl ester	0.67114	0.67108	0.6712	0.67121
546_3-Aminobenzoic acid, 2TMS derivative	1.1958e-10	-32.961	3.6777e-11	10.434		195_2-Methylaminoethanol, N,O-bistrimethylsilyl-	1.1163	1.1155	1.1155	1.1155
380_Analyte 524	3.5998e-11	-34.693	3.6943e-11	10.432		197_Silanamine, N-2-2-methoxy-4-trimethylsilyloxyphenylethyl-1,1,1-trimethyl-	1.1242	1.1234	1.1233	1.1233
600_Phthalic acid, butyl hexyl ester	2.176e-11	-35.42	3.7433e-11	10.427		198_Analyte 261	1.1296	1.1288	1.1288	1.1287
218_Octanoic acid, TMS derivative	2.2793e-11	-35.353	3.8012e-11	10.42		200_4-Hydroxybutanoic acid, 2TMS derivative	1.1259	1.125	1.125	1.125
340_3-Trimethylsiloxyoctanoic acid, trimethylsilyl ester	4.1648e-11	-34.483	3.8012e-11	10.42		201_Analyte 266	1.1238	1.123	1.123	1.1229
444_Arabinonic acid, 2,3,5-tris-O-trimethylsilyl-, lactone, d-	9.0319e-11	-33.366	3.8447e-11	10.415		202_Neopentylamine, TMS derivative	1.1297	1.1289	1.1289	1.1289
543_5,8,11,14-Eicosatetraynoic acid	9.1251e-11	-33.351	3.8447e-11	10.415		203_Gliclazide	0.16503	0.16501	0.16525	0.16575
768_Linolenic acid, TMS derivative	1.3139e-10	-32.825	3.869e-11	10.412		204_Diethylene glycol, 2TMS derivative	1.125	1.1241	1.1241	1.1241
278_Nonanoic acid, TMS derivative	3.3784e-11	-34.785	4.0568e-11	10.392		205_Isopropylamine, N-trimethylsilyl-	1.1297	1.1289	1.1289	1.1289
659_Mannonic acid, lactone - 4TMS derivative	23000000000000	44.387	4.0763e-11	10.39		206_Butanoic acid, 2-methoxyimino-3-methyl-, trimethylsilyl ester	0.80482	0.80543	0.80575	0.80578
350_Oxalic acid, 2TMS derivative	10478000000000	43.252	4.08e-11	10.389		207_Cocaethylene	1.1297	1.1289	1.1288	1.1288
173_2-Oxa-3-azabicyclo4.4.0dec-3-ene, 5-methyl-1-trimethylsilyloxy-, N-oxide	3.17e-11	-34.877	4.08e-11	10.389		208_Tetrabenazine	1.1207	1.1199	1.1198	1.1198
1819_5.00_576.1718m/z	4.4502e-10	-31.065	4.08e-11	10.389		209_Ala-Ala, N-trimethylsilyl-, trimethylsilyl ester	1.1298	1.1289	1.1289	1.1289
972_Dimethyl hexopyranosiduronate, D-, 3TMS derivative	1.3156e-10	-32.824	4.1039e-11	10.387		211_3-Trifluoromethyl-5H,6H,7H,8H-1,2,4triazolo4,3-apyrimidine	1.1256	1.1247	1.1247	1.1247
125_Analyte 166	1.9689e-10	-32.242	4.1039e-11	10.387		212_Methoxymethyltrimethylsilane	0.92943	0.92899	0.92901	0.92901
408_Amphetamine, 2TMS derivative	2.4693e-11	-35.237	4.1515e-11	10.382		213_Neopentylamine, TMS derivative	1.1297	1.1289	1.1289	1.1289
126_Piperidine, 1-1-propenyl-	4.2284e-11	-34.461	4.1515e-11	10.382		214_Urea, 2TMS derivative	1.1102	1.1095	1.1095	1.1095
6413_6.92_819.1780m/z	4.2392e-10	-31.135	4.1529e-11	10.382		215_3,7-dioxa-2,8-disilanonane, 2,2,8,8-tetramethyl-5,5-bistrimethylsilyloxymethyl-	0.77611	0.77583	0.7759	0.7759
295_Pentan-3-ol, trimethylsilyl ether	5.306e-11	-34.134	4.2034e-11	10.376		216_Bisphenol A	1.1297	1.1289	1.1289	1.1288
619_Arabinofuranose, 1,2,3,5-tetrakis-O-trimethylsilyl-	2.5121e-11	-35.212	4.2151e-11	10.375		217_Ethanolamine, 3TMS derivative	1.1282	1.1273	1.1273	1.1273
788_Rhein, 3TMS derivative	1.6113e-10	-32.531	4.2151e-11	10.375		218_Octanoic acid, TMS derivative	1.1297	1.1289	1.1288	1.1288
997_Analyte 1403	5533500000000	42.331	4.2449e-11	10.372		219_4H-1,2,4-Triazol-4-amine	1.1297	1.1289	1.1289	1.1289
1299_8.82_987.3466m/z	17031000000	33.987	4.3482e-11	10.362		220_9S,15S-Dihydroxy-5Z,13E-prostadienoic acid	1.1297	1.1289	1.1289	1.1289
431_Analyte 598	6.8462e-11	-33.766	4.3482e-11	10.362		221_L-Leucine, 2TMS derivative	1.1225	1.1217	1.1216	1.1216
232_1,3-Propanediol, 2TMS derivative	1.8243e-10	-32.352	4.3482e-11	10.362		222_Silanol, trimethyl-, phosphate 31	1.1262	1.1254	1.1253	1.1253
501_Glycerol, 3TMS derivative	29449000000000	44.743	4.3863e-11	10.358		223_Glycerol, 3TMS derivative	0.64325	0.64716	0.64812	0.64824
938_Niflumic acid	7685100000000	42.805	4.3863e-11	10.358		224_Glycerol, 3TMS derivative	0.72151	0.72232	0.7228	0.72285
775_Analyte 1115	6.3406e-11	-33.877	4.3863e-11	10.358		227_2-Aminoethyl methacrylate, N-trimethylsilyl-	1.1297	1.1289	1.1288	1.1288
532_Erythritol, 4TMS derivative	9.7662e-11	-33.253	4.3863e-11	10.358		228_Synephrine	1.1296	1.1288	1.1288	1.1288
4037_4.70_474.0091m/z	5585000000	32.379	4.3863e-11	10.358		229_o-Propyl o-trimethylsilyl isopropylphosphonate	0.52172	0.53132	0.5313	0.53137
181_Hydroxyisobutyric acid, 2TMS derivative	1.0031e-10	-33.215	4.3944e-11	10.357		230_1,2,3-Butanetriol, 3TMS derivative	0.80311	0.80437	0.80473	0.80473
207_Cocaethylene	3.5502e-10	-31.391	4.3944e-11	10.357		231_tert-Butylamine, TMS derivative	1.1297	1.1289	1.1289	1.1289
593_Pentadecanoic acid, TMS derivative	3.8441e-12	-37.92	4.5058e-11	10.346		232_1,3-Propanediol, 2TMS derivative	1.1297	1.1289	1.1288	1.1288
2258_12.52_499.3276m/z	1.0911e-09	-29.772	4.5513e-11	10.342		233_L-Isoleucine, 2TMS derivative	1.1271	1.1263	1.1263	1.1262
272_Homoserine, 3TMS derivative	2.4968e-10	-31.899	4.6293e-11	10.334		234_Pro-Ala-Lys	0.7895	0.79047	0.79089	0.79093
710_Tetrabenazine	47744000000000	45.44	4.6985e-11	10.328		235_Niacin, TMS derivative	1.1106	1.1098	1.1097	1.1097
1519_15.31_609.4720m/z	1.3677e-09	-29.446	4.7512e-11	10.323		236_L-Proline, 2TMS derivative	1.1178	1.117	1.117	1.1169
459_2-Bromosebacic acid, 2TMS derivative	7.6568e-11	-33.604	4.756e-11	10.323		238_Benzeneacetic acid, TMS derivative	1.1032	1.1027	1.1026	1.1026
6_2-Ethylaminoethanol, N,O-bistrimethylsilyl	511420000000000	48.862	4.765e-11	10.322		241_Analyte 322	1.1297	1.1289	1.1289	1.1289
949_17,20,21-Trihydroxypregn-1-ene-3,11-dione	4848100000000	42.141	4.765e-11	10.322		243_Glycine, 3TMS derivative	1.126	1.1251	1.1251	1.1251
131_9.21_423.0750m/z	4.7574e-10	-30.969	4.765e-11	10.322		244_Glycine, 3TMS derivative	0.73774	0.73721	0.73723	0.73729
187_5.09_840.3903m/z	1.2409e-09	-29.586	4.765e-11	10.322		245_Cyclopropane, 1-methylene-2-1-trimethylsilyloxyvinyl-	0.93038	0.9297	0.92968	0.9297
390_2-2-Methoxyethyl-1-hexanol, TMS derivative	9.1841e-11	-33.342	4.7894e-11	10.32		246_5-Oxoproline, 2TMS derivative	1.1297	1.1289	1.1289	1.1289
1439_5.36_785.2489m/z	1.7553e-09	-29.086	4.9275e-11	10.307		247_Cadaverine, 4TMS derivative	0.79641	0.79769	0.79805	0.79805
1011_6.60_293.0294m/z	8.2151e-10	-30.181	4.9418e-11	10.306		248_Methyl 2-benzoylbenzoate	0.95279	0.95268	0.95282	0.95284
274_5.09_575.2605m/z	1.5902e-09	-29.228	4.9418e-11	10.306		249_Butanedioic acid, 2TMS derivative	1.1282	1.1274	1.1274	1.1274
2894_8.97_439.1030m/z	1.6061e-09	-29.214	4.9418e-11	10.306		250_1,2-Ethenediol, 2TMS derivative	1.1208	1.1201	1.12	1.12
292_Analyte 394	2.182e-10	-32.094	5.0133e-11	10.3		251_tert-Butylamine, TMS derivative	1.076	1.0753	1.0753	1.0753
780_Pentanoic acid, 3-methyl-2-trimethylsilyloxy-, trimethylsilyl ester	5.1027e-11	-34.19	5.1316e-11	10.29		253_Analyte 342	0.66616	0.66567	0.66581	0.6658
523_2,6-Pyridinedicarboxylic acid, 2TMS derivative	3766100000000	41.776	5.2538e-11	10.28		254_2-Methyl-1,3-butanediol, 2TMS derivative	0.85585	0.85524	0.85523	0.85527
1385_11.22_429.2490m/z	1.789e-09	-29.058	5.2597e-11	10.279		255_Cyclohexene, 3-butyl-1-trimethylsilyloxy-	1.1297	1.1289	1.1289	1.1288
787_5.06_841.3011m/z	1.8408e-09	-29.017	5.2597e-11	10.279		256_Ethylmalonic acid, 2TMS derivative	1.1297	1.1289	1.1289	1.1288
2929_8.66_329.6255m/z	2.6138e-09	-28.511	5.2597e-11	10.279		257_Pipecolic acid, 2TMS derivative	1.121	1.1203	1.1202	1.1202
3272_6.32_819.1778m/z	5.7397e-10	-30.698	5.2799e-11	10.277		258_Glyceric acid, 3TMS derivative	1.1279	1.1271	1.127	1.127
6018_9.56_401.2176m/z	1.9828e-09	-28.91	5.3454e-11	10.272		259_Succinamide	0.42331	0.42472	0.4253	0.4253
363_6.97_343.0847m/z	8.5515e-10	-30.123	5.5267e-11	10.258		261_Uracil, 2TMS derivative	1.1174	1.1166	1.1166	1.1166
945_17.60_577.4837m/z	1.3653e-09	-29.448	5.5267e-11	10.258		262_Acetohydroxamic acid	1.1239	1.1231	1.1231	1.1231
574_Undecanenitrile	1.0326e-10	-33.173	5.54e-11	10.256		263_R,S-2,3-Dihydroxybutanoic acid, tristrimethylsilyl deriv.	1.1297	1.1289	1.1289	1.1289
519_Analyte 737	1.7609e-10	-32.403	5.5415e-11	10.256		266_Oxalic acid, 2TMS derivative	1.1297	1.1289	1.1289	1.1288
948_16.32_591.4626m/z	1.1363e-09	-29.713	5.5415e-11	10.256		267_Thymol, TMS derivative	0.9562	0.9555	0.9555	0.95552
954_7.22_891.1623m/z	2.5114e-09	-28.569	5.5415e-11	10.256		268_Oxalic acid, 2TMS derivative	0.81139	0.81106	0.81112	0.81112
233_5.13_733.3441m/z	3.5039e-09	-28.088	5.5415e-11	10.256		269_Niflumic acid	0.66544	0.66541	0.66554	0.66555
922_8.73_626.0351m/z	23972000000	34.481	5.5645e-11	10.255		270_2-Butenedioic acid, E-, 2TMS derivative	1.1281	1.1273	1.1273	1.1273
615_Methyl caffeate, 2TMS derivative	7.8331e-11	-33.572	5.5645e-11	10.255		272_Homoserine, 3TMS derivative	1.1297	1.1289	1.1288	1.1288
765_8.41_421.1496m/z	6591600000	32.618	5.5645e-11	10.255		273_Tetrasiloxane, decamethyl-	0.19158	0.21473	0.21533	0.21543
1224_16.87_575.4679m/z	1.0302e-09	-29.854	5.5645e-11	10.255		274_3-1,1-Dimethyl-2-trimethylsilyloxyethylamino-2-trimethylsilyloxypropanesulfonic acid, trimethylsilyl ester	1.1188	1.118	1.118	1.118
4095_4.98_888.2176m/z	2.8488e-09	-28.387	5.5645e-11	10.255		275_Serine, 3TMS derivative	1.1289	1.1281	1.1281	1.1281
341_4,4-Bistrimethylsiloxybutenoic acid, trimethylsilyl ester	1.7359e-10	-32.424	5.6064e-11	10.251		276_2-Ethoxyethoxyacetic acid, TBDMS derivative	0.80956	0.80941	0.80939	0.80939
3275_6.36_817.1628m/z	1.2356e-09	-29.592	5.6661e-11	10.247		277_Carbamic acid,trimethylsilyltrimethylsilyloxy trimethylsilyl ester	1.1297	1.1289	1.1289	1.1289
1000_6.97_817.1628m/z	1.2221e-09	-29.608	5.6688e-11	10.247		278_Nonanoic acid, TMS derivative	1.1297	1.1289	1.1288	1.1288
368_7.22_815.1467m/z	1.6719e-09	-29.156	5.6688e-11	10.247		279_Disiloxane, pentamethyl-2-propenyl-	1.1297	1.1289	1.1289	1.1288
246_9.77_317.1420m/z	3.4759e-09	-28.1	5.6688e-11	10.247		280_1,3-Dimethylbarbituric acid	1.1298	1.129	1.1289	1.1289
4099_13.81_393.2755m/z	3.8e-09	-27.971	5.6688e-11	10.247		281_2,3-Butanediol, 2TMS derivative	1.1101	1.1094	1.1094	1.1094
316_8.55_327.6082m/z	4.0977e-09	-27.863	5.6688e-11	10.247		282_Triphenylamine	1.1266	1.1258	1.1257	1.1257
1272_12.77_641.4625m/z	4.14e-09	-27.848	5.6688e-11	10.247		283_Mercaptoacetic acid, 2TMS derivative	0.43999	0.44165	0.44255	0.44259
2469_8.55_655.1881m/z	2.0868e-09	-28.836	5.7176e-11	10.243		284_Analyte 381	0.92585	0.92517	0.92515	0.92518
672_4,5-Nonadiene	6.1014e-11	-33.932	5.7717e-11	10.239		286_Thr-Ala-Arg	0.92575	0.9274	0.92739	0.92738
3136_14.91_623.4520m/z	1.5182e-09	-29.295	5.8289e-11	10.234		287_2,41H,3H-Pyrimidinedione, 1,3-dimethyl-5-trimethylsilyloxy-	0.50089	0.50762	0.50799	0.50801
734_Isophthalic acid, 2-biphenyl pentyl ester	2.2465e-11	-35.374	5.927e-11	10.227		288_Butanoic acid, 2,2-dimethyl-3-trimethylsilyloxy-, trimethylsilyl ester	1.1297	1.1289	1.1289	1.1288
2918_7.52_343.0848m/z	4.8105e-09	-27.631	5.9828e-11	10.223		289_1,3-Propanediol, 2TMS derivative	0.74413	0.74675	0.74722	0.74723
149_5.14_998.4732m/z	6.1168e-09	-27.285	6.0836e-11	10.216		290_L-Threonine, 3TMS derivative	1.1284	1.1276	1.1276	1.1275
3299_4.77_888.2169m/z	3.1874e-09	-28.225	6.0987e-11	10.215		291_Niflumic acid	0.92595	0.92528	0.92526	0.92528
142_1H-Indole-3-ethanamine, 5-fluoro-methyl-N,1-bistrimethylsilyl-	5277500000000	42.263	6.1583e-11	10.211		292_Analyte 394	1.1297	1.1289	1.1288	1.1288
499_DL-Ornithine, 3TMS derivative	1.0461e-10	-33.154	6.1583e-11	10.211		293_Analyte 395	1.1187	1.118	1.1179	1.1179
230_7.29_813.1320m/z	1.8337e-09	-29.023	6.2357e-11	10.205		294_1-Allyl-1H-tetraazol-5-amine tms	1.1278	1.127	1.1269	1.1269
895_Zimeldine	3.9296e-10	-31.245	6.2361e-11	10.205		295_Pentan-3-ol, trimethylsilyl ether	1.1297	1.1289	1.1288	1.1288
1462_10.26_269.0446m/z	3.6314e-09	-28.037	6.2361e-11	10.205		296_Harmine	0.93427	0.93578	0.93579	0.93579
358_5.05_817.8421m/z	5.7278e-09	-27.379	6.2361e-11	10.205		297_Propanoic acid, 2-methoxyimino-, trimethylsilyl ester	0.92713	0.92659	0.92662	0.92661
1345_14.39_623.4501m/z	6.4541e-09	-27.207	6.2361e-11	10.205		298_6-Azauracil, 2TMS derivative	1.1275	1.1266	1.1266	1.1266
445_Dodecanoic acid, TMS derivative	5.087e-11	-34.194	6.237e-11	10.205		299_cyclobutanecarboxylic acid, trimethylsilyl ester	0.84834	0.85114	0.85113	0.85113
929_6.83_675.1007m/z	5.7345e-09	-27.378	6.237e-11	10.205		300_Malonamide, 2TMS derivative	0.54883	0.54871	0.54871	0.54874
5809_7.79_225.1122m/z	6.2089e-09	-27.263	6.237e-11	10.205		301_Pyrimidine, 5-methyl-2,4-bistrimethylsilyloxy-	0.47906	0.48651	0.4869	0.48693
159_11.13_287.2219m/z	6.9055e-09	-27.11	6.237e-11	10.205		302_Analyte 406	0.7704	0.77001	0.76998	0.76998
131_2-Furoic acid, benzyldimethylsilyl ester	3.7939e-10	-31.296	6.4609e-11	10.19		303_Cadaverine, 4TMS derivative	1.1297	1.1289	1.1289	1.1288
2187_7.26_681.1279m/z	5.8046e-09	-27.36	6.4609e-11	10.19		304_Pyrimidine-5-carboxylic acid, 4-amino-2-mercapto-	0.15666	0.20197	0.20203	0.20203
1984_10.44_375.1851m/z	7.0034e-09	-27.089	6.4609e-11	10.19		305_Pentanedioic acid, 2TMS derivative	0.34176	0.34163	0.34176	0.34199
234_9.07_425.0907m/z	4.9547e-09	-27.589	6.4902e-11	10.188		306_2-Oxooctanoic acid, TMS derivative	1.1297	1.1289	1.1289	1.1289
4198_5.37_555.1096m/z	27797000000	34.694	6.5072e-11	10.187		307_Cadaverine, 4TMS derivative	1.1036	1.1028	1.1028	1.1028
457_7.28_857.1892m/z	9.7851e-10	-29.929	6.5072e-11	10.187		308_1-Methyl-4-benzylpiperazine	0.80108	0.80052	0.80057	0.80061
2644_5.19_618.2186m/z	1.4684e-09	-29.343	6.5072e-11	10.187		309_2,4-Imidazolidinedione, 5,5-dimethyl-, monotert-butyldimethylsilyl derivative	1.1206	1.1197	1.1197	1.1197
1786_10.17_905.2275m/z	2.9113e-09	-28.356	6.5072e-11	10.187		310_2-Hydroxyundecanoic acid, trimethylsilyl ether, trimethylsilyl ester	1.1218	1.121	1.121	1.121
242_8.60_801.1667m/z	6.1195e-09	-27.284	6.5072e-11	10.187		311_8-Benzylquinoline	1.1295	1.1286	1.1286	1.1286
3257_5.43_357.0644m/z	6.3958e-09	-27.22	6.5072e-11	10.187		312_3,4-Dimethoxy-2'-hydroxychalcone	1.1297	1.1289	1.1289	1.1289
862_15.22_426.3011m/z	7.9004e-09	-26.915	6.5072e-11	10.187		313_Cadaverine, 3TMS derivative	1.1252	1.1244	1.1243	1.1243
439_5.05_685.2793m/z	8.5488e-09	-26.802	6.5072e-11	10.187		314_Glyoxylic oxime acid, bistrimethylsilyl-	1.1151	1.1144	1.1144	1.1144
1313_10.49_423.1085m/z	8.9904e-09	-26.729	6.5072e-11	10.187		316_Phosphoric acid, bistrimethylsilylmonomethyl ester	0.82629	0.82946	0.82945	0.82945
1491_0.81_283.0677m/z	9.6457e-09	-26.627	6.5072e-11	10.187		317_Alanine, 3TMS derivative	1.1273	1.1265	1.1264	1.1264
423_Analyte 589	2.3892e-10	-31.963	6.5665e-11	10.183		318_Cadaverine, 4TMS derivative	1.1256	1.1248	1.1247	1.1247
755_5.51_353.2600m/z	1.0947e-08	-26.445	6.5665e-11	10.183		319_Methylmalonic acid, 2TBDMS derivative	1.1	1.0992	1.0992	1.0992
4431_15.35_523.3640m/z	5.9691e-09	-27.32	6.584e-11	10.182		322_Butanoic acid, 2,4-bistrimethylsilyloxy-, trimethylsilyl ester	0.7987	0.79814	0.79819	0.79823
2923_15.73_467.3382m/z	3.189e-09	-28.224	6.594e-11	10.181		324_N-Ethyldiethanolamine, 2TMS derivative	0.27019	0.27048	0.27065	0.27095
1448_14.42_364.2856m/z	8.5869e-09	-26.795	6.5946e-11	10.181		326_1,2-Butanediol, 2TMS derivative	1.1297	1.1289	1.1289	1.1288
422_8.82_975.2893m/z	18922000000	34.139	6.6146e-11	10.179		328_5-Fluoro-2-trifluoromethylbenzoic acid, butyl ester	0.20358	0.22735	0.2279	0.22799
1558_10.61_283.0604m/z	2.669e-09	-28.481	6.7e-11	10.174		329_4-Amino-9-methoxypsoralen	1.1264	1.1256	1.1256	1.1255
5776_7.37_973.1980m/z	6.3004e-09	-27.242	6.7e-11	10.174		330_Dopamine, 4TMS derivative	0.41697	0.43187	0.43189	0.43194
1291_14.40_336.2541m/z	1.0367e-08	-26.523	6.7e-11	10.174		331_Homoserine, 3TMS derivative	1.1191	1.1184	1.1183	1.1183
2524_8.49_869.2873m/z	1.1013e-08	-26.436	6.7e-11	10.174		332_Cyclamic acid, 2TBDMS derivative	1.1282	1.1274	1.1274	1.1274
3303_5.77_640.2021m/z	8.5796e-09	-26.796	6.7011e-11	10.174		333_3-Amino-2-piperidone, 2TMS derivative	0.68865	0.68855	0.68868	0.68869
2324_5.94_683.1966m/z	3.3178e-09	-28.167	6.7697e-11	10.169		334_N-4-Bistrimethylsilylaminobutylacetamide	1.1254	1.1246	1.1245	1.1245
1621_8.23_243.1229m/z	7.6569e-09	-26.961	6.7697e-11	10.169		335_Methyl-L-tyrosine, 3TMS derivative	1.1258	1.125	1.125	1.125
3305_8.98_733.2125m/z	8.2486e-09	-26.853	6.7697e-11	10.169		336_Cephalothin	1.1297	1.1289	1.1289	1.1289
1271_7.22_341.2390m/z	9.415e-09	-26.662	6.7697e-11	10.169		337_ethanamine, 2,2'-oxybismethylenesulfonylbisN,N-dimethyl-	1.11	1.1093	1.1093	1.1093
1324_8.87_306.2067m/z	9.4806e-09	-26.652	6.7697e-11	10.169		338_1,1,1,3,5,5,7,7,7-Nonamethyl-3-trimethylsiloxytetrasiloxane	1.1257	1.1248	1.1248	1.1248
749_0.88_845.2754m/z	1.2108e-08	-26.3	6.7697e-11	10.169		339_Cyclopentene-3-carboxylic acid, 1-trimethylsilyloxy-, methyl ester	1.1276	1.1268	1.1267	1.1267
5611_7.62_515.3284m/z	1.3118e-08	-26.184	6.7697e-11	10.169		340_3-Trimethylsiloxyoctanoic acid, trimethylsilyl ester	1.1297	1.1289	1.1288	1.1288
688_Phosphoric acid, bistrimethylsilyl 2,3-bistrimethylsilyloxypropyl ester	6.2465e-12	-37.22	6.7815e-11	10.169		341_4,4-Bistrimethylsiloxybutenoic acid, trimethylsilyl ester	1.1297	1.1289	1.1288	1.1288
697_Analyte 1005	8.4404e-12	-36.786	6.7815e-11	10.169		342_Ethanamine, 2TMS derivative	1.1258	1.125	1.125	1.1249
2214_4.98_325.0558m/z	6.188e-09	-27.268	6.7815e-11	10.169		343_6-Azathymine, bistrimethylsilyl ether	0.11967	0.11963	0.1197	0.12105
352_5.05_950.4077m/z	1.0012e-08	-26.574	6.7815e-11	10.169		344_1,2,3-Butanetriol, 3TMS derivative	1.1298	1.1289	1.1289	1.1289
3204_6.80_947.4324m/z	1.1082e-08	-26.427	6.7815e-11	10.169		345_L-Rhamnose, 4TMS derivative	1.1297	1.1289	1.1289	1.1289
3290_9.66_732.2318m/z	1.1679e-08	-26.352	6.7815e-11	10.169		346_Analyte 470	1.129	1.1282	1.1281	1.1281
3296_8.92_716.2010m/z	1.424e-08	-26.065	6.7815e-11	10.169		347_Cephalothin	1.1297	1.1289	1.1289	1.1289
3297_14.88_340.2850m/z	1.1534e-08	-26.37	6.8154e-11	10.167		348_N1,N1,N2,N2-Tetrakistrimethylsilylethane-1,2-diamine	1.1217	1.1209	1.1208	1.1208
3286_11.89_487.2549m/z	8.9969e-09	-26.728	6.9189e-11	10.16		349_Malic acid, 3TMS derivative	1.1292	1.1284	1.1284	1.1284
2970_5.62_379.1065m/z	9.7025e-09	-26.619	6.933e-11	10.159		350_Oxalic acid, 2TMS derivative	1.1297	1.1289	1.1288	1.1288
1641_6.62_570.2006m/z	9642600000	33.167	6.9362e-11	10.159		352_L-Threitol, 4TMS derivative	0.65827	0.65812	0.6581	0.65819
1277_7.33_632.1785m/z	8.828e-09	-26.755	6.9362e-11	10.159		353_Dihydrouracil, 2TMS derivative	1.1282	1.1274	1.1273	1.1273
1431_15.36_607.4595m/z	1.9602e-09	-28.926	6.9363e-11	10.159		354_N-4-Bistrimethylsilylaminobutylacetamide	0.71021	0.71312	0.71366	0.71366
1846_9.51_316.0581n	4.7394e-09	-27.653	6.9363e-11	10.159		355_N-4-Bistrimethylsilylaminobutylacetamide	0.79679	0.80022	0.80027	0.80028
1542_4.90_693.2857m/z	1.3897e-08	-26.101	6.9363e-11	10.159		357_2,4-Imidazolidinedione, 5,5-dimethyl-, monotert-butyldimethylsilyl derivative	1.1298	1.1289	1.1289	1.1289
2368_7.98_345.1003m/z	1.4625e-08	-26.027	6.9363e-11	10.159		358_Glycerol, 3TMS derivative	1.1297	1.1289	1.1289	1.1288
3302_6.31_345.2714m/z	1.4712e-08	-26.018	6.9363e-11	10.159		359_meso-Erythritol, 4TMS derivative	1.1178	1.1171	1.117	1.117
2414_8.23_225.1123m/z	1.5171e-08	-25.974	6.9363e-11	10.159		361_L-Methionine, 2TMS derivative	1.1273	1.1265	1.1264	1.1264
2432_4.42_832.2728m/z	1.5908e-08	-25.906	6.9363e-11	10.159		362_L-5-Oxoproline, , 2TMS derivative	1.1279	1.1271	1.1271	1.127
2188_8.96_225.1124m/z	1.8991e-08	-25.65	6.9363e-11	10.159		364_L-Aspartic acid, 3TMS derivative	1.1281	1.1273	1.1272	1.1272
2300_8.81_441.1192m/z	1.1556e-08	-26.367	7.0563e-11	10.151		365_4-Pyrimidinamine, N-trimethylsilyl-2-trimethylsilyloxy-	1.1266	1.1258	1.1257	1.1257
4277_15.81_525.3784m/z	1.2457e-08	-26.258	7.0702e-11	10.151		366_L-Hydroxyproline, E-, 3TMS derivative	1.1297	1.1289	1.1289	1.1289
5142_7.62_989.1935m/z	1.2834e-08	-26.215	7.08e-11	10.15		367_Silane, methylenebistrimethyl-	0.16268	0.16792	0.16886	0.16905
2257_14.88_607.4572m/z	1.7444e-09	-29.095	7.0976e-11	10.149		368_4-Aminobutanoic acid, 3TMS derivative	1.1181	1.1173	1.1172	1.1172
1364_15.02_378.3016m/z	6.0771e-09	-27.294	7.0976e-11	10.149		369_4-Aminobutanoic acid, 3TMS derivative	0.51122	0.51091	0.51091	0.51095
3687_12.84_811.3940m/z	8.5978e-09	-26.793	7.0976e-11	10.149		370_cis-4-Aminocyclohexanecarboxylic acid, N-tert-butyldimethylsilyl, tert-butyldimethylsilyl ester	1.1234	1.1226	1.1226	1.1226
1742_8.53_327.5451m/z	1.4309e-08	-26.059	7.0976e-11	10.149		371_Ethylmorphine	0.82264	0.82229	0.82235	0.82235
1650_12.74_483.3307m/z	1.4946e-08	-25.996	7.0976e-11	10.149		373_Methanephosphonothioic acid, O,O'-bistrimethylsilyl ester	1.117	1.1162	1.1162	1.1162
2060_12.99_465.3210m/z	1.6528e-08	-25.851	7.0976e-11	10.149		375_Pipecolic acid, 2TMS derivative	1.126	1.1252	1.1252	1.1252
2698_5.33_797.2858m/z	1.7397e-08	-25.777	7.0976e-11	10.149		377_2-Butenoic acid, 3-methyl-2-trimethylsilyloxy-, trimethylsilyl ester	1.1296	1.1288	1.1288	1.1288
3268_12.26_541.3370m/z	1.9216e-08	-25.633	7.0976e-11	10.149		379_2-Butenoic acid, 3-methyl-2-trimethylsilyloxy-, trimethylsilyl ester	0.27316	0.27347	0.27398	0.27402
2599_6.05_225.0792m/z	2.0273e-08	-25.556	7.0976e-11	10.149		380_Analyte 524	1.1297	1.1289	1.1288	1.1288
5660_0.69_565.0470m/z	274180000000	37.996	7.1191e-11	10.148		381_D---Ribofuranose, tetrakistrimethylsilyl ether isomer 2	1.1268	1.1259	1.1259	1.1259
1545_10.61_363.0173m/z	3.938e-09	-27.92	7.1191e-11	10.148		382_DL-Phenylalanine, TMS derivative	1.1265	1.1257	1.1256	1.1256
170_8.59_677.1687m/z	6.3852e-09	-27.223	7.1191e-11	10.148		383_Cinnamic acid, TMS derivative	1.1297	1.1289	1.1289	1.1288
5863_6.16_281.1385m/z	1.2207e-08	-26.288	7.1191e-11	10.148		384_4-Pyridinol, 3,5-dichloro-2,6-diethyl-	0.93253	0.93412	0.93412	0.93412
647_7.43_989.1933m/z	1.3422e-08	-26.151	7.1191e-11	10.148		387_Cysteine, 3TMS derivative	1.1279	1.127	1.127	1.127
2823_4.68_594.2188m/z	1.6452e-08	-25.857	7.1191e-11	10.148		389_Trimethylsilyl 3,5-bistrimethylsilyloxy-3-methylvalerate	0.43042	0.43313	0.43384	0.43423
6469_5.62_602.2238m/z	2.1575e-08	-25.466	7.1191e-11	10.148		390_2-2-Methoxyethyl-1-hexanol, TMS derivative	1.1297	1.1289	1.1288	1.1288
5758_8.30_345.2277m/z	2.468e-08	-25.272	7.1191e-11	10.148		391_L-Threonic acid, tristrimethylsilyl ether, trimethylsilyl ester	1.1287	1.1278	1.1278	1.1278
3239_8.85_393.1920m/z	2.0257e-08	-25.557	7.1224e-11	10.147		392_Analyte 540	0.59014	0.59467	0.59547	0.59548
3113_8.88_456.1326m/z	2.0461e-08	-25.543	7.1224e-11	10.147		393_3-Hydroxybenzoic acid, 2TMS derivative	0.82161	0.82101	0.82102	0.82106
1427_13.02_653.4957m/z	2.0031e-08	-25.573	7.2159e-11	10.142		395_Silanol, trimethyl-, phosphate 31	0.22869	0.22866	0.22891	0.22926
687_13.59_604.3446n	8.3976e-09	-26.827	7.2204e-11	10.141		397_1-Phenyl-1,2-ethanediol, 2TMS derivative	1.1297	1.1289	1.1289	1.1289
3186_11.60_291.1957m/z	1.5833e-08	-25.913	7.2204e-11	10.141		399_Levamisole	0.80781	0.80751	0.80758	0.80757
4113_10.77_285.2063m/z	2.177e-08	-25.453	7.2204e-11	10.141		400_Pentanedioic acid, 2-trimethylsilyloxy-, bistrimethylsilyl ester	1.1259	1.1251	1.125	1.125
640_1,1'-Bicyclopropyl-2-octanoic acid, 2'-hexyl-, methyl ester	1.5364e-10	-32.6	7.2529e-11	10.139		401_Pentanedioic acid, 2-methoxyimino-, bistrimethylsilyl ester	0.93782	0.93774	0.93791	0.93792
5707_7.33_854.3640m/z	6398300000	32.575	7.2529e-11	10.139		402_16,16-Dimethyl-6-ketoprostaglandin E1	0.93242	0.93282	0.93299	0.93299
67_2,4,6-Cycloheptatrien-1-one, 3,5-bis-trimethylsilyl-	1.8337e-10	-32.345	7.2529e-11	10.139		403_N-Trimethylsiloxycarbonylpiperidine	1.1126	1.1118	1.1117	1.1117
1179_17.37_577.4838m/z	2.3351e-09	-28.674	7.2529e-11	10.139		404_Glycine, 2TMS derivative	1.1297	1.1289	1.1289	1.1289
3128_6.63_948.1570m/z	3.506e-09	-28.088	7.2529e-11	10.139		406_3-Formyl-6-isopropylchromone	1.125	1.1242	1.1242	1.1241
2845_16.32_327.2898m/z	5.645e-09	-27.4	7.2529e-11	10.139		407_N-Ethyldiethanolamine, 2TMS derivative	0.93228	0.93172	0.93174	0.93174
1526_15.70_591.4603m/z	6.289e-09	-27.245	7.2529e-11	10.139		408_Amphetamine, 2TMS derivative	1.1297	1.1289	1.1288	1.1288
5772_17.03_381.3372m/z	6.9929e-09	-27.091	7.2529e-11	10.139		410_5-Hydroxypipecolic acid, 3TMS derivative	1.1273	1.1264	1.1264	1.1264
3493_7.04_704.1634m/z	8.1147e-09	-26.877	7.2529e-11	10.139		411_Bistrimethylsilylphosphite	1.1068	1.106	1.1059	1.1059
3328_5.43_355.0483m/z	9.8289e-09	-26.6	7.2529e-11	10.139		412_Analyte 574	1.1297	1.1289	1.1289	1.1289
3111_14.88_312.2540m/z	1.1507e-08	-26.373	7.2529e-11	10.139		414_N-Acetylglutamine,N,N',O,O'- tetrakistrimethylsilyl-	1.1297	1.1289	1.1289	1.1289
2758_15.22_605.4413m/z	1.2025e-08	-26.309	7.2529e-11	10.139		415_D-Erythro-Pentitol, 2-deoxy-1,3,4,5-tetrakis-O-trimethylsilyl-	1.1297	1.1289	1.1289	1.1289
4167_11.81_471.2598m/z	1.2934e-08	-26.204	7.2529e-11	10.139		416_2-Butenedioic acid, E-, 2TMS derivative	1.1297	1.1289	1.1289	1.1288
1726_7.22_421.0252m/z	1.3017e-08	-26.195	7.2529e-11	10.139		418_Pyrazine, 2,5-bistrimethylsilyloxy-	1.1262	1.1254	1.1254	1.1254
2759_11.31_471.2606m/z	1.3303e-08	-26.164	7.2529e-11	10.139		419_5-Iodouridine	1.1274	1.1266	1.1265	1.1265
4747_8.99_209.0843m/z	1.3541e-08	-26.138	7.2529e-11	10.139		420_1-Pentyn-4-ol, 1-tert-butyldimethylsilyl-	1.1256	1.1248	1.1247	1.1247
3219_15.49_511.3640m/z	1.4157e-08	-26.074	7.2529e-11	10.139		422_D---Ribofuranose, tetrakistrimethylsilyl ether isomer 1	0.68304	0.68634	0.68694	0.68694
3294_7.47_859.2061m/z	1.427e-08	-26.062	7.2529e-11	10.139		423_Analyte 589	1.1296	1.1289	1.1288	1.1288
2502_5.65_354.0944n	1.4354e-08	-26.054	7.2529e-11	10.139		425_L-Ornithine, 3TMS derivative	1.121	1.1202	1.1202	1.1202
392_6.13_489.1059m/z	1.4502e-08	-26.039	7.2529e-11	10.139		426_Pimelic acid, 2TMS derivative	1.1297	1.1289	1.1289	1.1288
569_0.70_566.1561m/z	1.5363e-08	-25.956	7.2529e-11	10.139		427_L-Glutamic acid, 3TMS derivative	1.1275	1.1267	1.1267	1.1267
2238_12.01_571.3473m/z	1.6328e-08	-25.868	7.2529e-11	10.139		428_L-Glutamic acid, 3TMS derivative	0.93239	0.93403	0.93403	0.93403
2893_15.45_455.3162m/z	1.6387e-08	-25.863	7.2529e-11	10.139		430_Phenylalanine, 2TMS derivative	1.128	1.1271	1.1271	1.1271
1890_13.63_483.3319m/z	1.6434e-08	-25.859	7.2529e-11	10.139		431_Analyte 598	1.1297	1.1289	1.1288	1.1288
637_9.84_437.0909m/z	1.6438e-08	-25.858	7.2529e-11	10.139		432_Mercaptoacetic acid, 2TMS derivative	1.1297	1.1289	1.1288	1.1288
3798_10.52_495.1331m/z	1.8466e-08	-25.691	7.2529e-11	10.139		433_4-Hydroxybenzoic acid, 2TMS derivative	1.1297	1.1289	1.1289	1.1289
2952_6.63_401.0544m/z	1.9762e-08	-25.593	7.2529e-11	10.139		434_2-Hydroxyundecanoic acid, trimethylsilyl ether, trimethylsilyl ester	1.1234	1.1226	1.1226	1.1226
2912_4.71_309.0255m/z	1.9815e-08	-25.589	7.2529e-11	10.139		435_2-Amino-4,6-dihydroxypyrimidine, 3TMS derivative	1.1277	1.1269	1.1268	1.1268
2297_11.73_555.3520m/z	1.9927e-08	-25.581	7.2529e-11	10.139		436_Butanal, 2,3,4-tristrimethylsilyloxy-3-trimethylsilyloxymethyl-, O-methyloxime, S-	1.1256	1.1247	1.1247	1.1247
3164_8.99_293.1022m/z	2.039e-08	-25.548	7.2529e-11	10.139		437_meso-Erythritol, 4TMS derivative	0.85335	0.85274	0.85274	0.85277
3031_14.97_271.3782m/z	2.0392e-08	-25.547	7.2529e-11	10.139		438_l-Valine, n-propargyloxycarbonyl-, nonyl ester	0.3037	0.3035	0.30366	0.30392
5117_7.30_419.0106m/z	2.0391e-08	-25.547	7.2529e-11	10.139		439_L--Tartaric acid, 4TMS derivative	1.128	1.1272	1.1272	1.1272
6229_13.28_995.6532m/z	2.058e-08	-25.534	7.2529e-11	10.139		440_4-Hydroxybenzeneacetic acid, 2TMS derivative	1.1253	1.1244	1.1244	1.1244
2608_7.54_505.0982m/z	2.0938e-08	-25.509	7.2529e-11	10.139		441_Phosphoric acid, 2-ethoxyiminoethyl bistrimethylsilyl ester	1.0774	1.0766	1.0766	1.0766
2616_7.78_289.0346m/z	2.1707e-08	-25.457	7.2529e-11	10.139		442_D-Arabinose, tetrakistrimethylsilyl ether, ethyloxime isomer 1	0.93088	0.93084	0.93101	0.93103
3311_14.88_327.2161m/z	2.29e-08	-25.38	7.2529e-11	10.139		444_Arabinonic acid, 2,3,5-tris-O-trimethylsilyl-, lactone, d-	1.1297	1.1289	1.1288	1.1288
2051_13.57_323.2218m/z	2.3947e-08	-25.316	7.2529e-11	10.139		445_Dodecanoic acid, TMS derivative	1.1297	1.1289	1.1288	1.1288
1500_12.45_492.3320m/z	2.4889e-08	-25.26	7.2529e-11	10.139		446_D-Arabinose, tetrakistrimethylsilyl ether, ethyloxime isomer 2	1.1284	1.1275	1.1275	1.1275
2330_5.60_956.3150m/z	2.536e-08	-25.233	7.2529e-11	10.139		447_Ethyl D-glucopyranoside, 4TMS derivative	0.70981	0.70968	0.70978	0.70979
3269_10.77_393.2050m/z	2.5761e-08	-25.21	7.2529e-11	10.139		449_D-Arabinose, tetrakistrimethylsilyl ether, ethyloxime isomer 2	1.1263	1.1255	1.1254	1.1254
2434_7.82_452.1560m/z	2.6052e-08	-25.194	7.2529e-11	10.139		450_d-Ribose, 2,3,4,5-tetrakis-O-trimethylsilyl-, O-methyloxime	0.12998	0.17014	0.17056	0.17073
3316_6.56_697.1413m/z	2.6089e-08	-25.192	7.2529e-11	10.139		451_Benzo1,2-b3,4-b'bisbenzofuran	0.80146	0.80143	0.80151	0.80152
969_12.14_301.2378m/z	2.7388e-08	-25.122	7.2529e-11	10.139		452_3-Methylglutaric acid, 2TMS derivative	1.1296	1.1287	1.1287	1.1287
3184_10.89_515.3206m/z	2.8244e-08	-25.077	7.2529e-11	10.139		453_Asparagine, 3TMS derivative	1.1266	1.1258	1.1257	1.1257
2652_4.97_886.2017m/z	3.0155e-08	-24.983	7.2529e-11	10.139		455_Octanoic acid, TMS derivative	0.62099	0.6206	0.62059	0.62062
884_7.93_269.0083m/z	3.0491e-08	-24.967	7.2529e-11	10.139		456_Glycerol, 3TMS derivative	0.22536	0.2253	0.22531	0.22548
2005_7.00_353.1601m/z	3.1657e-08	-24.913	7.2529e-11	10.139		457_D---Lyxose, tetrakistrimethylsilyl ether, methyloxime syn	1.1197	1.1188	1.1188	1.1188
775_7.86_719.2356m/z	3.3406e-08	-24.835	7.2529e-11	10.139		459_2-Bromosebacic acid, 2TMS derivative	1.1297	1.1289	1.1288	1.1288
565_1.01_503.3680m/z	3.4184e-08	-24.802	7.2529e-11	10.139		460_6-Hydroxy-methylnaphthaleneacetic acid, di-TMS	1.129	1.1282	1.1281	1.1281
1181_11.89_459.2963m/z	3.9221e-08	-24.604	7.2529e-11	10.139		461_Analyte 645	0.7963	0.79691	0.79723	0.79726
2523_11.80_195.1016m/z	3.9231e-08	-24.603	7.2529e-11	10.139		463_Methyl Lyxofuranoside, 3TMS derivative	1.0594	1.0587	1.0586	1.0586
3298_10.39_387.2022m/z	4.1307e-08	-24.529	7.2529e-11	10.139		465_Aminomalonic acid, tristrimethylsilyl-	0.17769	0.1776	0.17763	0.17854
2486_7.38_241.0858m/z	14767000000	33.782	7.28e-11	10.138		468_Erythritol, 4TMS derivative	1.1256	1.1248	1.1248	1.1248
3815_8.98_991.3778m/z	10188000000	33.246	7.2877e-11	10.137		470_4-Hydroxybutanoic acid, 2TBDMS derivative	1.1294	1.1286	1.1286	1.1286
1625_5.76_568.2179m/z	1.5574e-08	-25.936	7.2912e-11	10.137		471_Suberic acid, 2TMS derivative	1.1297	1.1289	1.1289	1.1288
2431_6.73_179.0338m/z	1.8415e-08	-25.695	7.2912e-11	10.137		472_Erythritol, 4TMS derivative	1.1005	1.1	1.1	1.1
4535_7.63_287.1491m/z	2.3946e-08	-25.316	7.2912e-11	10.137		473_4-Aminobutanoic acid, 3TMS derivative	1.1221	1.1213	1.1213	1.1213
3192_12.43_489.2714m/z	3.2556e-08	-24.873	7.2912e-11	10.137		474_tert-butyldimethylsilyl-2-tert-butyldimethylsilyloxy-4-methylsulfanylbut-2-enoate	1.1297	1.1289	1.1289	1.1289
1972_8.20_442.1167m/z	3.8442e-08	-24.633	7.2912e-11	10.137		475_2'-Nitro-4',5'-dimethoxyacetophenone	1.1297	1.1289	1.1289	1.1289
1511_0.81_151.0253m/z	3.8837e-08	-24.618	7.2912e-11	10.137		477_Alanine, N-4-chlorophenyl-, methyl ester	1.0949	1.0941	1.0941	1.0941
2119_9.87_345.2279m/z	3.9936e-08	-24.578	7.2912e-11	10.137		478_1H-1,2,3-Triazole, 4,5-diphenyl-1-phenylmethyl-	1.1151	1.1144	1.1144	1.1144
3209_9.61_363.0667m/z	3.5361e-09	-28.075	7.3531e-11	10.134		479_D-Xylopyranose, 4TMS derivative	0.59184	0.59569	0.59601	0.59603
329_8.58_823.2443m/z	1.1141e-08	-26.42	7.3531e-11	10.134		482_2-Aminoadipic acid, 3TMS derivative	1.1298	1.1289	1.1289	1.1289
3282_5.18_367.1028m/z	1.1867e-08	-26.328	7.3531e-11	10.134		483_Inosose, 2-desoxy-, O-methyloxime, tetrakis-O-trimethylsilyl-	0.081454	0.085331	0.087604	0.087704
3340_14.85_327.2170m/z	1.3525e-08	-26.14	7.3531e-11	10.134		484_Erythritol, 4TMS derivative	1.118	1.1175	1.1174	1.1174
3331_5.86_916.2996m/z	1.4619e-08	-26.028	7.3531e-11	10.134		485_D---Rhamnose, tetrakistrimethylsilyl ether, methyloxime anti	1.1234	1.1225	1.1225	1.1225
1309_10.49_299.0192m/z	1.929e-08	-25.628	7.3531e-11	10.134		486_Erythritol, 4TMS derivative	0.81701	0.81642	0.81648	0.81652
1161_6.71_219.0277m/z	2.4993e-08	-25.254	7.3531e-11	10.134		487_Phosphoric acid, 2-trimethylsiloxy-1-trimethylsiloxymethylethyl bistrimethylsilyl ester	1.1247	1.124	1.1239	1.1239
2104_10.09_439.2999m/z	2.6962e-08	-25.145	7.3531e-11	10.134		488_Inosose, 2-desoxy-, O-methyloxime, tetrakis-O-trimethylsilyl-	0.8286	0.82833	0.8283	0.8283
1945_5.70_703.1859m/z	2.8562e-08	-25.061	7.3531e-11	10.134		489_Putrescine, 4TMS derivative	1.1234	1.1226	1.1225	1.1225
3770_12.17_485.3119m/z	3.0178e-08	-24.982	7.3531e-11	10.134		491_Hydroxypyruvic acid, trimethylsilyl ether, trimethylsilyl ester	1.1298	1.1289	1.1289	1.1289
1469_13.83_519.3330m/z	4.411e-08	-24.434	7.3531e-11	10.134		492_2,3-Dihydroxybenzoic acid, 3TMS derivative	1.1154	1.1147	1.1147	1.1147
377_2-Butenoic acid, 3-methyl-2-trimethylsilyloxy-, trimethylsilyl ester	3.9233e-11	-34.569	7.4052e-11	10.13		493_Analyte 693	1.1297	1.1289	1.1289	1.1289
514_Analyte 731	4.2726e-10	-31.124	7.4052e-11	10.13		494_Glycerol, 3TMS derivative	0.94438	0.9437	0.9437	0.94372
2338_8.67_681.2005m/z	4.8133e-09	-27.63	7.4052e-11	10.13		495_L-Proline, 2TBDMS derivative	1.1161	1.1154	1.1153	1.1153
4884_14.62_465.3218m/z	5.8392e-09	-27.352	7.4052e-11	10.13		497_Analyte 700	1.1297	1.1289	1.1289	1.1289
2588_13.43_649.3426m/z	1.206e-08	-26.305	7.4052e-11	10.13		499_DL-Ornithine, 3TMS derivative	1.1297	1.1289	1.1288	1.1288
3338_8.65_329.5624m/z	1.3261e-08	-26.168	7.4052e-11	10.13		500_L--Tartaric acid, 4TMS derivative	0.94692	0.94719	0.94735	0.94734
2553_11.94_367.1660m/z	1.4949e-08	-25.995	7.4052e-11	10.13		501_Glycerol, 3TMS derivative	1.1297	1.1289	1.1288	1.1288
644_4.53_373.0596m/z	1.8561e-08	-25.683	7.4052e-11	10.13		502_Isoborneol, pentamethyldisilanyl ether	1.1295	1.1287	1.1287	1.1286
1796_9.16_863.1290m/z	1.9754e-08	-25.593	7.4052e-11	10.13		504_TGX-221	1.1297	1.1289	1.1289	1.1289
1844_14.59_621.4356m/z	2.1942e-08	-25.442	7.4052e-11	10.13		505_N'-1H-Indol-3-ylmethylenebenzohydrazide ditms	1.1297	1.1289	1.1289	1.1289
3289_6.97_809.1932m/z	2.6924e-08	-25.147	7.4052e-11	10.13		507_L--Tartaric acid, 4TMS derivative	1.1248	1.124	1.1239	1.1239
1251_10.14_345.2268m/z	2.7252e-08	-25.129	7.4052e-11	10.13		509_Phosphoric acid, bistrimethylsilyl 2,3-bistrimethylsilyloxypropyl ester	0.91036	0.9104	0.9106	0.91061
795_6.16_303.0900m/z	2.8346e-08	-25.072	7.4052e-11	10.13		511_D---Lyxofuranose, tetrakistrimethylsilyl ether	1.1223	1.1215	1.1215	1.1215
1959_8.29_299.0194m/z	2.9035e-08	-25.038	7.4052e-11	10.13		512_1-Deoxypentitol, 4TMS derivative	0.78616	0.78586	0.78593	0.78593
1017_16.89_575.5053m/z	3.4461e-08	-24.79	7.4052e-11	10.13		513_L-Threonic acid, tristrimethylsilyl ether, trimethylsilyl ester	1.1255	1.1247	1.1247	1.1247
340_5.51_707.4262m/z	3.5743e-08	-24.738	7.4052e-11	10.13		514_Analyte 731	1.1296	1.1288	1.1288	1.1288
2202_9.23_935.1998m/z	3.8161e-08	-24.643	7.4052e-11	10.13		515_Phosphorylethanolamine, 4TMS derivative	1.1231	1.1223	1.1223	1.1223
3834_9.38_391.1884m/z	3.8358e-08	-24.636	7.4052e-11	10.13		516_L-Rhamnose, 4TMS derivative	0.9294	0.93109	0.9311	0.9311
3026_9.20_285.0407m/z	4.1126e-08	-24.535	7.4052e-11	10.13		518_Terephthalic acid, 2TMS derivative	1.1259	1.125	1.125	1.125
971_11.75_331.2483m/z	4.1202e-08	-24.533	7.4052e-11	10.13		519_Analyte 737	1.1297	1.1289	1.1288	1.1288
3274_11.71_487.2548m/z	4.2321e-08	-24.494	7.4052e-11	10.13		522_D---Ribofuranose, tetrakistrimethylsilyl ether isomer 2	0.79853	0.7983	0.79827	0.79828
5696_5.94_833.2577m/z	4.4278e-08	-24.429	7.4052e-11	10.13		523_2,6-Pyridinedicarboxylic acid, 2TMS derivative	1.1297	1.1289	1.1288	1.1288
2164_0.94_607.1714m/z	4.5041e-08	-24.404	7.4052e-11	10.13		524_Azelaic acid, 2TMS derivative	0.19866	0.21785	0.21877	0.21881
6026_6.03_685.1724m/z	4.5968e-08	-24.375	7.4052e-11	10.13		526_Arabinofuranose, 1,2,3,5-tetrakis-O-trimethylsilyl-	1.1192	1.1186	1.1185	1.1185
3323_4.67_633.2288m/z	4.6712e-08	-24.352	7.4052e-11	10.13		527_Methyl galactoside 1S,2S,3S,4R,5R-, 4TMS derivative	1.0159	1.0159	1.0158	1.0158
2489_9.17_583.2190m/z	4.7498e-08	-24.328	7.4052e-11	10.13		528_D---Ribofuranose, tetrakistrimethylsilyl ether isomer 2	1.1285	1.1277	1.1277	1.1276
6129_8.36_577.1907m/z	4.8646e-08	-24.293	7.4052e-11	10.13		529_2,2'-Biphenyldiol, 2TMS derivative	1.1295	1.1287	1.1286	1.1286
2870_12.82_253.1796m/z	4.934e-08	-24.273	7.4052e-11	10.13		532_Erythritol, 4TMS derivative	1.1297	1.1289	1.1288	1.1288
1859_9.54_863.2121m/z	6.0231e-08	-23.985	7.4052e-11	10.13		533_Quetiapine	0.82233	0.82553	0.82553	0.82552
1164_16.39_593.4771m/z	2.4113e-09	-28.628	7.4286e-11	10.129		534_Shikimic acid, 4TMS derivative	1.1101	1.1095	1.1095	1.1095
6344_8.31_471.1300m/z	1.1165e-08	-26.416	7.4286e-11	10.129		537_DL-Ornithine, 4TMS derivative	1.1265	1.1257	1.1256	1.1256
2630_6.17_477.0520m/z	2.9284e-08	-25.025	7.4286e-11	10.129		538_Citric acid, 4TMS derivative	1.1267	1.1259	1.1259	1.1258
2937_9.91_503.2486m/z	4.5752e-08	-24.382	7.4286e-11	10.129		539_Methyl galactoside 1R,2R,3S,4S,5R-, 4TMS derivative	1.1179	1.1171	1.1171	1.1171
45_5.12_998.4719m/z	4.7365e-08	-24.332	7.4286e-11	10.129		540_Citrulline, 4TMS derivative	1.127	1.1262	1.1261	1.1261
762_8.75_985.2113m/z	24053000000	34.485	7.4784e-11	10.126		541_3,4-Dihydroxyphenylacetic Acid, 3TMS derivative	1.1297	1.1289	1.1289	1.1289
402_5.94_356.0801m/z	9.6667e-09	-26.624	7.4784e-11	10.126		542_D-Erythro-Pentopyranose, 2-deoxy-1,3,4-tris-O-trimethylsilyl-	1.1225	1.1217	1.1217	1.1217
2288_12.18_555.3520m/z	1.7798e-08	-25.744	7.4784e-11	10.126		543_5,8,11,14-Eicosatetraynoic acid	1.1297	1.1289	1.1288	1.1288
3285_14.86_329.2325m/z	2.2404e-08	-25.412	7.4784e-11	10.126		544_Doxycycline	1.1254	1.1246	1.1245	1.1245
885_8.84_849.1118m/z	2.4282e-08	-25.296	7.4784e-11	10.126		546_3-Aminobenzoic acid, 2TMS derivative	1.1297	1.1289	1.1289	1.1288
3880_12.68_435.3334m/z	2.5329e-08	-25.235	7.4784e-11	10.126		547_D-Ribose, 2-O-methyl-3,4,5-tris-O-trimethylsilyl-, O-methyloxime	1.1297	1.1289	1.1289	1.1288
6584_8.06_440.1015m/z	3.0886e-08	-24.948	7.4784e-11	10.126		548_Analyte 783	1.1297	1.1289	1.1288	1.1288
2688_11.60_209.1174m/z	3.2574e-08	-24.872	7.4784e-11	10.126		549_L--Threose, tristrimethylsilyl ether, methyloxime syn	1.1274	1.1266	1.1265	1.1265
5963_7.97_291.0867m/z	3.269e-08	-24.867	7.4784e-11	10.126		550_3,7-dioxa-2,8-disilanonane, 5,5-diethyl-2,2,8,8-tetramethyl-	1.1297	1.1289	1.1289	1.1288
4005_13.27_476.4789m/z	3.6669e-08	-24.701	7.4784e-11	10.126		551_Erythritol, 4TMS derivative	1.1297	1.1289	1.1289	1.1289
1477_12.54_313.7446m/z	3.9799e-08	-24.583	7.4784e-11	10.126		552_Propane, 2-methyl-1,2-bistrimethylsiloxy-	1.1297	1.1289	1.1289	1.1288
1822_4.74_179.0342m/z	4.2525e-08	-24.487	7.4784e-11	10.126		553_Myristic acid, TMS derivative	0.78067	0.7801	0.78013	0.78018
2000_7.95_443.1006m/z	4.3641e-08	-24.45	7.4784e-11	10.126		554_2-Thiobarbituric acid, S-trimethylsilyl-, bistrimethylsilyl ether	1.125	1.1242	1.1241	1.1241
2981_5.87_752.1945m/z	4.5131e-08	-24.401	7.4784e-11	10.126		555_Galactopyranose, 3,4-di-O-methyl-1,2,6-tris-O-trimethylsilyl-	0.86718	0.86967	0.86966	0.86965
2539_11.06_215.1071m/z	4.7223e-08	-24.336	7.4784e-11	10.126		557_D---Ribose, tetrakistrimethylsilyl ether, ethyloxime	1.1227	1.1219	1.1219	1.1219
2398_11.54_307.1898m/z	5.0391e-08	-24.242	7.4784e-11	10.126		558_L-Threonic acid, tristrimethylsilyl ether, trimethylsilyl ester	1.1202	1.1194	1.1193	1.1193
3067_7.78_207.1018m/z	5.1005e-08	-24.225	7.4784e-11	10.126		559_Analyte 801	0.80768	0.80828	0.8086	0.80863
3273_4.82_526.1384m/z	5.1004e-08	-24.225	7.4784e-11	10.126		560_D---Ribose, tetrakistrimethylsilyl ether, ethyloxime	0.47323	0.48235	0.48234	0.48242
278_10.12_307.1908m/z	6.6962e-08	-23.832	7.4784e-11	10.126		561_Tyrosine, 2TMS derivative	0.81211	0.81538	0.81542	0.81543
3070_14.23_522.2815m/z	6.9455e-08	-23.779	7.4784e-11	10.126		563_D--Gluconolactone, 4TMS derivative	0.80529	0.80524	0.80531	0.80532
3288_12.97_327.2170m/z	7.4557e-08	-23.677	7.4784e-11	10.126		564_Analyte 808	0.92525	0.92694	0.92695	0.92695
953_1-Hexacosanol, TMS derivative	2769200000000	41.333	7.499e-11	10.125		567_Quinoline, 5-chloro-8-ethoxy-7-iodo-	1.1297	1.1289	1.1289	1.1289
3283_9.00_395.2073m/z	1.5952e-08	-25.902	7.499e-11	10.125		568_D---Ribofuranose, tetrakistrimethylsilyl ether isomer 1	0.75304	0.7572	0.75726	0.75727
2958_11.38_347.1833m/z	7.4475e-08	-23.679	7.499e-11	10.125		569_D--Gluconolactone, 4TMS derivative	0.1442	0.1901	0.19032	0.19033
3341_6.39_473.0736m/z	4.6226e-08	-24.367	7.515e-11	10.124		571_D-Xylopyranose, 4TMS derivative	0.69542	0.70098	0.70098	0.70098
2085_5.98_491.9984m/z	6592300000	32.618	7.5675e-11	10.121		573_d-Ribose, 2,3,4,5-tetrakis-O-trimethylsilyl-, O-methyloxime	1.1296	1.1288	1.1288	1.1288
2716_13.69_947.6068m/z	7.182e-09	-27.053	7.5675e-11	10.121		574_Undecanenitrile	1.1297	1.1289	1.1288	1.1288
3284_15.23_625.4657m/z	1.4742e-08	-26.016	7.5675e-11	10.121		575_Gluconolactone 3R,4S,5R,6R-, 4TMS derivative	0.075254	0.077275	0.079135	0.07929
1965_15.75_327.2165m/z	2.3388e-08	-25.35	7.5675e-11	10.121		576_Tyramine, 3TMS derivative	0.24285	0.27159	0.27175	0.27175
4219_11.67_485.3119m/z	2.7461e-08	-25.118	7.5675e-11	10.121		578_L-Lysine, 4TMS derivative	1.1273	1.1265	1.1264	1.1264
1451_9.12_581.2019m/z	3.4555e-08	-24.787	7.5675e-11	10.121		579_D-Galactofuranoside, ethyl 2,3,5,6-tetrakis-O-trimethylsilyl-	0.77865	0.78259	0.78259	0.78259
6730_9.62_327.0903m/z	4.0781e-08	-24.548	7.5675e-11	10.121		580_L-Lysine, 4TMS derivative	1.1297	1.1289	1.1289	1.1289
2811_9.02_337.1649m/z	4.2008e-08	-24.505	7.5675e-11	10.121		582_Erythritol, 4TMS derivative	0.5026	0.50324	0.50352	0.50355
5829_11.34_289.1802m/z	4.7158e-08	-24.338	7.5675e-11	10.121		583_Norepinephrine, R-, 4TMS derivative	0.84289	0.84228	0.84228	0.84232
2377_11.02_213.0912m/z	5.5167e-08	-24.112	7.5675e-11	10.121		584_Erythritol, 4TMS derivative	0.81761	0.81866	0.81896	0.81895
2372_8.26_333.1357m/z	5.9136e-08	-24.011	7.5675e-11	10.121		586_Erythritol, 4TMS derivative	0.6616	0.66697	0.66695	0.667
3075_6.08_339.0519m/z	6.0514e-08	-23.978	7.5675e-11	10.121		587_Ethyl D-glucopyranoside, 4TMS derivative	1.1298	1.1289	1.1289	1.1289
3271_4.41_309.0251m/z	6.6004e-08	-23.853	7.5675e-11	10.121		588_Warfarin, TMS derivative	1.1295	1.1286	1.1286	1.1286
5336_9.63_475.2904m/z	8.4594e-08	-23.495	7.5675e-11	10.121		589_Erythritol, 4TMS derivative	1.1298	1.1289	1.1289	1.1289
3300_7.60_859.2070m/z	2.2345e-08	-25.415	7.6189e-11	10.118		590_L-Tyrosine, 3TMS derivative	1.1275	1.1267	1.1267	1.1267
1216_10.46_299.0190m/z	2.8549e-08	-25.062	7.6189e-11	10.118		591_4-Coumaric acid, 2TMS derivative	1.1205	1.1197	1.1197	1.1197
3019_6.38_180.0430n	2.89e-08	-25.044	7.6189e-11	10.118		592_Glycerol, 3TMS derivative	0.92523	0.92469	0.92471	0.92471
2909_11.45_305.1754m/z	3.6127e-08	-24.722	7.6189e-11	10.118		593_Pentadecanoic acid, TMS derivative	1.1297	1.1289	1.1288	1.1288
3335_7.20_799.1493m/z	4.3846e-08	-24.443	7.6189e-11	10.118		594_1,5-Anhydrohexitol, 4TMS derivative	0.0032929	0.052717	0.062013	0.062497
2229_9.59_417.2123m/z	5.3987e-08	-24.143	7.6189e-11	10.118		595_D-Arabinopyranose, 4TMS derivative isomer 1	1.1204	1.1196	1.1196	1.1195
3112_11.08_515.3205m/z	5.4128e-08	-24.139	7.6189e-11	10.118		597_D---Ribofuranose, tetrakistrimethylsilyl ether isomer 1	1.1297	1.1289	1.1288	1.1288
2561_8.95_643.2371m/z	5.6508e-08	-24.077	7.6189e-11	10.118		599_2,3,4-Trihydroxybutyric acid tetrakistrimethylsilyl deriv., , R,R-	0.14189	0.17976	0.18039	0.181
2367_11.39_307.1898m/z	6.6492e-08	-23.842	7.6189e-11	10.118		600_Phthalic acid, butyl hexyl ester	1.1297	1.1289	1.1288	1.1288
71_7.57_489.1036m/z	4.3147e-08	-24.466	7.6284e-11	10.118		601_Carbonic acid, 2-dimethylaminoethyl neopentyl ester	1.1238	1.123	1.123	1.123
3135_5.15_716.3198m/z	1.8815e-08	-25.664	7.6447e-11	10.117		602_L-Threonic acid, tristrimethylsilyl ether, trimethylsilyl ester	1.1276	1.1267	1.1267	1.1267
3324_12.74_553.3370m/z	3.2805e-08	-24.862	7.6447e-11	10.117		604_Alizarin, 2TMS derivative	1.1296	1.1288	1.1288	1.1288
2427_8.97_441.1087m/z	5.3805e-08	-24.148	7.6447e-11	10.117		605_Analyte 866	1.1291	1.1283	1.1283	1.1283
4809_7.94_329.1049m/z	7.4019e-08	-23.688	7.6447e-11	10.117		606_Caffeic acid, 3TMS derivative	1.0673	1.0668	1.0667	1.0667
3291_16.32_459.3147m/z	8.04e-08	-23.568	7.6447e-11	10.117		607_L---Fucopyranose, tetrakistrimethylsilyl ether	1.1292	1.1285	1.1284	1.1284
573_d-Ribose, 2,3,4,5-tetrakis-O-trimethylsilyl-, O-methyloxime	3.2071e-11	-34.86	7.6571e-11	10.116		608_Caffeic acid, 3TMS derivative	0.81213	0.81157	0.81161	0.81165
2719_14.89_605.4422m/z	4.4218e-09	-27.753	7.6571e-11	10.116		610_Pantothenic acid tritms	0.84658	0.84597	0.84597	0.84601
3293_8.82_381.0775m/z	7.1159e-09	-27.066	7.6571e-11	10.116		611_L--Tartaric acid, 4TMS derivative	1.1279	1.127	1.127	1.127
2232_11.83_363.2171m/z	7.1615e-09	-27.057	7.6571e-11	10.116		612_L-Threonic acid, tristrimethylsilyl ether, trimethylsilyl ester	0.12016	0.12068	0.1209	0.12091
2462_7.25_889.1476m/z	7.448e-09	-27.001	7.6571e-11	10.116		614_Cinnamic acid, trimethylsiloxy-, trimethylsilyl ester	1.1173	1.1165	1.1165	1.1165
5838_15.70_343.2850m/z	7.9521e-09	-26.906	7.6571e-11	10.116		615_Methyl caffeate, 2TMS derivative	1.1297	1.1289	1.1288	1.1288
2545_5.02_973.8680m/z	2.4334e-08	-25.292	7.6571e-11	10.116		616_2,3,4-Trihydroxybutyric acid tetrakistrimethylsilyl deriv., , R,R-	0.6635	0.66429	0.6648	0.66486
6648_7.88_441.0858m/z	2.6682e-08	-25.16	7.6571e-11	10.116		617_L-Galactofuranose, 6-deoxy-1,2,3,5-tetrakis-O-trimethylsilyl-	1.1246	1.1238	1.1237	1.1237
3368_14.88_382.2965m/z	3.3377e-08	-24.837	7.6571e-11	10.116		618_9,12-Octadecadienoic acid Z,Z-, TMS derivative	0.57524	0.58033	0.58065	0.58067
435_5.86_404.1098m/z	3.5432e-08	-24.75	7.6571e-11	10.116		619_Arabinofuranose, 1,2,3,5-tetrakis-O-trimethylsilyl-	1.1297	1.1289	1.1288	1.1288
1481_12.29_268.0369m/z	3.9824e-08	-24.582	7.6571e-11	10.116		620_L-Rhamnose, 4TMS derivative	0.96808	0.96738	0.96737	0.96739
543_8.47_466.1716m/z	4.0205e-08	-24.568	7.6571e-11	10.116		622_Arabinose, 4TMS derivative	1.1262	1.1254	1.1253	1.1253
3325_10.47_465.1191m/z	4.3557e-08	-24.453	7.6571e-11	10.116		623_9-Hexadecenoic acid, Z-, TMS derivative	1.1122	1.1114	1.1114	1.1114
739_7.93_473.0718m/z	4.4522e-08	-24.421	7.6571e-11	10.116		624_L--Tartaric acid, 4TMS derivative	1.1272	1.1264	1.1264	1.1264
5549_5.95_695.4035m/z	4.6239e-08	-24.366	7.6571e-11	10.116		625_Oleic Acid, Z-, TMS derivative	1.1294	1.1286	1.1286	1.1286
1937_9.31_425.2807m/z	4.9504e-08	-24.268	7.6571e-11	10.116		627_Palmitic Acid, TMS derivative	1.1049	1.1042	1.1042	1.1042
3347_4.83_840.3889m/z	5.3217e-08	-24.164	7.6571e-11	10.116		628_Dihydroartemisinin	0.80531	0.80476	0.8048	0.80484
6237_8.47_315.1265m/z	5.6289e-08	-24.083	7.6571e-11	10.116		629_Hypoxanthine, 2TBDMS derivative	1.1297	1.1289	1.1289	1.1289
3251_5.91_363.1077m/z	5.6331e-08	-24.081	7.6571e-11	10.116		630_3,4-Diphenyl-7-hydroxycoumarin	0.81006	0.81066	0.81098	0.81101
1594_7.83_181.0133m/z	6.6738e-08	-23.837	7.6571e-11	10.116		631_Butanedioic acid, oxotrimethylsilyl-, bistrimethylsilyl ester	1.1297	1.1289	1.1289	1.1289
3203_7.22_705.1270m/z	7.296e-08	-23.708	7.6571e-11	10.116		632_11-Hexadecyn-1-ol	1.1297	1.1289	1.1289	1.1288
3349_10.54_393.2052m/z	8.2116e-08	-23.538	7.6571e-11	10.116		633_Erythritol, 4TMS derivative	1.1211	1.1203	1.1202	1.1202
2419_11.00_293.2112m/z	8.5425e-08	-23.481	7.6571e-11	10.116		635_Gluconolactone 3R,4S,5R,6R-, 4TMS derivative	1.1208	1.12	1.12	1.12
574_8.25_195.0689m/z	3.5986e-08	-24.728	7.6609e-11	10.116		636_9-Octadecynenitrile	1.1208	1.12	1.12	1.12
3336_6.52_943.1114m/z	4.6405e-08	-24.361	7.6609e-11	10.116		638_1,E-11,Z-13-Octadecatriene	0.84182	0.84121	0.84121	0.84125
107_5.94_454.1172m/z	5.6768e-08	-24.07	7.6609e-11	10.116		639_D-Arabinopyranose, 4TMS derivative isomer 1	1.0949	1.0941	1.0941	1.094
3147_11.59_185.1175m/z	7.2173e-08	-23.724	7.6609e-11	10.116		640_1,1'-Bicyclopropyl-2-octanoic acid, 2'-hexyl-, methyl ester	1.1296	1.1288	1.1288	1.1288
3789_7.43_717.2198m/z	7.6462e-08	-23.641	7.6609e-11	10.116		642_Z6,Z9-Pentadecadien-1-ol	0.8065	0.80774	0.8081	0.8081
6497_10.86_307.1909m/z	7.9185e-08	-23.59	7.6609e-11	10.116		643_9,12-Octadecadienoic acid, methyl ester	1.012	1.0124	1.0124	1.0124
2964_15.70_459.3178m/z	1.0461e-07	-23.188	7.6667e-11	10.115		644_2-Trimethylsilyloxyheptanoic acid, trimethylsilyl ester	1.1297	1.1289	1.1289	1.1289
1639_15.84_455.3166m/z	1.2719e-08	-26.228	7.6772e-11	10.115		645_9-Octadecenoic acid Z-, methyl ester	1.1297	1.1289	1.1289	1.1288
4209_14.88_293.2096m/z	5.6304e-08	-24.082	7.6883e-11	10.114		646_2,2'-Sulfonyldiethanol, 2TMS derivative	1.1297	1.1289	1.1289	1.1289
3196_10.65_617.1291m/z	3.7327e-08	-24.675	7.6979e-11	10.114		647_Analyte 934	1.1297	1.1289	1.1289	1.1289
1475_17.66_677.4065m/z	4.9717e-08	-24.262	7.6979e-11	10.114		648_Analyte 935	1.1297	1.1289	1.1289	1.1288
4603_7.63_173.0450m/z	7.3352e-08	-23.701	7.6979e-11	10.114		649_Analyte 937	1.1297	1.1289	1.1289	1.1289
319_8.06_543.1441m/z	1.5668e-08	-25.928	7.7115e-11	10.113		651_L-Rhamnose, 4TMS derivative	1.1297	1.1289	1.1288	1.1288
2968_8.26_185.1177m/z	4.6689e-08	-24.352	7.7115e-11	10.113		654_Bisphenol A, 2TMS derivative	1.1298	1.1289	1.1289	1.1289
768_7.55_487.0873m/z	6.9761e-08	-23.773	7.7115e-11	10.113		656_10-Heptadecenoic acid, Z-, TMS derivative	0.84425	0.84704	0.84707	0.84707
198_Analyte 261	3.0293e-10	-31.62	7.7148e-11	10.113		657_Sulfurous acid, hexyl octyl ester	0.66811	0.67767	0.6778	0.6778
947_9.91_753.0700m/z	2.9954e-08	-24.993	7.7148e-11	10.113		658_D-Galactofuranoside, ethyl 2,3,5,6-tetrakis-O-trimethylsilyl-	1.1298	1.129	1.1289	1.1289
3148_5.96_361.0926m/z	3.8262e-08	-24.64	7.7148e-11	10.113		659_Mannonic acid, lactone - 4TMS derivative	1.1297	1.1289	1.1288	1.1288
1991_7.63_515.7685m/z	5.9145e-08	-24.011	7.7148e-11	10.113		662_Caffeic acid, 3TMS derivative	0.83243	0.8324	0.83238	0.83239
1678_12.59_386.2904m/z	7.7186e-08	-23.627	7.7148e-11	10.113		664_Octanamide, N-2-hydroxyethyl-	0.48789	0.48753	0.48773	0.48786
3322_13.64_654.3270m/z	1.147e-07	-23.056	7.7148e-11	10.113		665_Heptadecanoic acid, TMS derivative	1.0794	1.0786	1.0786	1.0786
1452_9.44_215.1281m/z	9.1218e-08	-23.386	7.721e-11	10.112		666_Analyte 963	0.93089	0.93021	0.93019	0.93021
2038_15.41_253.2529m/z	1.9801e-08	-25.59	7.7219e-11	10.112		667_Methyl-4-O-methyl-D-glucopyranoside, 3TMS derivative	1.1298	1.1289	1.1289	1.1289
4577_6.10_678.2913n	2.1782e-08	-25.452	7.7219e-11	10.112		668_Phosphoric acid, 2-trimethylsiloxy-1-trimethylsiloxymethylethyl bistrimethylsilyl ester	1.1298	1.1289	1.1289	1.1289
1228_10.82_415.2325m/z	3.695e-08	-24.69	7.7219e-11	10.112		671_Ethylene glycol, 2TMS derivative	0.92841	0.93005	0.93005	0.93005
3092_10.85_343.2116m/z	1.1173e-07	-23.094	7.7432e-11	10.111		672_4,5-Nonadiene	1.1297	1.1289	1.1288	1.1288
3263_7.17_353.1590m/z	4.1455e-08	-24.524	7.7448e-11	10.111		673_Allonic acid, lactone, 4TMS derivavative	1.1297	1.1289	1.1289	1.1289
2024_16.03_357.2997m/z	9.6778e-08	-23.301	7.7448e-11	10.111		674_Carbostyril, 3-ethyl-4-hydroxy-7-methoxy-	0.80567	0.8051	0.80515	0.80519
2671_16.25_407.3163m/z	1.0445e-07	-23.191	7.7448e-11	10.111		675_9S,11R-Dihydroxy-15-oxo-13E-prostenoic acid	1.1298	1.129	1.1289	1.1289
228_Synephrine	1.4291e-10	-32.704	7.753e-11	10.111		676_L-Rhamnose, 4TMS derivative	0.77208	0.77368	0.77436	0.77443
3315_6.20_835.1730m/z	5.5208e-09	-27.432	7.753e-11	10.111		677_3-Methyladipic acid	0.73095	0.73112	0.73118	0.73118
3301_9.61_365.0644m/z	1.0641e-08	-26.486	7.753e-11	10.111		679_Ethyl D-glucopyranoside, 4TMS derivative	0.19328	0.2242	0.22455	0.225
2125_15.41_354.3010m/z	1.3139e-08	-26.182	7.753e-11	10.111		681_Phosphoric acid, bistrimethylsilyl 2,3-bistrimethylsilyloxypropyl ester	0.80659	0.80743	0.80798	0.80805
3361_15.02_366.3014m/z	2.7483e-08	-25.117	7.753e-11	10.111		682_Phosphoric acid, bistrimethylsilyl 2,3-bistrimethylsilyloxypropyl ester	0.91991	0.92162	0.92161	0.9216
433_6.26_183.0800m/z	4.3998e-08	-24.438	7.753e-11	10.111		683_Ethyl D-glucopyranoside, 4TMS derivative	1.1295	1.1287	1.1287	1.1286
3099_11.52_571.3479m/z	7.1692e-08	-23.734	7.753e-11	10.111		684_Hexadecane-1,2-diol, 2TMS derivative	0.92176	0.92345	0.92344	0.92343
2265_8.39_317.1415m/z	1.2323e-07	-22.952	7.753e-11	10.111		685_Phosphoric acid, 2-trimethylsiloxy-1-trimethylsiloxymethylethyl bistrimethylsilyl ester	1.1298	1.1289	1.1289	1.1289
1461_1.64_151.0254m/z	1.0104e-07	-23.239	7.7543e-11	10.11		686_9,12-Octadecadienoic acid Z,Z-, TMS derivative	1.1252	1.1244	1.1243	1.1243
1086_4.95_740.2018m/z	9.1025e-08	-23.389	7.7776e-11	10.109		688_Phosphoric acid, bistrimethylsilyl 2,3-bistrimethylsilyloxypropyl ester	1.1296	1.1288	1.1288	1.1288
1766_13.49_483.3313m/z	8.5091e-09	-26.808	7.7853e-11	10.109		689_9-Octadecenoic acid, E-, TMS derivative	1.108	1.1073	1.1072	1.1072
3987_13.26_953.5603m/z	1.0385e-08	-26.521	7.7853e-11	10.109		690_11-Octadecenoic acid, Z-, TMS derivative	0.92641	0.92584	0.92587	0.92586
2877_7.93_696.1426m/z	1.9142e-08	-25.639	7.7853e-11	10.109		692_Oleic Acid, Z-, TMS derivative	1.1297	1.1289	1.1289	1.1289
4593_10.83_311.1856m/z	2.6383e-08	-25.176	7.7853e-11	10.109		693_Lys-Gly-Asp-Ser	1.1294	1.1286	1.1285	1.1285
3337_15.30_541.3737m/z	3.1445e-08	-24.923	7.7853e-11	10.109		695_L-Rhamnose, 4TMS derivative	0.92172	0.92339	0.92337	0.92337
3367_6.28_747.1536m/z	4.4198e-08	-24.431	7.7853e-11	10.109		696_Ethyl D-glucopyranoside, 4TMS derivative	0.50725	0.50747	0.50772	0.50775
3089_8.32_439.1035m/z	4.8402e-08	-24.3	7.7853e-11	10.109		697_Analyte 1005	1.1296	1.1289	1.1288	1.1288
2624_16.32_471.3473m/z	4.9539e-08	-24.267	7.7853e-11	10.109		700_Oleic Acid, Z-, TMS derivative	1.1297	1.1289	1.1289	1.1288
4636_7.82_485.1646m/z	5.6501e-08	-24.077	7.7853e-11	10.109		701_Phosphoric acid, bistrimethylsilyl 2,3-bistrimethylsilyloxypropyl ester	1.1171	1.1164	1.1163	1.1163
3280_9.41_804.2155m/z	6.2189e-08	-23.939	7.7853e-11	10.109		702_Stearic acid, TMS derivative	1.1	1.0994	1.0994	1.0994
3222_1.67_445.1835m/z	6.9447e-08	-23.78	7.7853e-11	10.109		703_11-Octadecenoic acid, Z-, TMS derivative	1.1297	1.1289	1.1289	1.1289
2957_0.95_632.2030m/z	9.4509e-08	-23.335	7.7853e-11	10.109		705_Pro-Ala-Lys	1.1294	1.1286	1.1286	1.1286
3277_7.53_231.1233m/z	9.9619e-08	-23.259	7.7853e-11	10.109		706_2-Propenoic acid, 2-trimethylsilyloxy-, anhydride with bistrimethylsilyl hydrogen phosphate	1.1297	1.1289	1.1289	1.1289
3308_6.19_837.1883m/z	2.9857e-09	-28.319	7.7912e-11	10.108		709_Linoelaidic acid, trimethylsilyl ester	0.27671	0.30259	0.30268	0.30269
1257_9.49_299.0546m/z	5.852e-08	-24.027	7.7912e-11	10.108		710_Tetrabenazine	1.1297	1.1289	1.1288	1.1288
315_5.93_339.0522m/z	9.5424e-08	-23.321	7.7912e-11	10.108		711_D-Galactofuranoside, ethyl 2,3,5,6-tetrakis-O-trimethylsilyl-	0.6622	0.66763	0.6676	0.66764
3281_12.46_299.1316m/z	1.021e-07	-23.224	7.8132e-11	10.107		712_Glycerol, 3TMS derivative	1.1298	1.1289	1.1289	1.1289
3103_9.11_199.1335m/z	1.2047e-07	-22.985	7.8296e-11	10.106		713_2-Butenedioic acid, E-, 2TMS derivative	1.1297	1.1289	1.1289	1.1289
2986_8.18_317.1420m/z	1.3428e-07	-22.828	7.8296e-11	10.106		715_Carbonic acid, 2-dimethylaminoethyl neopentyl ester	1.1298	1.1289	1.1289	1.1289
355_10.11_209.1172m/z	1.5658e-07	-22.607	7.8296e-11	10.106		718_1-Benzyl-3-methylpiperidin-4-one	1.0837	1.0834	1.0834	1.0834
3314_11.39_395.2191m/z	1.6207e-07	-22.557	7.8376e-11	10.106		719_Demexiptiline	0.14166	0.14195	0.14196	0.14223
604_Alizarin, 2TMS derivative	1.3162e-10	-32.823	7.8504e-11	10.105		720_Gulonic acid, lactone, 4TMS derivavative	1.1297	1.1289	1.1289	1.1289
1536_7.43_261.1338m/z	7.4354e-08	-23.681	7.8504e-11	10.105		721_Methyl galactoside 1S,2S,3S,4R,5R-, 4TMS derivative	0.62122	0.62101	0.62101	0.62103
3342_8.09_237.1485m/z	1.3102e-07	-22.864	7.8752e-11	10.104		722_Propanoic acid, 3-bistrimethylsilyloxyphosphinyloxy-2-trimethylsilyloxy-, trimethylsilyl ester, S-	0.79453	0.79553	0.79612	0.79618
966_8.16_793.2319m/z	1.4803e-08	-26.01	7.9043e-11	10.102		723_Phosphoric acid, 4-oxo-2,3-bistrimethylsilyloxybutyl bistrimethylsilyl ester, R-R,R-	0.92342	0.92288	0.9229	0.9229
4413_5.81_257.0811m/z	2.8483e-08	-25.065	7.9043e-11	10.102		725_Methyl galactoside, 4TMS derivative	1.1248	1.124	1.1239	1.1239
1576_0.85_470.1502m/z	5.0257e-08	-24.246	7.9043e-11	10.102		726_Linoelaidic acid, trimethylsilyl ester	1.1147	1.1139	1.1139	1.1139
3372_6.47_821.1526m/z	5.5431e-08	-24.105	7.9043e-11	10.102		727_Ethyl D-glucopyranoside, 4TMS derivative	1.1203	1.1195	1.1195	1.1195
3004_6.70_357.0634m/z	5.8266e-08	-24.033	7.9043e-11	10.102		728_Propanoic acid, 3-bistrimethylsilyloxyphosphinyloxy-2-trimethylsilyloxy-, trimethylsilyl ester, S-	1.1297	1.1289	1.1289	1.1289
32_4.89_569.1916m/z	9.5407e-08	-23.321	7.9043e-11	10.102		729_Pyrrolidine, 1-1-oxo-7,10-hexadecadienyl-	0.28831	0.28819	0.28838	0.28865
3697_5.88_720.1580m/z	2.726e-08	-25.129	7.9054e-11	10.102		731_10-Nonadecenoic acid, Z-, TMS derivative	0.80109	0.80054	0.80058	0.80062
3979_6.34_343.0879m/z	3.3746e-08	-24.821	7.9054e-11	10.102		732_5-Acetyl-2-hydroxybenzoic acid	1.129	1.1282	1.1281	1.1281
1896_8.97_337.1076m/z	9.4363e-08	-23.337	7.9054e-11	10.102		734_Isophthalic acid, 2-biphenyl pentyl ester	1.1297	1.1289	1.1288	1.1288
1660_4.70_428.1557m/z	1.089e-07	-23.13	7.9054e-11	10.102		736_L-Rhamnose, 4TMS derivative	1.0405	1.0399	1.0399	1.0399
2965_8.96_207.1020m/z	1.5943e-07	-22.581	8.0062e-11	10.097		737_Propanoic acid, 3-bistrimethylsilyloxyphosphinyloxy-2-trimethylsilyloxy-, trimethylsilyl ester, S-	1.1297	1.1289	1.1289	1.1289
796_Analyte 1150	6.2402e-11	-33.9	8.0066e-11	10.097		738_D---Ribofuranose, tetrakistrimethylsilyl ether isomer 2	1.122	1.1212	1.1211	1.1211
2752_15.35_343.2850m/z	2.2658e-08	-25.395	8.0532e-11	10.094		739_1,2-Ethenediol, 2TMS derivative	0.38874	0.38961	0.38999	0.39003
2643_9.07_777.1282m/z	2.8921e-08	-25.043	8.0532e-11	10.094		740_4'-Benzyloxy-5,7-dimethoxyflavone	0.86695	0.86633	0.86632	0.86636
5958_7.83_343.0850m/z	3.3573e-08	-24.828	8.0532e-11	10.094		741_2-Propenoic acid, 2-trimethylsilyloxy-, anhydride with bistrimethylsilyl hydrogen phosphate	1.1175	1.1167	1.1167	1.1167
1534_17.71_551.4666m/z	5.1514e-08	-24.21	8.0532e-11	10.094		742_Analyte 1076	1.1095	1.1087	1.1087	1.1087
3146_11.82_429.2488m/z	5.1845e-08	-24.201	8.0532e-11	10.094		743_L-Rhamnose, 4TMS derivative	1.1226	1.1219	1.1218	1.1218
3159_4.89_892.2458m/z	6.0444e-08	-23.98	8.0532e-11	10.094		744_Kojic acid, 2TMS derivative	1.1296	1.1288	1.1287	1.1287
81_5.19_382.1138m/z	8.8345e-08	-23.432	8.0532e-11	10.094		745_Arabinofuranose, 1,2,3,5-tetrakis-O-trimethylsilyl-	0.81025	0.81085	0.81117	0.8112
1931_17.79_826.6111m/z	9.171e-08	-23.378	8.0532e-11	10.094		746_Analyte 1080	0.93002	0.92946	0.92948	0.92948
2799_8.24_207.1017m/z	1.0802e-07	-23.142	8.0532e-11	10.094		748_Linolenic acid, TMS derivative	0.14242	0.14859	0.15181	0.15181
3227_8.10_392.1013m/z	1.2776e-07	-22.9	8.0532e-11	10.094		749_Erythritol, 4TMS derivative	1.0883	1.0878	1.0878	1.0878
3190_7.53_171.1023m/z	1.6708e-07	-22.513	8.0532e-11	10.094		750_Ethyl D-glucopyranoside, 4TMS derivative	0.80155	0.8028	0.80316	0.80316
3307_9.02_718.2170m/z	3.7798e-08	-24.657	8.0568e-11	10.094		751_Ethyl D-glucopyranoside, 4TMS derivative	1.0168	1.0161	1.0161	1.0161
1940_7.60_893.2658m/z	5.384e-08	-24.147	8.0605e-11	10.094		753_Thiazole, 2-phenylthio-	1.1201	1.1194	1.1194	1.1194
3123_6.12_648.1743m/z	8.0622e-09	-26.886	8.0842e-11	10.092		754_Methyl R--2,2-dimethyl-1,3-dioxolane-4-carboxylate	1.1297	1.1289	1.1289	1.1289
3868_8.54_427.0142m/z	4.4448e-08	-24.423	8.0842e-11	10.092		755_D-Xylose, 4TMS derivative	0.27203	0.27233	0.27284	0.27288
3260_5.32_358.0668m/z	5.586e-08	-24.094	8.0842e-11	10.092		756_Arabinofuranose, 1,2,3,5-tetrakis-O-trimethylsilyl-	0.19279	0.22878	0.22935	0.22953
4742_5.65_371.0431m/z	6.7033e-08	-23.831	8.0842e-11	10.092		757_Linolenic acid, TMS derivative	1.1297	1.1289	1.1289	1.1289
3370_4.79_886.2008m/z	9.1214e-08	-23.386	8.0842e-11	10.092		758_D-Ribose, 4TMS derivative	0.20404	0.2047	0.20538	0.20544
3781_11.58_529.3362m/z	1.2779e-07	-22.9	8.0842e-11	10.092		759_1920-EpDPE	1.1297	1.1289	1.1289	1.1289
2029_13.91_852.5495m/z	1.4043e-08	-26.086	8.1306e-11	10.09		760_Demexiptiline	0.15081	0.15198	0.15197	0.15199
4314_7.67_504.1319m/z	3.8264e-08	-24.639	8.1306e-11	10.09		761_D-Xylose, 4TMS derivative	1.1286	1.1278	1.1278	1.1278
1123_8.81_850.1176m/z	4.3817e-08	-24.444	8.1306e-11	10.09		762_D---Ribofuranose, tetrakistrimethylsilyl ether isomer 1	0.66594	0.66882	0.6688	0.66884
3748_9.77_325.0746m/z	5.2478e-08	-24.184	8.1306e-11	10.09		763_3-Hydroxy-2,5,5,8a-tetramethyl-3,4,4a,5,6,7,8,8a-octahydronaphthalene-1-carboxylic acid, 2-trimethylsilylethyl ester	1.0861	1.0857	1.0857	1.0857
1609_5.03_444.1649m/z	5.5321e-08	-24.108	8.1306e-11	10.09		764_5-Methyluridine, 3TMS derivative	1.1079	1.1071	1.1071	1.107
3310_7.89_303.0135m/z	1.0875e-07	-23.132	8.1306e-11	10.09		765_D-Glucopyranoside, methyl 2-acetylamino-2-deoxy-3-O-trimethylsilyl-, cyclic methylboronate	0.81384	0.81327	0.81331	0.81335
4559_10.71_291.1948m/z	1.4016e-07	-22.766	8.1306e-11	10.09		766_Arabinose, 4TMS derivative	1.1297	1.1289	1.1289	1.1288
3287_7.48_397.2226m/z	7.1188e-08	-23.744	8.1371e-11	10.09		768_Linolenic acid, TMS derivative	1.1297	1.1289	1.1288	1.1288
191_1-Ethanone, 1-2-methyl-1H-indol-3-yl-2-4-methyl-1-piperidinyl-	2.7467e-11	-35.084	8.1425e-11	10.089		770_3,5-Dioxa-4-phospha-2-silaoctan-8-oic acid, 2,2-dimethyl-4,7-bistrimethylsilyloxy-, trimethylsilyl ester, 4-oxide	1.1245	1.1237	1.1237	1.1237
3235_7.82_199.1336m/z	9.8545e-08	-23.275	8.1472e-11	10.089		771_Analyte 1108	0.63558	0.63858	0.63856	0.63861
3320_11.26_536.2615m/z	1.5734e-07	-22.6	8.1472e-11	10.089		774_11,14-Eicosadienoic acid, Z-, TMS derivative	0.90109	0.90313	0.90315	0.90315
2736_9.48_257.0810m/z	3.5557e-08	-24.745	8.1615e-11	10.088		775_Analyte 1115	1.1297	1.1289	1.1288	1.1288
3383_6.41_474.0771m/z	4.7215e-08	-24.336	8.1644e-11	10.088		776_Prosta-5,13-dien-1-oic acid, 9,11-epidioxy-15-4-methylphenylsulfonyloxy-, methyl ester, 5Z,91113E,15S-	1.115	1.1142	1.1142	1.1142
6364_7.20_815.1914m/z	9.7068e-08	-23.296	8.1703e-11	10.088		777_11-Eicosenoic acid, E-,TMS derivative	1.0951	1.0945	1.0944	1.0944
3374_8.82_139.0262m/z	1.0228e-07	-23.221	8.1703e-11	10.088		778_L-Rhamnose, 4TMS derivative	0.76129	0.76102	0.761	0.761
475_8.45_443.1013m/z	9.2677e-08	-23.363	8.1941e-11	10.086		779_Sebacic acid, 2TMS derivative	0.93022	0.92965	0.92967	0.92967
1907_6.93_699.1590m/z	4.1373e-08	-24.527	8.1994e-11	10.086		780_Pentanoic acid, 3-methyl-2-trimethylsilyloxy-, trimethylsilyl ester	1.1297	1.1289	1.1288	1.1288
3185_13.89_567.2927m/z	1.7194e-08	-25.794	8.2056e-11	10.086		781_5-Methyluridine, 3TMS derivative	1.125	1.1242	1.1241	1.1241
2026_13.00_347.2214m/z	2.7605e-08	-25.11	8.2056e-11	10.086		782_Ethyl D-glucopyranoside, 4TMS derivative	1.1249	1.1241	1.1241	1.1241
3234_15.22_352.2854m/z	4.239e-08	-24.492	8.2056e-11	10.086		785_Uridine, 3TMS derivative	1.0937	1.0931	1.0931	1.0931
2945_6.95_225.0797m/z	6.8091e-08	-23.808	8.2056e-11	10.086		786_Eicosanoic acid, TMS	1.0971	1.0965	1.0965	1.0965
1958_12.97_642.4625m/z	9.3737e-08	-23.347	8.2056e-11	10.086		787_Methyl 13-hydroxy-12-methoxy-9-octadecenoate, E-, TMS derivative	1.1174	1.1166	1.1165	1.1165
1137_13.47_313.2362m/z	9.9031e-08	-23.268	8.2056e-11	10.086		788_Rhein, 3TMS derivative	1.1297	1.1289	1.1288	1.1288
1520_13.02_315.7620m/z	1.37e-07	-22.799	8.2056e-11	10.086		791_7-3-Hydroxy-propyl-bicyclo2.2.1heptan-2-one, TBDMS derivative	1.1019	1.1011	1.1011	1.1011
3346_4.64_892.2472m/z	1.4608e-07	-22.707	8.2056e-11	10.086		792_5,8,11-Eicosatrienoic acid, Z-, TMS derivative	0.39181	0.40336	0.40363	0.40368
91_Diclofenac	1.1607e-09	-29.682	8.2246e-11	10.085		793_Ethyl D-glucopyranoside, 4TMS derivative	1.1275	1.1267	1.1266	1.1266
2589_9.07_423.1074m/z	1.1087e-07	-23.105	8.2246e-11	10.085		794_L-Ribulose, tetrakistrimethylsilyl ether, ethyloxime isomer 2	0.19361	0.20032	0.20169	0.20189
1682_6.97_937.1637m/z	9.1065e-09	-26.71	8.2504e-11	10.084		795_Benzene, 1-trimethylsilyl-3-nitro-	1.11	1.1093	1.1093	1.1093
1745_4.64_428.1556m/z	4.4414e-08	-24.424	8.276e-11	10.082		796_Analyte 1150	1.1296	1.1288	1.1288	1.1288
2899_7.14_155.1066m/z	1.7683e-07	-22.431	8.276e-11	10.082		797_Allonic acid, lactone, 4TMS derivavative	1.1266	1.1258	1.1257	1.1257
743_9.21_423.2647m/z	4.1119e-08	-24.536	8.3083e-11	10.08		798_Dimethyl hexopyranosiduronate, D-, 3TMS derivative	1.1268	1.126	1.1259	1.1259
1986_12.89_285.2055m/z	8.1329e-08	-23.552	8.3083e-11	10.08		799_Bamifylline	0.32573	0.34023	0.34057	0.34062
1744_11.80_329.2281m/z	1.9758e-07	-22.271	8.3083e-11	10.08		800_L-Rhamnose, 4TMS derivative	1.1298	1.1289	1.1289	1.1289
3490_8.52_327.6736m/z	3.2487e-08	-24.876	8.3278e-11	10.079		801_Analyte 1158	1.1297	1.1289	1.1289	1.1288
3365_9.47_273.1696m/z	9.9415e-08	-23.262	8.3318e-11	10.079		802_Arachidonic acid, TMS derivative	1.1291	1.1284	1.1283	1.1283
3318_10.92_391.2121m/z	2.6129e-08	-25.19	8.3462e-11	10.079		803_L-Rhamnose, 4TMS derivative	1.1233	1.1225	1.1224	1.1224
1806_5.87_458.1122m/z	1.1365e-07	-23.069	8.3828e-11	10.077		804_Erythritol, 4TMS derivative	1.0964	1.0955	1.0955	1.0955
1052_17.02_575.4679m/z	1.4118e-09	-29.4	8.4001e-11	10.076		805_5-Tetradecene, E-	0.14335	0.17295	0.17296	0.1733
5804_16.35_371.3163m/z	3.7062e-09	-28.007	8.4001e-11	10.076		806_5-Methyluridine, 3TMS derivative	1.1297	1.1289	1.1289	1.1288
3207_6.83_817.1625m/z	2.1683e-08	-25.459	8.4001e-11	10.076		808_Ethyl D-glucopyranoside, 4TMS derivative	1.126	1.1252	1.1251	1.1251
3384_11.40_784.4257m/z	2.2741e-08	-25.39	8.4001e-11	10.076		809_Ethyl D-glucopyranoside, 4TMS derivative	1.1266	1.1257	1.1257	1.1257
1565_8.99_181.0132m/z	4.6614e-08	-24.355	8.4001e-11	10.076		811_2-Trimethylsilyloxysebacic acid, bistrimethylsilyl- ester	1.1137	1.1131	1.113	1.113
2240_5.24_375.0711m/z	4.8378e-08	-24.301	8.4001e-11	10.076		812_N-Nervonoyltaurine	0.81475	0.81532	0.81563	0.81566
1517_4.98_890.2242m/z	6.6134e-08	-23.85	8.4001e-11	10.076		814_Cyclohexene, 3,3-dimethyl-1-trimethylsilyloxy-	0.15994	0.16982	0.17077	0.17123
48_7.04_461.0713m/z	7.0766e-08	-23.752	8.4001e-11	10.076		815_2-Trimethylsilyloxyheptanoic acid, trimethylsilyl ester	1.1297	1.1289	1.1289	1.1289
3392_4.64_580.2023m/z	7.4605e-08	-23.676	8.4001e-11	10.076		816_2-Trimethylsilyloxysebacic acid, bistrimethylsilyl- ester	1.1282	1.1274	1.1274	1.1273
2960_9.38_463.2924m/z	9.0925e-08	-23.391	8.4001e-11	10.076		817_Analyte 1181	0.86037	0.86296	0.86299	0.86299
3309_7.81_181.1226m/z	1.4043e-07	-22.764	8.4001e-11	10.076		818_Dodecanoic acid, 7,11-dimethyl-3-trimethylsilyloxy-3- trimethylsilyloxymethyl-, trimethylsilyl ester	1.1225	1.1217	1.1217	1.1217
6663_6.42_333.1367m/z	1.5282e-07	-22.642	8.4001e-11	10.076		819_Dimethyl hexopyranosiduronate, D-, 3TMS derivative	1.1274	1.1266	1.1266	1.1265
2969_4.83_422.1453m/z	1.5681e-07	-22.604	8.4001e-11	10.076		820_D--Gluconolactone, 4TMS derivative	1.1297	1.1289	1.1289	1.1289
3344_16.32_459.3324m/z	1.6373e-07	-22.542	8.4001e-11	10.076		821_Acetin, bis-1,3-trimethylsilyl ether	1.1248	1.124	1.1239	1.1239
2488_11.50_492.2722m/z	1.7348e-07	-22.459	8.4001e-11	10.076		822_L-Rhamnose, 4TMS derivative	1.1298	1.129	1.1289	1.1289
660_0.98_503.8033m/z	1.8628e-07	-22.356	8.4001e-11	10.076		823_Analyte 1192	1.1297	1.1289	1.1289	1.1289
6603_5.70_277.1075m/z	2.1471e-07	-22.151	8.4001e-11	10.076		824_cis-11,14-Eicosadienoic acid, tert-butyldimethylsilyl ester	0.42896	0.44097	0.4412	0.44122
1808_7.49_265.0743m/z	2.3432e-07	-22.025	8.4001e-11	10.076		825_3,4-Dihydroxy-5-methyl-dihydrofuran-2-one, D-, 2TMS derivative	0.31336	0.31325	0.31339	0.31365
3201_14.64_387.2182m/z	7.5919e-09	-26.973	8.4031e-11	10.076		826_1-Methyladenosine,tristrimethylsilyl ether	1.1128	1.1121	1.112	1.112
5279_8.26_455.1014m/z	7.0439e-08	-23.759	8.4031e-11	10.076		828_Benzoic acid, 5-methoxy-2-trimethylsilyloxy-, trimethylsilyl ester	0.79849	0.79794	0.79798	0.79803
3334_8.50_781.1483m/z	1.6235e-07	-22.554	8.4031e-11	10.076		829_Pyrazine-2-carboxamide, N-tert-butyldimethylsilyl	0.79649	0.79594	0.79598	0.79603
3407_9.41_242.0574m/z	9.9627e-08	-23.259	8.4225e-11	10.075		830_D-Glucuronic acid- lactone, 3TMS derivative	0.74089	0.74077	0.74075	0.74075
5683_7.36_423.1562m/z	11406000000	33.409	8.4255e-11	10.074		831_1-Monopalmitin, 2TMS derivative	1.1262	1.1254	1.1254	1.1254
3333_6.13_919.1745m/z	1.3573e-08	-26.135	8.4255e-11	10.074		832_Demexiptiline	1.1205	1.1197	1.1197	1.1197
3212_15.31_527.3359m/z	1.6202e-08	-25.879	8.4255e-11	10.074		833_3-Propyl-5,6-bis-trimethylsilyl-1-trimethylsiloxy-1,2-dihydroborinine	1.126	1.1252	1.1252	1.1251
2597_15.26_461.3253m/z	2.2887e-08	-25.381	8.4255e-11	10.074		835_5-Iodouridine	1.126	1.1252	1.1251	1.1251
3133_8.80_771.2292m/z	3.9882e-08	-24.58	8.4255e-11	10.074		837_Acetic acid, bistrimethylsilyloxyl-, trimethylsilyl ester	0.94507	0.94536	0.94552	0.94552
3215_5.37_415.0723m/z	8.9087e-08	-23.42	8.4255e-11	10.074		838_13-Docosenoic acid, Z-, TMS derivative	1.1296	1.1288	1.1287	1.1287
5930_9.56_579.1857m/z	1.0276e-07	-23.214	8.4255e-11	10.074		841_Analyte 1216	0.22502	0.22544	0.22606	0.22611
3330_12.64_225.1126m/z	1.0313e-07	-23.209	8.4255e-11	10.074		842_2-Trimethylsilyloxyheptanoic acid, trimethylsilyl ester	0.17728	0.17956	0.18269	0.1827
3169_12.25_526.3366m/z	1.4003e-07	-22.768	8.4255e-11	10.074		843_1-Methyladenosine,tristrimethylsilyl ether	0.61264	0.61368	0.6143	0.61437
2270_7.66_803.2332m/z	1.5358e-07	-22.634	8.4255e-11	10.074		845_L-Glucono-1,4-lactone 2S,3R,4S,5S-, 4TMS derivative	1.1257	1.1249	1.1249	1.1249
5282_1.22_253.0379m/z	1.5797e-07	-22.594	8.4255e-11	10.074		846_L-Glucono-1,4-lactone 2S,3R,4S,5S-, 4TMS derivative	0.95021	0.94982	0.94979	0.94982
3183_6.60_469.0423m/z	4.6133e-08	-24.37	8.4345e-11	10.074		847_2-Butene-1,4-diol, E-, 2TMS derivative	0.14914	0.15055	0.15066	0.15072
3952_12.02_485.3111m/z	2.186e-07	-22.125	8.4345e-11	10.074		848_Dihydroxyacetone, 2TMS derivative	0.92288	0.9222	0.92219	0.92221
2814_16.31_531.3678m/z	1.2837e-07	-22.893	8.445e-11	10.073		849_Behenic acid, TBDMS derivative	0.80532	0.80476	0.8048	0.80484
3223_9.82_329.1066m/z	7.0077e-08	-23.766	8.4645e-11	10.072		851_L-Glucono-1,4-lactone 2S,3R,4S,5S-, 4TMS derivative	0.6043	0.60835	0.60902	0.60903
1568_1.03_787.2397m/z	8.26e-08	-23.529	8.4767e-11	10.072		852_Ethyl D-glucopyranoside, 4TMS derivative	1.1273	1.1264	1.1264	1.1264
3027_4.50_580.2222m/z	7.5364e-08	-23.662	8.5089e-11	10.07		853_Zimeldine	1.121	1.1202	1.1202	1.1202
1523_1.55_632.2029m/z	9.488e-08	-23.329	8.5177e-11	10.07		854_Analyte 1236	0.96761	0.96691	0.96691	0.96692
2521_17.83_551.4676m/z	1.4217e-07	-22.746	8.5301e-11	10.069		855_Analyte 1237	0.8058	0.80706	0.80742	0.80743
1245_15.70_394.3321m/z	1.8737e-08	-25.67	8.5408e-11	10.069		856_1-Methyladenosine,tristrimethylsilyl ether	1.1242	1.1234	1.1233	1.1233
5822_17.65_369.3361m/z	2.7492e-08	-25.116	8.5461e-11	10.068		857_Erythritol, 4TMS derivative	1.1274	1.1266	1.1266	1.1265
2967_12.49_555.3520m/z	3.5528e-08	-24.746	8.5461e-11	10.068		858_Gulonic acid, lactone, 4TMS derivavative	0.80392	0.80389	0.80397	0.80398
4222_9.41_345.2277m/z	6.346e-08	-23.91	8.5461e-11	10.068		859_Dimethyl hexopyranosiduronate, D-, 3TMS derivative	0.71084	0.71143	0.71151	0.71151
4900_7.54_961.1628m/z	1.8337e-07	-22.379	8.5461e-11	10.068		860_D-Arabinose, tetrakistrimethylsilyl ether, ethyloxime isomer 2	1.1297	1.1289	1.1289	1.1289
2484_11.79_171.1019m/z	1.999e-07	-22.254	8.5461e-11	10.068		861_D-Xylopyranose, 4TMS derivative	1.1279	1.127	1.127	1.127
844_4.08_282.0846m/z	2.2814e-07	-22.064	8.5461e-11	10.068		862_17,20,21-Trihydroxypregn-1-ene-3,11-dione	0.24135	0.24156	0.24211	0.24215
1436_8.35_633.2581m/z	1.0206e-07	-23.224	8.5578e-11	10.068		863_2-linoleoylglycerol, 2TMS derivative	1.1241	1.1233	1.1232	1.1232
1810_8.47_335.1525m/z	2.0313e-07	-22.231	8.5708e-11	10.067		865_2-Palmitoylglycerol, 2TMS derivative	0.79678	0.79676	0.79684	0.79685
3292_6.44_294.0319m/z	8.3473e-08	-23.514	8.5863e-11	10.066		867_Dimethyl hexopyranosiduronate, D-, 3TMS derivative	1.1263	1.1255	1.1254	1.1254
3295_8.47_289.0347m/z	2.0756e-07	-22.2	8.6003e-11	10.065		868_L-Alanine, N-3,4-bistrimethylsilyloxycinnamoyl-, methyl ester	0.92149	0.92096	0.92099	0.92098
2551_12.85_765.3893m/z	2.3128e-08	-25.366	8.635e-11	10.064		869_1,5-Anhydrohexitol, 4TMS derivative	1.1199	1.1191	1.1191	1.1191
3887_13.69_788.5415m/z	7.4604e-09	-26.998	8.6379e-11	10.064		870_1,4-benzenediol, 5-hexadecyl-2-methyl-3-octylthio-	1.1082	1.1075	1.1074	1.1074
2946_6.14_667.3290m/z	6.6258e-08	-23.847	8.6379e-11	10.064		871_Trimethylsilyl tricosanoate	0.81594	0.82041	0.82039	0.82038
3974_11.45_285.2065m/z	1.5826e-07	-22.591	8.6379e-11	10.064		873_L-Glucono-1,4-lactone 2S,3R,4S,5S-, 4TMS derivative	1.1274	1.1266	1.1265	1.1265
2263_8.46_589.1706m/z	3.5073e-08	-24.765	8.6464e-11	10.063		874_1-Monolinolein, 2TMS derivative	1.1163	1.1156	1.1155	1.1155
4818_7.64_161.0242m/z	1.0767e-07	-23.147	8.6464e-11	10.063		875_Glucuronolactone, trisO-trimethylsilyl-	0.85479	0.85749	0.85752	0.85752
3221_8.27_392.1009m/z	1.3637e-07	-22.806	8.6464e-11	10.063		876_1-Monooleoylglycerol, 2TMS derivative	1.1055	1.1049	1.1049	1.1048
3356_6.46_312.0422m/z	1.584e-07	-22.59	8.6464e-11	10.063		878_L-Rhamnose, 4TMS derivative	1.1252	1.1244	1.1243	1.1243
3106_5.22_213.1112m/z	1.8252e-07	-22.385	8.6464e-11	10.063		879_1-Methyladenosine,tristrimethylsilyl ether	1.1236	1.1228	1.1228	1.1228
727_6.12_283.0674m/z	6.5869e-08	-23.856	8.6555e-11	10.063		880_6icyclo4.3.0nonane, 5iodomethyl-1isopropenyl-45dimethyl-,	0.80105	0.80236	0.80273	0.80273
2242_8.58_427.0104m/z	1.5792e-07	-22.594	8.6555e-11	10.063		881_Dimethyl hexopyranosiduronate, D-, 3TMS derivative	1.127	1.1262	1.1262	1.1262
720_6.30_341.0694m/z	2.3329e-07	-22.031	8.6555e-11	10.063		882_Docosanol, TMS derivative	1.1258	1.125	1.125	1.125
3208_8.20_603.1144m/z	9.84e-08	-23.277	8.7007e-11	10.06		883_Allonic acid, lactone, 4TMS derivavative	1.1271	1.1263	1.1263	1.1263
1970_6.93_474.0771m/z	7.8694e-08	-23.599	8.7243e-11	10.059		884_L-Rhamnose, 4TMS derivative	0.22427	0.24568	0.24621	0.24629
2576_7.91_327.0878m/z	8.8519e-08	-23.429	8.7379e-11	10.059		886_Allonic acid, lactone, 4TMS derivavative	1.0688	1.068	1.068	1.068
2619_5.76_727.2430m/z	1.6897e-07	-22.497	8.7379e-11	10.059		888_D-Lyxose, 4TMS derivative	0.7761	0.7801	0.78011	0.7801
1821_4.50_331.2336m/z	2.3585e-07	-22.016	8.7379e-11	10.059		889_D-Xylose, 4TMS derivative	1.1273	1.1265	1.1264	1.1264
3377_8.97_879.2109m/z	4.2988e-08	-24.471	8.7524e-11	10.058		890_15-Tetracosenoic acid, Z-, TMS derivative	1.1264	1.1256	1.1255	1.1255
3837_8.16_473.0718m/z	2.1144e-07	-22.173	8.7524e-11	10.058		891_2-Propanone, 1,3-bistrimethylsilyloxy-, O-bistrimethylsilyloxyphosphinyloxime	0.95836	0.95854	0.95869	0.95868
778_7.14_553.1552m/z	9.5299e-08	-23.323	8.9216e-11	10.05		892_Allonic acid, lactone, 4TMS derivavative	1.1274	1.1266	1.1265	1.1265
3253_6.46_373.0590m/z	5.5885e-08	-24.093	8.9375e-11	10.049		893_Butanoic acid, 2-pentafluoropropionylamino-, isopropyl ester, L-	1.1297	1.1289	1.1289	1.1289
1617_8.84_385.2200m/z	1.6451e-07	-22.535	8.9505e-11	10.048		894_Dimethyl hexopyranosiduronate, D-, 3TMS derivative	1.1249	1.1241	1.1241	1.1241
1737_8.36_801.3539m/z	1.8171e-07	-22.392	8.9505e-11	10.048		895_Zimeldine	1.1297	1.1289	1.1288	1.1288
2994_10.47_271.0237m/z	1.2249e-07	-22.961	8.9718e-11	10.047		896_Lignoceric acid, TMS derivative	0.92811	0.92756	0.92759	0.92759
5136_16.71_199.8489m/z	6487900000	32.595	9.0279e-11	10.044		897_Lignoceric acid, TMS derivative	1.1253	1.1245	1.1244	1.1244
3249_5.20_972.3108m/z	4.3749e-09	-27.768	9.0279e-11	10.044		900_D-Xylose, 4TMS derivative	1.1072	1.1064	1.1064	1.1064
3327_17.07_753.3731m/z	6.7483e-09	-27.143	9.0279e-11	10.044		901_L-Glucono-1,4-lactone 2S,3R,4S,5S-, 4TMS derivative	1.1271	1.1263	1.1263	1.1263
3321_8.82_383.0749m/z	2.3439e-08	-25.346	9.0279e-11	10.044		902_Dimethyl hexopyranosiduronate, D-, 3TMS derivative	1.1252	1.1244	1.1244	1.1244
2314_15.47_459.3114m/z	4.2514e-08	-24.487	9.0279e-11	10.044		903_L-Alanine, N-3,4-bistrimethylsilyloxycinnamoyl-, methyl ester	0.94631	0.94659	0.94675	0.94675
2233_11.08_507.2614m/z	1.1729e-07	-23.023	9.0279e-11	10.044		904_1-Tricosanol, TMS derivative	1.1256	1.1248	1.1247	1.1247
2236_8.50_794.2678m/z	1.8878e-07	-22.337	9.0279e-11	10.044		905_Ethyl D-glucopyranoside, 4TMS derivative	1.127	1.1262	1.1262	1.1262
4427_11.58_591.3384m/z	2.0351e-07	-22.228	9.0279e-11	10.044		906_Dimethyl hexopyranosiduronate, D-, 3TMS derivative	0.9232	0.92364	0.92382	0.92382
3081_4.50_536.1977m/z	1.3888e-07	-22.78	9.0467e-11	10.044		907_Dimethyl hexopyranosiduronate, D-, 3TMS derivative	1.1247	1.1239	1.1238	1.1238
152_4.41_665.2022m/z	1.6248e-07	-22.553	9.0467e-11	10.044		910_Dimethyl hexopyranosiduronate, D-, 3TMS derivative	1.1212	1.1204	1.1204	1.1204
3389_6.62_962.1328m/z	6.1248e-08	-23.961	9.0547e-11	10.043		911_L-Rhamnose, 4TMS derivative	0.19952	0.23418	0.23439	0.23439
3306_1.13_250.1083m/z	1.354e-07	-22.816	9.0547e-11	10.043		912_Dimethyl hexopyranosiduronate, D-, 3TMS derivative	1.1251	1.1243	1.1242	1.1242
2303_10.24_689.1141m/z	4.4562e-08	-24.42	9.0599e-11	10.043		914_D---Lyxopyranose, 4TMS derivative	1.1257	1.1249	1.1248	1.1248
3313_5.25_779.2370m/z	9.6193e-08	-23.309	9.0599e-11	10.043		915_Pentacosanoic acid, trimethylsilyl ester	0.45974	0.47104	0.47102	0.47111
1505_3.13_151.0253m/z	1.2964e-07	-22.879	9.0599e-11	10.043		916_L-Rhamnose, 4TMS derivative	1.1297	1.1289	1.1289	1.1289
2866_13.64_537.3390m/z	1.4902e-07	-22.678	9.0599e-11	10.043		917_1-Hexacosanol, TMS derivative	1.1211	1.1204	1.1203	1.1203
6058_7.78_597.1878m/z	1.6524e-07	-22.529	9.0599e-11	10.043		919_L-Rhamnose, 4TMS derivative	1.1272	1.1264	1.1264	1.1263
1308_12.40_307.1908m/z	4.2585e-09	-27.807	9.0737e-11	10.042		920_D-Xylopyranose, 4TMS derivative	1.1273	1.1265	1.1264	1.1264
2002_5.42_351.0720m/z	2.3367e-08	-25.351	9.0964e-11	10.041		921_1-Tetracosanol, TMS derivative	1.1242	1.1234	1.1233	1.1233
2420_10.29_767.0848m/z	9.2861e-08	-23.36	9.1271e-11	10.04		922_D--Xylose, 4TMS derivative	1.1271	1.1263	1.1263	1.1262
3173_6.97_807.1773m/z	2.1393e-08	-25.478	9.1297e-11	10.04		923_Coumarin-suberoylanilide hydroxamic acid	0.80766	0.80885	0.80919	0.80919
3386_9.45_641.2208m/z	1.9963e-07	-22.256	9.1297e-11	10.04		924_Demexiptiline	1.1297	1.1289	1.1289	1.1289
5022_9.86_669.3835m/z	1.4077e-07	-22.76	9.1362e-11	10.039		925_2-Hydroxyimino-N-2-iodophenylacetamide, 2TMS derivative	1.1233	1.1225	1.1225	1.1225
2631_9.15_471.1312m/z	1.9645e-07	-22.279	9.1498e-11	10.039		926_Demexiptiline	0.94626	0.94557	0.94557	0.94559
3345_4.62_576.1768m/z	1.7386e-07	-22.456	9.1734e-11	10.037		927_Analyte 1323	1.1297	1.1289	1.1289	1.1289
5872_5.85_444.0952m/z	1.3169e-07	-22.856	9.193e-11	10.037		928_Analyte 1324	0.17936	0.17924	0.17927	0.18017
1659_15.12_251.2368m/z	5.6919e-08	-24.067	9.2462e-11	10.034		931_Demexiptiline	0.64406	0.64359	0.64371	0.64379
1772_8.79_549.0853m/z	5.6659e-08	-24.073	9.2926e-11	10.032		933_Hexacosanoic acid, TMS derivative	1.127	1.1262	1.1262	1.1262
5242_5.02_447.1499m/z	6435000000	32.583	9.3472e-11	10.029		934_Methyl xylopyranoside, 3TMS derivative	1.126	1.1252	1.1251	1.1251
563_0.95_695.1866m/z	5.0674e-08	-24.234	9.3472e-11	10.029		935_3,7-dioxa-2,8-disilanonane, 2,2,8,8-tetramethyl-5-propyl-5-trimethylsilyloxymethyl-	1.1238	1.123	1.123	1.123
361_7.53_219.0282m/z	1.8358e-07	-22.377	9.3472e-11	10.029		936_Gluonic acid, lactone, 4TMS derivavative	0.92793	0.92725	0.92723	0.92725
3353_7.81_265.1041m/z	1.8707e-07	-22.35	9.3472e-11	10.029		938_Niflumic acid	1.1297	1.1289	1.1288	1.1288
2793_5.89_361.0956m/z	4.4811e-08	-24.412	9.3692e-11	10.028		939_Allonic acid, lactone, 4TMS derivavative	1.1297	1.1289	1.1289	1.1289
4056_7.93_291.1258m/z	2.3507e-07	-22.02	9.3692e-11	10.028		940_Tyr-Asp-Lys	0.60252	0.60679	0.60753	0.60754
6524_5.69_580.0752m/z	8.9413e-08	-23.415	9.3794e-11	10.028		942_2,3,4-Trihydroxybutyric acid tetrakistrimethylsilyl deriv., , R,R-	1.1264	1.1256	1.1256	1.1256
2474_12.90_307.1904m/z	1.5362e-07	-22.634	9.3794e-11	10.028		943_D---Lyxopyranose, 4TMS derivative	1.1264	1.1256	1.1256	1.1256
1407_12.94_269.2107m/z	1.5586e-07	-22.613	9.3794e-11	10.028		944_3-Hydroxypicolinic acid, 2TMS derivative	1.1257	1.1249	1.1248	1.1248
838_13-Docosenoic acid, Z-, TMS derivative	3.7534e-10	-31.311	9.3915e-11	10.027		945_Demexiptiline	0.19039	0.21951	0.21957	0.21963
2150_7.77_603.1156m/z	9.4301e-08	-23.338	9.4186e-11	10.026		946_2-Hydroxyimino-N-2-iodophenylacetamide, 2TMS derivative	1.0912	1.0905	1.0905	1.0905
3435_4.85_840.3819m/z	1.7865e-07	-22.416	9.4186e-11	10.026		947_Ethyl D-glucopyranoside, 4TMS derivative	1.1238	1.123	1.123	1.123
3267_6.30_345.6323m/z	1.5823e-07	-22.591	9.4627e-11	10.024		948_Analyte 1348	0.31841	0.31847	0.31889	0.31893
6005_5.93_895.3207m/z	8.1428e-08	-23.55	9.4828e-11	10.023		949_17,20,21-Trihydroxypregn-1-ene-3,11-dione	1.1297	1.1289	1.1288	1.1288
3339_9.07_769.4406m/z	1.0465e-07	-23.188	9.6502e-11	10.015		950_1-Octacosanol, TMS derivative	1.1291	1.1283	1.1282	1.1282
3351_7.96_696.1378m/z	1.655e-07	-22.527	9.6502e-11	10.015		952_D-Xylose, 4TMS derivative	1.1253	1.1245	1.1244	1.1244
452_3-Methylglutaric acid, 2TMS derivative	3473000000000	41.659	9.6577e-11	10.015		953_1-Hexacosanol, TMS derivative	1.1296	1.1288	1.1288	1.1287
1358_16.70_593.4779m/z	6.7558e-09	-27.141	9.6577e-11	10.015		954_Analyte 1355	1.1265	1.1257	1.1256	1.1256
3119_7.27_679.1141m/z	1.7398e-08	-25.776	9.6577e-11	10.015		955_Arabinose, 4TMS derivative	1.1264	1.1256	1.1255	1.1255
2836_4.69_408.1299m/z	3.3388e-08	-24.836	9.6577e-11	10.015		956_L-Rhamnose, 4TMS derivative	0.7872	0.78859	0.78924	0.78931
3165_12.77_585.3270m/z	5.32e-08	-24.164	9.6577e-11	10.015		958_1,3-Dithiolane, 2-28-norurs-12-en-17-yl-	0.78842	0.78818	0.78816	0.78816
3011_12.07_431.5287m/z	5.9478e-08	-24.003	9.6577e-11	10.015		959_Ethyl D-glucopyranoside, 4TMS derivative	1.1273	1.1265	1.1264	1.1264
6204_10.97_492.2727m/z	7.705e-08	-23.63	9.6577e-11	10.015		961_Analyte 1363	0.94237	0.94227	0.94243	0.94245
3312_8.08_365.1952m/z	1.4626e-07	-22.705	9.6577e-11	10.015		962_Ergosterol, TMS derivative	0.18871	0.18919	0.18992	0.18999
1447_4.60_380.1561m/z	1.8014e-07	-22.404	9.7882e-11	10.009		963_Hyodeoxycholic acid	0.15079	0.15258	0.15574	0.15576
4158_7.83_515.1207m/z	1.1748e-07	-23.021	9.8106e-11	10.008		964_Campesterol, TMS derivative	0.92773	0.92705	0.92703	0.92706
5303_5.91_486.1078m/z	8.0733e-08	-23.562	9.9019e-11	10.004		965_Campesterol, TMS derivative	1.1265	1.1257	1.1257	1.1256
3819_12.02_529.3394m/z	1.4114e-07	-22.756	9.9019e-11	10.004		966_Adenosine 2',3'-cyclic monophosphate	0.7691	0.76919	0.76924	0.76923
4442_4.93_179.0339m/z	1.6046e-07	-22.571	9.9019e-11	10.004		968_Stigmasterol, TMS derivative	1.1267	1.1258	1.1258	1.1258
1496_17.37_677.4062m/z	2.0059e-08	-25.571	9.9212e-11	10.003		970_Ethylene glycol dodecyl ether sulfate	0.19579	0.23059	0.2308	0.2308
2036_11.53_580.3258m/z	3.6373e-08	-24.713	9.9212e-11	10.003		971_Bilobol C171 2TMS	0.67839	0.67805	0.67802	0.67809
3057_6.37_343.0836m/z	6.6847e-08	-23.835	9.9212e-11	10.003		972_Dimethyl hexopyranosiduronate, D-, 3TMS derivative	1.1297	1.1289	1.1288	1.1288
2595_14.90_355.2835m/z	7.0695e-08	-23.754	9.9212e-11	10.003		973_Seychellene	1.125	1.1242	1.1242	1.1241
4586_4.52_360.1774m/z	1.7814e-07	-22.42	9.9805e-11	10.001		974_Arachidonoylglycine	0.67848	0.67884	0.67889	0.6789
2269_5.92_275.0909m/z	9.2334e-08	-23.369	9.984e-11	10.001		976_Stigmast-5-ene, 3trimethylsiloxy-, 24S-	1.1266	1.1258	1.1257	1.1257
2873_15.72_285.2048m/z	8.4235e-08	-23.501	1.0002e-10	9.9999		977_Stigmastanol, TMS derivative	0.77973	0.77979	0.77984	0.77983
2649_8.86_299.0195m/z	1.0357e-07	-23.203	1.0002e-10	9.9999		978_Gorgost-5-en-3-ol, 3-, TMS derivative	1.1208	1.12	1.1199	1.1199
3355_12.40_769.3040m/z	1.3241e-08	-26.17	1.0067e-10	9.9971		980_Amyrin, TMS derivative	1.1166	1.116	1.1159	1.1159
3373_12.26_553.3375m/z	5.9299e-08	-24.007	1.0095e-10	9.9959		981_Farnesol, E,E-, TMS derivative	1.1183	1.1176	1.1176	1.1176
3439_11.29_901.0799m/z	1.6034e-07	-22.572	1.0095e-10	9.9959		982_3Lanosta-911,24-dien-3-ol, TMS derivative	1.1223	1.1216	1.1215	1.1215
4088_11.55_291.1936m/z	1.9802e-07	-22.268	1.0095e-10	9.9959		983_Analyte 1389	1.1297	1.1289	1.1288	1.1288
3018_10.61_268.0367m/z	4.575e-08	-24.382	1.01e-10	9.9957		984_L-Glucono-1,4-lactone 2S,3R,4S,5S-, 4TMS derivative	1.0764	1.0761	1.0761	1.0761
225_5.75_471.1079m/z	2.4267e-08	-25.296	1.0115e-10	9.995		985_Allonic acid, lactone, 4TMS derivavative	1.1297	1.1289	1.1289	1.1289
205_5.07_839.2857m/z	7.2528e-08	-23.717	1.0115e-10	9.995		986_Amyrin, TMS derivative	1.1179	1.1171	1.1171	1.117
1522_16.36_573.4547m/z	1.3833e-07	-22.785	1.0115e-10	9.995		987_--Isolongifolol, TMS derivative	0.60893	0.61021	0.61083	0.6109
3230_4.79_310.1277m/z	2.2373e-07	-22.092	1.0115e-10	9.995		988_trans-1,4-Cyclohexanedicarboxylic acid, bistert-butyldimethylsilyl ester	1.1183	1.1176	1.1176	1.1176
3440_4.88_578.2222m/z	1.3848e-07	-22.784	1.0135e-10	9.9942		989_D--Xylopyranose, 4TMS derivative	1.1242	1.1234	1.1234	1.1234
2142_13.91_649.3558m/z	1.8274e-07	-22.384	1.0135e-10	9.9942		991_Olean-12-en-3-ol, acetate, 3-	1.1199	1.1191	1.1191	1.1191
2308_15.74_437.3268m/z	1.0366e-08	-26.523	1.0165e-10	9.9929		992_6S-2,3,8,8-Tetramethyltricyclo5.2.2.01,6undec-2-ene	1.1144	1.1137	1.1136	1.1136
3396_15.22_523.3595m/z	2.0348e-07	-22.229	1.0224e-10	9.9904		993_Ethyl D-glucopyranoside, 4TMS derivative	0.93292	0.93446	0.93446	0.93446
3078_14.00_485.3480m/z	4.5015e-08	-24.405	1.0234e-10	9.9899		994_cis-3,14-Clerodadien-13-ol	1.1186	1.1179	1.1179	1.1179
744_Kojic acid, 2TMS derivative	1.3778e-11	-36.079	1.0236e-10	9.9899		995_Lup-2029-en-3-ol, acetate, 3-	1.117	1.1163	1.1162	1.1162
2746_12.45_471.3308m/z	1.094e-07	-23.124	1.0236e-10	9.9899		996_Arabinose, 4TMS derivative	0.78642	0.78603	0.786	0.78601
2549_9.73_423.1099m/z	1.3464e-07	-22.824	1.0245e-10	9.9895		997_Analyte 1403	1.1297	1.1289	1.1288	1.1288
1630_5.34_353.0882m/z	4.4544e-08	-24.42	1.028e-10	9.988		998_Spiro5.5undec-2-ene, 3,7,7-trimethyl-11-methylene-, --	1.1212	1.1205	1.1204	1.1204
2962_5.33_618.2170m/z	2.6965e-08	-25.144	1.0322e-10	9.9862		999_cis-3,14-Clerodadien-13-ol	1.1147	1.114	1.1139	1.1139
2852_4.45_353.0864m/z	2.4618e-07	-21.954	1.0322e-10	9.9862		1000_n-Hexadecanoic acid, dimethyltrimethylsilylmethylsilyl ester	0.23667	0.23727	0.23839	0.23861
1578_15.49_611.4877m/z	2.0693e-08	-25.526	1.0343e-10	9.9854		32_4.89_569.1916m/z	1.1296	1.1288	1.1288	1.1287
5644_8.52_328.1193m/z	1.7365e-07	-22.457	1.0372e-10	9.9841		41_8.53_439.1014m/z	1.1278	1.127	1.1269	1.1269
1681_8.10_337.0915m/z	2.3091e-07	-22.046	1.0385e-10	9.9836		42_7.02_447.0929m/z	0.80041	0.80305	0.80302	0.80304
86_7.53_397.0595m/z	1.6121e-07	-22.565	1.0405e-10	9.9827		45_5.12_998.4719m/z	1.1296	1.1288	1.1288	1.1288
3415_12.98_329.2326m/z	2.3639e-07	-22.012	1.0407e-10	9.9827		48_7.04_461.0713m/z	1.1296	1.1288	1.1288	1.1287
2169_8.50_317.1424m/z	8.674e-08	-23.459	1.048e-10	9.9796		52_11.53_438.0973m/z	0.032384	0.036059	0.043734	0.044504
3127_8.21_671.0853m/z	1.8758e-07	-22.346	1.049e-10	9.9792		71_7.57_489.1036m/z	1.1296	1.1288	1.1288	1.1288
6020_9.17_327.2175m/z	1.7895e-07	-22.414	1.0494e-10	9.979		73_6.47_339.0535m/z	1.1295	1.1287	1.1287	1.1287
2927_7.79_491.1018m/z	5.802e-08	-24.039	1.0523e-10	9.9778		74_1.04_763.2230m/z	0.71113	0.71383	0.71403	0.71404
2788_12.27_427.2334m/z	2.5918e-08	-25.201	1.0525e-10	9.9778		81_5.19_382.1138m/z	1.1296	1.1288	1.1288	1.1287
2910_8.21_555.2116m/z	2.1462e-07	-22.152	1.0525e-10	9.9778		82_4.44_381.1295m/z	0.77177	0.7714	0.77138	0.77139
3319_8.23_265.1058m/z	1.9021e-07	-22.326	1.0549e-10	9.9768		86_7.53_397.0595m/z	1.1296	1.1288	1.1287	1.1287
1794_13.12_306.2069m/z	6.0841e-09	-27.292	1.0591e-10	9.9751		93_11.53_393.0998m/z	0.35656	0.36293	0.36405	0.36405
3408_9.54_847.2202m/z	1.0851e-07	-23.136	1.0608e-10	9.9744		104_7.30_701.0958m/z	1.1295	1.1287	1.1286	1.1286
172_5.80_485.1236m/z	2.5948e-08	-25.2	1.0632e-10	9.9734		107_5.94_454.1172m/z	1.1296	1.1288	1.1288	1.1288
3427_13.59_496.2683m/z	8.7817e-08	-23.441	1.0632e-10	9.9734		115_7.21_441.0861m/z	0.74126	0.74333	0.74351	0.74352
5747_5.02_552.7119m/z	2.1667e-07	-22.138	1.0638e-10	9.9732		118_6.05_400.1055m/z	1.1295	1.1287	1.1287	1.1287
6520_17.75_222.8392m/z	8928900000	33.056	1.0735e-10	9.9692		120_7.30_339.5809m/z	1.1292	1.1284	1.1284	1.1284
2699_8.47_555.2091m/z	1.5308e-07	-22.639	1.0735e-10	9.9692		121_6.04_357.0644m/z	1.0131	1.0125	1.0125	1.0125
5238_9.45_423.1014m/z	2.1319e-07	-22.161	1.077e-10	9.9678		122_8.48_411.0748m/z	0.94509	0.94633	0.94631	0.94631
3443_7.95_637.1945m/z	8.4766e-08	-23.492	1.0832e-10	9.9653		129_11.53_361.1625m/z	0.75587	0.75582	0.75631	0.75631
2185_17.86_571.2885m/z	1.1099e-07	-23.103	1.0832e-10	9.9653		131_9.21_423.0750m/z	1.1297	1.1289	1.1288	1.1288
3182_10.63_359.0419m/z	1.7308e-07	-22.462	1.0846e-10	9.9647		138_5.06_840.4339m/z	1.1295	1.1287	1.1287	1.1287
2131_10.30_891.2476m/z	8.2305e-08	-23.534	1.094e-10	9.961		149_5.14_998.4732m/z	1.1297	1.1289	1.1288	1.1288
4815_12.79_269.2111m/z	1.6373e-07	-22.542	1.099e-10	9.959		151_5.09_515.2398m/z	0.92096	0.92045	0.92043	0.92042
1188_11.78_410.1379m/z	1.7803e-07	-22.421	1.099e-10	9.959		152_4.41_665.2022m/z	1.1296	1.1288	1.1287	1.1287
3363_11.38_363.2170m/z	6.4555e-08	-23.885	1.1029e-10	9.9575		154_8.30_441.0862m/z	1.1295	1.1287	1.1287	1.1287
3432_15.36_625.4639m/z	4.903e-08	-24.282	1.1069e-10	9.9559		155_6.66_820.1850m/z	1.1292	1.1284	1.1284	1.1284
3461_11.16_395.2205m/z	2.1355e-07	-22.159	1.1069e-10	9.9559		156_11.57_192.1146m/z	0.43138	0.43715	0.43787	0.43788
3448_6.44_135.0441m/z	2.3705e-07	-22.008	1.1069e-10	9.9559		159_11.13_287.2219m/z	1.1297	1.1289	1.1288	1.1288
3404_6.61_963.1377m/z	8.0868e-08	-23.56	1.1124e-10	9.9537		164_5.60_793.2541m/z	0.61196	0.61156	0.61162	0.61171
3210_12.38_553.3372m/z	3.8579e-08	-24.628	1.1185e-10	9.9514		168_5.75_385.1133m/z	0.93765	0.93925	0.93925	0.93925
1493_12.33_313.4005m/z	6.2613e-08	-23.929	1.1199e-10	9.9508		170_8.59_677.1687m/z	1.1296	1.1288	1.1288	1.1288
6627_13.43_603.3367m/z	1.4771e-08	-26.013	1.1347e-10	9.9451		172_5.80_485.1236m/z	1.1295	1.1288	1.1287	1.1287
3424_6.47_962.1348m/z	1.7507e-07	-22.446	1.1347e-10	9.9451		173_11.54_221.1519m/z	0.75967	0.75948	0.75995	0.75995
4257_14.87_517.3526m/z	2.729e-08	-25.127	1.1406e-10	9.9428		176_6.00_701.1710m/z	0.69851	0.70456	0.70454	0.70457
3224_5.26_707.2244m/z	9.5538e-08	-23.319	1.1426e-10	9.9421		180_6.26_275.0916m/z	0.90233	0.90423	0.90421	0.90421
2633_12.89_453.3196m/z	1.8693e-07	-22.351	1.147e-10	9.9404		182_5.86_513.1658m/z	1.051	1.0505	1.0504	1.0504
1747_7.56_488.0943n	1.6317e-07	-22.547	1.1598e-10	9.9356		185_7.39_340.0553m/z	0.80723	0.81088	0.81085	0.81088
3062_7.71_187.0977m/z	1.871e-07	-22.35	1.1649e-10	9.9337		187_5.09_840.3903m/z	1.1297	1.1289	1.1288	1.1288
2940_10.04_345.2276m/z	1.0941e-07	-23.124	1.1658e-10	9.9334		200_5.13_733.3870m/z	1.1292	1.1283	1.1283	1.1283
803_5.69_191.0553m/z	3.739e-08	-24.673	1.1686e-10	9.9323		205_5.07_839.2857m/z	1.1296	1.1288	1.1287	1.1287
3110_6.64_947.2057m/z	3.1698e-08	-24.911	1.1692e-10	9.9321		206_11.53_235.1329m/z	0.86725	0.8672	0.8675	0.86749
3411_7.96_263.1276m/z	7.5235e-08	-23.664	1.1692e-10	9.9321		216_5.27_582.1756m/z	1.1295	1.1288	1.1287	1.1287
216_5.27_582.1756m/z	1.0931e-07	-23.125	1.1931e-10	9.9233		217_5.09_310.1288m/z	1.0793	1.0789	1.0789	1.0789
3426_15.43_435.3109m/z	3.0445e-08	-24.969	1.194e-10	9.923		218_10.29_715.2019m/z	1.1293	1.1285	1.1285	1.1285
1998_15.13_607.4567m/z	4.0105e-09	-27.894	1.1984e-10	9.9214		225_5.75_471.1079m/z	1.1296	1.1288	1.1287	1.1287
3401_8.98_649.1947m/z	8.1183e-08	-23.554	1.1985e-10	9.9214		226_7.20_549.0879m/z	1.1294	1.1286	1.1286	1.1285
3399_9.07_467.0616m/z	2.2119e-07	-22.108	1.201e-10	9.9205		230_7.29_813.1320m/z	1.1297	1.1289	1.1288	1.1288
3360_9.85_377.1963m/z	7.2922e-08	-23.709	1.2243e-10	9.9121		231_11.53_208.1453n	0.85355	0.85325	0.8536	0.8536
3366_11.41_353.1499m/z	9.4443e-08	-23.336	1.2278e-10	9.9109		233_5.13_733.3441m/z	1.1297	1.1289	1.1288	1.1288
3387_12.69_365.2318m/z	1.1596e-07	-23.04	1.2302e-10	9.91		234_9.07_425.0907m/z	1.1297	1.1289	1.1288	1.1288
3402_12.01_649.3199m/z	1.8932e-07	-22.333	1.231e-10	9.9098		237_10.12_325.2001m/z	0.88564	0.88507	0.88511	0.88511
73_6.47_339.0535m/z	1.3054e-07	-22.869	1.2375e-10	9.9075		239_5.13_468.2139m/z	0.69013	0.6952	0.69529	0.6953
3379_8.73_457.1140m/z	8.7486e-08	-23.446	1.2432e-10	9.9055		241_5.24_509.1901m/z	0.74658	0.74769	0.74766	0.74772
5752_8.73_811.2600m/z	3.727e-08	-24.677	1.245e-10	9.9048		242_8.60_801.1667m/z	1.1296	1.1289	1.1288	1.1288
3446_6.56_474.0766m/z	6.101e-08	-23.966	1.245e-10	9.9048		246_9.77_317.1420m/z	1.1297	1.1289	1.1288	1.1288
3423_5.16_884.3520m/z	6.5549e-08	-23.863	1.2476e-10	9.9039		253_14.34_571.2884m/z	1.0352	1.0353	1.0352	1.0352
2271_8.27_329.1064m/z	1.0491e-07	-23.184	1.2476e-10	9.9039		256_8.55_327.2561m/z	1.1118	1.111	1.111	1.111
3375_6.98_345.0974m/z	7.5025e-08	-23.668	1.2529e-10	9.9021		264_10.13_715.2023m/z	1.1291	1.1283	1.1283	1.1283
3350_6.34_947.1486m/z	1.292e-09	-29.528	1.2715e-10	9.8957		267_6.14_429.1042m/z	1.1295	1.1287	1.1287	1.1286
4877_8.67_803.1826m/z	1.1733e-08	-26.345	1.275e-10	9.8945		268_1.01_748.0972m/z	0.92102	0.92037	0.92035	0.92038
3545_9.23_409.1874m/z	8.8324e-08	-23.433	1.275e-10	9.8945		274_5.09_575.2605m/z	1.1297	1.1289	1.1288	1.1288
3359_9.51_363.0503m/z	1.0433e-07	-23.192	1.275e-10	9.8945		278_10.12_307.1908m/z	1.1296	1.1288	1.1288	1.1288
3483_6.54_820.1781m/z	1.754e-07	-22.443	1.275e-10	9.8945		279_11.53_236.1044m/z	0.96907	0.96855	0.96873	0.96873
3953_15.13_605.4422m/z	1.7912e-08	-25.734	1.276e-10	9.8942		291_7.41_855.2198m/z	0.96469	0.9658	0.96578	0.96577
2409_14.89_443.3341m/z	2.6351e-08	-25.178	1.2772e-10	9.8937		293_4.36_135.0303m/z	1.1228	1.1219	1.1219	1.1219
2533_5.70_297.1333m/z	6.4525e-08	-23.886	1.2825e-10	9.8919		294_6.34_367.1028m/z	0.79671	0.7963	0.79629	0.79633
3233_14.12_459.3106m/z	6.7472e-08	-23.821	1.2825e-10	9.8919		302_4.53_331.0732m/z	0.60301	0.6032	0.60397	0.60397
3246_15.22_619.4207m/z	1.0705e-07	-23.155	1.2825e-10	9.8919		309_5.52_351.0715m/z	0.73816	0.73895	0.73897	0.73902
2821_13.75_293.3683m/z	5.367e-08	-24.151	1.2931e-10	9.8884		310_4.30_341.1079m/z	1.1166	1.1158	1.1158	1.1158
2816_8.38_257.0440m/z	1.3923e-07	-22.776	1.3006e-10	9.8859		314_7.20_507.1042m/z	1.1295	1.1287	1.1287	1.1287
4152_8.54_327.3050m/z	2.9389e-08	-25.02	1.3105e-10	9.8826		315_5.93_339.0522m/z	1.1296	1.1288	1.1288	1.1288
2892_10.14_440.1420m/z	2.1103e-07	-22.176	1.3163e-10	9.8806		316_8.55_327.6082m/z	1.1297	1.1289	1.1288	1.1288
2729_6.97_819.2120m/z	9.8391e-08	-23.277	1.3221e-10	9.8787		317_11.40_287.2218m/z	1.1234	1.1227	1.1226	1.1226
2513_7.73_355.1173m/z	1.8532e-07	-22.363	1.3221e-10	9.8787		319_8.06_543.1441m/z	1.1296	1.1288	1.1288	1.1288
3462_9.65_326.1604m/z	1.2009e-07	-22.989	1.3456e-10	9.8711		321_6.34_191.0551m/z	0.72415	0.72503	0.72501	0.72507
2751_9.54_605.1299m/z	2.2816e-07	-22.063	1.3481e-10	9.8703		323_0.72_209.0655m/z	0.34066	0.36106	0.36131	0.36132
3447_9.41_780.1599m/z	6.4867e-08	-23.878	1.349e-10	9.87		324_14.02_507.3053m/z	1.0932	1.0924	1.0924	1.0924
5000_0.99_539.1369m/z	9.9275e-08	-23.264	1.3586e-10	9.8669		329_8.58_823.2443m/z	1.1296	1.1288	1.1288	1.1288
3381_7.73_677.3354m/z	1.1464e-07	-23.056	1.3586e-10	9.8669		340_5.51_707.4262m/z	1.1296	1.1288	1.1288	1.1288
2360_13.06_271.2268m/z	1.5572e-07	-22.615	1.3586e-10	9.8669		341_7.36_855.1787m/z	1.0829	1.0822	1.0822	1.0822
3434_15.71_607.4554m/z	3.3566e-08	-24.828	1.368e-10	9.8639		346_7.45_293.0291m/z	0.11247	0.11308	0.11439	0.11494
3579_8.66_329.3214m/z	8.5085e-09	-26.808	1.3746e-10	9.8618		347_5.95_371.0799m/z	0.88046	0.87983	0.87982	0.87985
2399_12.86_374.2899m/z	1.9342e-07	-22.302	1.3746e-10	9.8618		351_7.39_351.0703m/z	1.0964	1.0957	1.0957	1.0957
1315_17.03_575.5065m/z	2.3003e-07	-22.052	1.3746e-10	9.8618		352_5.05_950.4077m/z	1.1296	1.1289	1.1288	1.1288
3175_8.64_659.2178m/z	5.3969e-09	-27.465	1.3763e-10	9.8613		353_5.55_357.0619m/z	0.45002	0.44993	0.45007	0.45025
2541_6.64_474.0829m/z	8.774e-08	-23.442	1.3763e-10	9.8613		355_10.11_209.1172m/z	1.1296	1.1288	1.1288	1.1288
3371_15.07_467.3380m/z	3.0589e-08	-24.962	1.3783e-10	9.8606		358_5.05_817.8421m/z	1.1297	1.1289	1.1288	1.1288
2978_5.22_243.9909m/z	8.5075e-08	-23.487	1.3783e-10	9.8606		360_14.02_279.2321m/z	0.6379	0.64833	0.64832	0.64835
154_8.30_441.0862m/z	3.1443e-08	-24.923	1.3922e-10	9.8563		361_7.53_219.0282m/z	1.1296	1.1288	1.1287	1.1287
2806_14.92_443.3158m/z	6.0849e-08	-23.97	1.3941e-10	9.8557		363_6.97_343.0847m/z	1.1297	1.1289	1.1288	1.1288
931_7.63_473.0741m/z	1.8052e-07	-22.401	1.3942e-10	9.8557		365_14.39_571.3249m/z	0.95578	0.9553	0.95532	0.95534
2487_12.90_892.5458m/z	1.1128e-07	-23.099	1.404e-10	9.8526		368_7.22_815.1467m/z	1.1297	1.1289	1.1288	1.1288
3382_5.93_359.0795m/z	5.4517e-08	-24.129	1.404e-10	9.8526		374_5.21_658.1548m/z	0.64355	0.64936	0.64948	0.6495
2074_11.11_293.2114m/z	1.1199e-07	-23.09	1.404e-10	9.8526		375_5.10_250.1076m/z	1.1177	1.1169	1.1169	1.1169
3455_7.54_182.0807m/z	1.8331e-07	-22.379	1.404e-10	9.8526		376_0.71_713.2327m/z	0.71345	0.71647	0.71666	0.71667
3488_16.22_469.3530m/z	1.495e-07	-22.673	1.4091e-10	9.8511		377_7.19_505.0982m/z	0.78353	0.79065	0.79065	0.79065
6249_8.57_839.1835m/z	5.8072e-09	-27.36	1.4263e-10	9.8458		378_8.11_343.2119m/z	0.98178	0.98124	0.98124	0.98123
3036_17.61_551.4691m/z	1.8189e-07	-22.39	1.4263e-10	9.8458		381_0.69_615.1529m/z	0.58459	0.59535	0.59534	0.59537
3380_11.92_649.3217m/z	6.5404e-08	-23.866	1.4281e-10	9.8452		387_6.78_472.0629n	0.31449	0.31721	0.31731	0.31756
2884_9.85_183.1385m/z	2.39e-07	-21.996	1.4378e-10	9.8423		392_6.13_489.1059m/z	1.1296	1.1288	1.1288	1.1288
3397_6.20_817.1614m/z	4.6361e-08	-24.363	1.44e-10	9.8416		393_6.78_961.1274m/z	0.37849	0.38014	0.38025	0.38045
1928_6.98_947.2007m/z	5.2343e-08	-24.187	1.44e-10	9.8416		394_5.62_351.0716m/z	0.50644	0.5062	0.50629	0.50642
3409_6.75_831.1414m/z	7.9284e-08	-23.588	1.44e-10	9.8416		395_4.99_177.0182m/z	0.35629	0.35638	0.35651	0.35673
2808_4.47_428.1571m/z	2.213e-07	-22.107	1.44e-10	9.8416		398_6.77_469.0411m/z	0.35362	0.35436	0.35451	0.35472
3771_5.60_325.0559m/z	1.0678e-07	-23.159	1.4407e-10	9.8414		402_5.94_356.0801m/z	1.1296	1.1288	1.1288	1.1288
2286_9.36_701.2059m/z	2.2298e-07	-22.097	1.4678e-10	9.8333		410_6.86_395.1914m/z	1.1266	1.1258	1.1257	1.1257
1141_16.16_591.4966m/z	7.9373e-08	-23.587	1.4712e-10	9.8323		420_9.33_425.0905m/z	1.1211	1.1205	1.1204	1.1204
2769_8.07_257.0797m/z	1.8839e-07	-22.34	1.4712e-10	9.8323		421_7.12_311.0436m/z	0.90226	0.90306	0.90302	0.90305
1608_12.17_379.2105m/z	7.895e-08	-23.594	1.4852e-10	9.8282		422_8.82_975.2893m/z	1.1296	1.1288	1.1288	1.1288
3457_12.64_553.3370m/z	7.0222e-08	-23.764	1.4939e-10	9.8257		426_6.05_865.3105m/z	0.97928	0.97864	0.97864	0.97865
1202_12.54_793.2927m/z	20824000000	34.278	1.5074e-10	9.8218		427_8.29_453.1761m/z	0.98123	0.98052	0.98053	0.98055
138_5.06_840.4339m/z	1.4518e-07	-22.716	1.5074e-10	9.8218		432_13.10_975.5416m/z	0.77262	0.77213	0.7722	0.77224
3068_11.62_573.3582m/z	1.7082e-07	-22.481	1.5074e-10	9.8218		433_6.26_183.0800m/z	1.1296	1.1288	1.1288	1.1288
2926_8.58_656.1980m/z	4.7754e-08	-24.32	1.5171e-10	9.819		434_7.38_515.3279m/z	0.92969	0.92922	0.92924	0.92923
2781_16.35_567.4650m/z	8.5095e-08	-23.486	1.5193e-10	9.8184		435_5.86_404.1098m/z	1.1296	1.1288	1.1288	1.1288
3431_7.54_774.2383m/z	1.5969e-07	-22.578	1.5297e-10	9.8154		438_7.33_797.1362m/z	1.1282	1.1274	1.1273	1.1273
4611_14.49_255.2334m/z	1.358e-07	-22.812	1.5313e-10	9.815		439_5.05_685.2793m/z	1.1296	1.1289	1.1288	1.1288
6679_10.02_301.2015m/z	1.1581e-07	-23.042	1.5428e-10	9.8117		441_12.95_275.2008m/z	0.24285	0.24267	0.24301	0.24334
3491_5.89_695.1995m/z	1.8601e-07	-22.358	1.5442e-10	9.8113		443_6.00_353.0870m/z	0.13098	0.19394	0.19393	0.19411
642_7.89_527.1189m/z	1.6186e-07	-22.559	1.5488e-10	9.81		444_9.51_369.0984m/z	0.1452	0.15383	0.15395	0.15417
1694_16.75_567.4622m/z	7.8023e-08	-23.612	1.5547e-10	9.8084		452_14.03_583.3146m/z	0.10116	0.14509	0.14753	0.14768
3241_14.60_619.4212m/z	6.2029e-08	-23.942	1.5576e-10	9.8075		456_4.89_315.2346m/z	1.128	1.1272	1.1271	1.1271
118_6.05_400.1055m/z	1.4663e-07	-22.701	1.5576e-10	9.8075		457_7.28_857.1892m/z	1.1297	1.1289	1.1288	1.1288
1871_15.77_313.2367m/z	3.4704e-08	-24.78	1.5839e-10	9.8003		461_0.64_242.0789m/z	0.77192	0.77498	0.77512	0.77512
2492_15.78_589.4468m/z	1.3483e-08	-26.144	1.5876e-10	9.7992		468_15.72_279.2323m/z	0.98382	0.98487	0.98484	0.98484
2480_14.22_369.2749m/z	1.1753e-08	-26.342	1.5912e-10	9.7983		472_6.29_231.1009m/z	0.97066	0.97012	0.97013	0.97012
5843_13.78_343.2835m/z	4.33e-08	-24.461	1.5925e-10	9.7979		473_6.82_293.0293m/z	1.0771	1.0766	1.0766	1.0766
3485_12.17_227.1279m/z	2.4741e-07	-21.947	1.5934e-10	9.7977		475_8.45_443.1013m/z	1.1296	1.1288	1.1288	1.1287
2070_15.24_478.2929m/z	4.6565e-08	-24.356	1.5955e-10	9.7971		476_8.16_293.0288m/z	0.73556	0.73746	0.73764	0.73765
3463_14.89_619.4202m/z	4.9129e-08	-24.279	1.599e-10	9.7962		479_9.51_327.2169m/z	0.95573	0.95598	0.95595	0.95597
1774_17.58_824.5421m/z	1.35e-07	-22.821	1.6009e-10	9.7956		480_0.71_845.2755m/z	0.66779	0.67367	0.67383	0.67383
3254_13.94_496.3053m/z	1.9865e-07	-22.263	1.6278e-10	9.7884		482_14.36_571.3126m/z	1.0573	1.0568	1.0568	1.0568
3_Formamide, TMS derivative	1.4525e-10	-32.681	1.6296e-10	9.7879		488_6.07_485.2025m/z	1.1163	1.1157	1.1157	1.1156
1067_17.08_575.5026m/z	4.6091e-08	-24.371	1.6385e-10	9.7855		497_6.27_242.0574m/z	0.9202	0.92189	0.92187	0.92186
2974_16.02_591.4626m/z	1.6024e-09	-29.217	1.6395e-10	9.7853		499_8.36_293.0291m/z	0.39819	0.39863	0.39897	0.3991
1328_16.92_593.4776m/z	1.1478e-08	-26.377	1.6439e-10	9.7841		500_7.39_513.1018m/z	1.0877	1.0869	1.0869	1.0869
3674_6.39_179.0341m/z	1.9851e-07	-22.264	1.6444e-10	9.784		529_5.98_359.0793m/z	0.78942	0.78887	0.78889	0.78894
314_7.20_507.1042m/z	8.7977e-08	-23.438	1.6526e-10	9.7818		532_7.42_537.1006m/z	1.1167	1.1159	1.1158	1.1158
3378_15.35_479.3375m/z	2.6011e-08	-25.196	1.6574e-10	9.7806		534_5.51_705.1661m/z	0.89422	0.89454	0.89452	0.89455
267_6.14_429.1042m/z	2.3751e-07	-22.005	1.6746e-10	9.7761		535_6.19_361.0952m/z	0.92814	0.93008	0.93005	0.93006
2197_15.36_489.3221m/z	1.0575e-08	-26.495	1.679e-10	9.775		536_9.73_299.0192m/z	0.89875	0.8983	0.8983	0.8983
3444_6.39_947.1953m/z	2.1117e-08	-25.497	1.679e-10	9.775		537_0.99_632.2029m/z	0.66952	0.67406	0.67421	0.67421
1838_6.10_677.2803m/z	5.4016e-08	-24.142	1.6802e-10	9.7746		538_5.14_840.4292m/z	1.1293	1.1285	1.1285	1.1285
3152_12.17_571.3485m/z	2.387e-07	-21.998	1.6802e-10	9.7746		541_13.81_279.2318m/z	0.70893	0.7178	0.71779	0.71779
6402_9.23_457.1175m/z	1.0142e-07	-23.233	1.6863e-10	9.7731		543_8.47_466.1716m/z	1.1296	1.1288	1.1288	1.1288
3644_15.34_283.2621m/z	9.8419e-08	-23.276	1.6917e-10	9.7717		545_7.54_179.0336m/z	0.71543	0.71747	0.71768	0.71769
3445_6.60_950.1542m/z	3.2127e-08	-24.892	1.7021e-10	9.769		546_0.67_195.0506m/z	0.64583	0.64943	0.64968	0.6497
183_6-Amino-1-hexanol, 2TBDMS derivative	6.9243e-10	-30.428	1.7076e-10	9.7676		551_6.93_516.2380m/z	0.1131	0.18609	0.18609	0.1861
3130_5.92_779.2357m/z	1.7688e-07	-22.431	1.7207e-10	9.7643		554_9.16_427.1054m/z	1.0962	1.0954	1.0954	1.0954
1728_12.68_492.3333m/z	9.1426e-08	-23.383	1.7219e-10	9.764		555_4.35_550.1644m/z	0.47312	0.48188	0.4821	0.48213
1480_14.13_625.4659m/z	3.6581e-08	-24.704	1.7392e-10	9.7596		556_6.14_537.1966m/z	0.90799	0.9083	0.90836	0.90836
1473_0.82_267.0725m/z	1.8515e-07	-22.365	1.7496e-10	9.7571		558_7.45_477.1030m/z	0.98648	0.98742	0.98738	0.98739
1487_14.13_393.3005m/z	4.8129e-08	-24.309	1.7586e-10	9.7548		559_8.72_497.1662m/z	1.118	1.1173	1.1173	1.1173
3412_7.14_341.0694m/z	5.2793e-08	-24.175	1.7606e-10	9.7544		560_13.48_449.2998m/z	1.0004	1.0006	1.0006	1.0006
683_Ethyl D-glucopyranoside, 4TMS derivative	5.5655e-12	-37.387	1.7636e-10	9.7536		563_0.95_695.1866m/z	1.1296	1.1288	1.1287	1.1287
3611_10.72_311.1895m/z	1.2364e-07	-22.947	1.7636e-10	9.7536		564_5.56_425.2021m/z	1.1272	1.1264	1.1264	1.1263
3398_6.18_837.2240m/z	1.3319e-07	-22.84	1.7636e-10	9.7536		565_1.01_503.3680m/z	1.1296	1.1288	1.1288	1.1288
4571_5.46_708.1905m/z	6.6995e-08	-23.831	1.7649e-10	9.7533		568_0.98_191.0187m/z	0.48975	0.50142	0.50151	0.50151
6349_15.79_641.3830m/z	5790700000	32.431	1.7739e-10	9.7511		569_0.70_566.1561m/z	1.1296	1.1288	1.1288	1.1288
4698_6.16_373.0590m/z	1.2647e-07	-22.915	1.7805e-10	9.7495		572_6.85_464.1126m/z	1.1297	1.1289	1.1289	1.1289
2839_8.32_257.0463m/z	2.2073e-07	-22.111	1.7904e-10	9.7471		574_8.25_195.0689m/z	1.1296	1.1288	1.1288	1.1288
3492_13.90_485.3504m/z	1.2135e-07	-22.974	1.7918e-10	9.7467		575_6.05_248.0921m/z	1.0985	1.0978	1.0978	1.0978
3238_0.81_428.1563m/z	8.0828e-08	-23.561	1.7965e-10	9.7456		576_7.00_471.0563m/z	0.74524	0.74473	0.74471	0.74473
3533_16.31_459.3452m/z	1.8005e-07	-22.405	1.798e-10	9.7452		589_8.29_412.2070n	1.1241	1.1233	1.1232	1.1232
3232_4.45_564.2053m/z	1.6544e-07	-22.527	1.8054e-10	9.7434		595_0.73_881.2494m/z	0.70715	0.71001	0.7102	0.71021
502_Isoborneol, pentamethyldisilanyl ether	3.0321e-10	-31.619	1.8074e-10	9.7429		599_6.03_359.0774m/z	1.1286	1.1279	1.1278	1.1278
4320_12.62_529.3011m/z	5.8334e-08	-24.031	1.8074e-10	9.7429		600_5.84_438.1519n	1.1282	1.1274	1.1273	1.1273
3425_6.26_343.0844m/z	1.4545e-07	-22.713	1.8127e-10	9.7417		606_5.06_728.1494m/z	1.1292	1.1284	1.1284	1.1283
4817_0.69_535.0364m/z	11831000000	33.462	1.824e-10	9.739		607_6.82_464.1695m/z	1.1297	1.1289	1.1289	1.1289
5525_17.24_399.3480m/z	5.8426e-09	-27.351	1.824e-10	9.739		613_8.83_554.2172m/z	0.98049	0.98057	0.98078	0.9808
1472_17.59_677.4083m/z	3.203e-08	-24.896	1.824e-10	9.739		614_1.64_269.0689m/z	1.1088	1.108	1.108	1.108
3459_6.59_312.0420m/z	1.501e-07	-22.668	1.8363e-10	9.736		615_7.04_474.0754m/z	0.27355	0.28999	0.28998	0.29018
3413_6.70_699.1580m/z	7.8549e-08	-23.602	1.8509e-10	9.7326		624_7.38_855.2273m/z	0.70617	0.70577	0.70585	0.70591
5981_15.78_499.3628m/z	2.0761e-08	-25.522	1.8539e-10	9.7319		627_7.66_489.1035m/z	0.76868	0.77279	0.77276	0.77279
4651_4.46_536.1122m/z	251.53	7.9746	1.86e-10	9.7305		631_4.35_267.0725m/z	1.1133	1.1125	1.1124	1.1124
3466_15.70_453.3012m/z	1.2439e-07	-22.939	1.8765e-10	9.7266		637_9.84_437.0909m/z	1.1296	1.1288	1.1288	1.1288
2049_8.37_457.1159m/z	1.7635e-07	-22.435	1.8766e-10	9.7266		641_14.38_433.2675m/z	1.1118	1.111	1.1109	1.1109
1638_12.26_299.1318m/z	7.0433e-08	-23.759	1.8841e-10	9.7249		642_7.89_527.1189m/z	1.1295	1.1287	1.1287	1.1287
5258_16.73_341.3074m/z	1.2716e-07	-22.907	1.8877e-10	9.7241		643_0.99_504.1684n	1.0492	1.0492	1.0492	1.0492
2657_5.37_484.0660m/z	5201600000	32.276	1.8945e-10	9.7225		644_4.53_373.0596m/z	1.1296	1.1288	1.1288	1.1288
786_7.40_566.0710m/z	9656700000	33.169	1.9043e-10	9.7203		647_7.43_989.1933m/z	1.1296	1.1288	1.1288	1.1288
3502_16.34_255.2327m/z	1.1686e-07	-23.029	1.9307e-10	9.7143		649_6.80_312.0426m/z	0.53366	0.53346	0.53351	0.53363
3480_6.52_948.1965m/z	5.9429e-08	-24.004	1.9417e-10	9.7118		650_14.29_434.2718m/z	1.0789	1.0784	1.0785	1.0785
3187_5.87_387.0760m/z	1.7313e-07	-22.462	1.9444e-10	9.7112		651_5.51_223.0602m/z	1.0337	1.033	1.0329	1.0329
4909_12.05_573.3282m/z	1.1631e-07	-23.036	1.9515e-10	9.7096		656_14.29_571.3356m/z	0.98259	0.98301	0.98298	0.98297
1509_10.23_520.2432m/z	8.4305e-09	-26.822	1.965e-10	9.7066		660_0.98_503.8033m/z	1.1296	1.1288	1.1288	1.1287
1502_12.31_649.4651m/z	8.0895e-08	-23.559	1.9663e-10	9.7064		663_0.79_601.1667m/z	1.0671	1.0665	1.0665	1.0665
529_2,2'-Biphenyldiol, 2TMS derivative	5348200000000	42.282	1.9767e-10	9.7041		664_5.00_309.0246m/z	0.040926	0.049563	0.050731	0.05246
3468_12.69_555.3469m/z	2.3651e-07	-22.012	2.0009e-10	9.6988		665_7.38_353.2600m/z	0.16118	0.1758	0.17581	0.17622
3010_0.82_250.1078m/z	3.0575e-08	-24.963	2.0012e-10	9.6987		668_4.47_371.0971m/z	0.92187	0.92141	0.92143	0.92143
2750_7.05_211.0747m/z	1.8702e-07	-22.35	2.0299e-10	9.6925		675_8.56_327.0902m/z	1.1159	1.1154	1.1153	1.1153
3557_4.67_859.3429m/z	2.2237e-07	-22.101	2.0299e-10	9.6925		676_2.10_243.0610m/z	0.84862	0.84853	0.84856	0.84858
311_8-Benzylquinoline	8804600000000	43.001	2.0426e-10	9.6898		677_4.35_833.2543m/z	0.67105	0.6749	0.67499	0.67501
3419_8.69_429.0347m/z	3.255e-08	-24.873	2.0497e-10	9.6883		678_6.03_308.1123m/z	1.0853	1.0848	1.0847	1.0847
2715_12.95_892.5512m/z	1.3887e-07	-22.78	2.1279e-10	9.672		679_5.65_293.1233m/z	1.1263	1.1255	1.1255	1.1255
2140_10.67_561.1741m/z	8.4786e-08	-23.492	2.2257e-10	9.6525		687_13.59_604.3446n	1.1296	1.1288	1.1288	1.1288
3394_17.14_754.3743m/z	2.5475e-08	-25.226	2.2286e-10	9.652		688_13.10_476.9029m/z	0.29809	0.2979	0.29819	0.29844
3519_15.38_493.3501m/z	2.0352e-07	-22.228	2.2357e-10	9.6506		692_5.69_341.1226m/z	0.53181	0.53768	0.53784	0.53787
588_Warfarin, TMS derivative	3.7025e-12	-37.975	2.2441e-10	9.649		693_4.41_567.1433m/z	1.1272	1.1263	1.1263	1.1263
1499_10.22_547.2621m/z	1.5884e-08	-25.908	2.2467e-10	9.6485		694_0.97_593.1921m/z	0.90659	0.90949	0.90949	0.90949
1735_8.97_861.2046m/z	1.6224e-07	-22.555	2.2617e-10	9.6456		695_11.78_374.2444m/z	0.70127	0.70815	0.70819	0.7082
3486_5.17_367.1022m/z	1.1156e-07	-23.096	2.2875e-10	9.6406		696_6.32_343.0848m/z	1.0305	1.0298	1.0298	1.0298
3429_8.15_337.1647m/z	1.0833e-07	-23.138	2.2985e-10	9.6386		699_8.16_352.1758m/z	1.0457	1.0458	1.0458	1.0458
4070_0.78_565.0470m/z	400910000000	38.544	2.2985e-10	9.6385		700_7.81_457.1139m/z	0.96237	0.96397	0.96394	0.96393
3484_6.35_820.2014m/z	7.1828e-08	-23.731	2.3051e-10	9.6373		702_7.10_424.1727n	1.0479	1.0474	1.0474	1.0474
3258_6.15_809.2117m/z	8.076e-08	-23.562	2.3051e-10	9.6373		704_4.41_851.2173m/z	1.1227	1.1218	1.1218	1.1218
2754_14.04_408.2750m/z	5.9674e-08	-23.998	2.3054e-10	9.6373		710_7.30_813.1720m/z	1.1293	1.1285	1.1284	1.1284
2306_15.60_368.3166m/z	3.1435e-08	-24.923	2.322e-10	9.6341		718_7.00_459.2166m/z	1.1071	1.1063	1.1062	1.1062
104_7.30_701.0958m/z	3.9134e-08	-24.607	2.3238e-10	9.6338		719_6.85_312.0429m/z	0.96922	0.9687	0.96871	0.9687
3137_5.22_164.0343m/z	1.4071e-07	-22.761	2.4263e-10	9.6151		720_6.30_341.0694m/z	1.1296	1.1288	1.1287	1.1287
3437_8.08_399.0890m/z	1.5068e-07	-22.662	2.4299e-10	9.6144		724_0.70_505.1664m/z	0.5945	0.59591	0.59602	0.59609
3450_5.72_697.1755m/z	7.6979e-08	-23.631	2.4351e-10	9.6135		725_16.37_981.5756m/z	1.1257	1.1249	1.1249	1.1249
3479_8.90_365.1958m/z	2.4243e-07	-21.976	2.4405e-10	9.6125		726_7.09_195.0290m/z	0.94791	0.94723	0.94722	0.94724
165_Entinostat	2782300000000	41.339	2.4826e-10	9.6051		727_6.12_283.0674m/z	1.1296	1.1288	1.1287	1.1287
3554_5.75_640.2084m/z	2.3094e-07	-22.046	2.5445e-10	9.5944		729_5.84_419.1346m/z	1.1242	1.1234	1.1234	1.1234
3390_15.13_423.1080m/z	8.9314e-09	-26.738	2.5477e-10	9.5939		731_7.54_307.0449m/z	0.4165	0.4162	0.41632	0.41649
3428_12.40_223.1337m/z	7.6471e-08	-23.641	2.5499e-10	9.5935		732_15.47_481.3320m/z	0.83214	0.83158	0.83155	0.83157
6240_6.05_778.1374m/z	1.4361e-07	-22.731	2.5506e-10	9.5934		734_0.85_683.2241m/z	0.1391	0.18926	0.18977	0.18982
3438_14.98_371.1481m/z	8.8266e-08	-23.434	2.5604e-10	9.5917		737_5.31_501.1310m/z	1.1291	1.1283	1.1283	1.1283
4886_8.05_473.0729m/z	1.9379e-07	-22.299	2.5905e-10	9.5866		738_14.04_579.3208m/z	1.0943	1.0936	1.0936	1.0936
777_11.15_453.1219m/z	2.4601e-07	-21.955	2.5906e-10	9.5866		739_7.93_473.0718m/z	1.1296	1.1288	1.1288	1.1288
5013_15.89_513.3569m/z	1.8313e-07	-22.381	2.5944e-10	9.586		740_6.87_571.1105m/z	1.1298	1.129	1.1289	1.1289
625_Oleic Acid, Z-, TMS derivative	1.2504e-10	-32.897	2.5966e-10	9.5856		741_14.34_433.2643m/z	1.0764	1.0762	1.0761	1.0761
3506_12.59_541.3362m/z	5.6617e-08	-24.074	2.5989e-10	9.5852		743_9.21_423.2647m/z	1.1296	1.1288	1.1287	1.1287
3451_5.07_426.2136m/z	1.6628e-07	-22.52	2.6293e-10	9.5802		744_13.99_271.2267m/z	0.95945	0.95891	0.95891	0.95891
470_4-Hydroxybutanoic acid, 2TBDMS derivative	4044700000000	41.879	2.6692e-10	9.5736		746_15.81_279.2321m/z	1.0951	1.0944	1.0944	1.0944
6371_14.26_635.3559m/z	7834300000	32.867	2.6692e-10	9.5736		748_5.51_127.0390m/z	0.62843	0.6316	0.63188	0.63189
3529_15.24_621.4352m/z	1.1482e-07	-23.054	2.6808e-10	9.5717		749_0.88_845.2754m/z	1.1296	1.1288	1.1288	1.1288
3474_4.92_576.1730m/z	6.1247e-08	-23.961	2.6968e-10	9.5691		753_5.55_355.0485m/z	1.0751	1.0743	1.0744	1.0744
5572_17.76_877.3908m/z	47285000000	35.461	2.7274e-10	9.5643		754_14.29_571.3240m/z	1.0444	1.0444	1.0444	1.0444
2708_6.92_819.2228m/z	5.0999e-08	-24.225	2.7384e-10	9.5625		755_5.51_353.2600m/z	1.1296	1.1289	1.1288	1.1288
3538_7.19_783.1953m/z	1.314e-07	-22.86	2.7812e-10	9.5558		759_7.19_593.1798m/z	0.91569	0.91524	0.91526	0.91526
3406_14.80_465.3218m/z	1.3461e-08	-26.147	2.7863e-10	9.555		762_8.75_985.2113m/z	1.1296	1.1288	1.1288	1.1287
1504_13.00_808.5668m/z	1.0554e-07	-23.176	2.7889e-10	9.5546		763_1.01_505.1674m/z	0.089359	0.1409	0.14197	0.14205
5701_13.49_790.5586m/z	2.7142e-09	-28.457	2.8228e-10	9.5493		764_5.53_367.1608m/z	0.92119	0.92101	0.92102	0.92101
3775_12.77_542.2473m/z	2.1166e-07	-22.172	2.8228e-10	9.5493		765_8.41_421.1496m/z	1.1297	1.1288	1.1288	1.1288
3421_10.19_924.3776m/z	2.9588e-08	-25.01	2.8336e-10	9.5477		766_14.85_279.2321m/z	0.81042	0.81458	0.81455	0.81456
3544_6.44_473.0778m/z	1.2329e-07	-22.951	2.8615e-10	9.5434		768_7.55_487.0873m/z	1.1296	1.1288	1.1288	1.1288
2697_14.29_414.2959n	1.5938e-08	-25.903	2.9753e-10	9.5265		775_7.86_719.2356m/z	1.1296	1.1288	1.1288	1.1288
2837_14.77_411.3109m/z	2.7847e-08	-25.098	3.0304e-10	9.5185		777_11.15_453.1219m/z	1.1294	1.1287	1.1286	1.1286
2791_15.76_295.2258m/z	5.1803e-08	-24.202	3.0371e-10	9.5175		778_7.14_553.1552m/z	1.1296	1.1288	1.1287	1.1287
3476_9.16_381.2275m/z	1.9108e-07	-22.319	3.0438e-10	9.5166		779_7.93_563.1759m/z	0.73308	0.73485	0.73504	0.73505
4834_6.00_357.0643m/z	5.0134e-08	-24.25	3.0587e-10	9.5145		785_12.96_281.2477m/z	0.99173	0.99151	0.99148	0.99147
3504_6.16_820.1755m/z	9.5263e-08	-23.324	3.0999e-10	9.5086		786_7.40_566.0710m/z	1.1295	1.1287	1.1286	1.1286
2065_8.29_257.0799m/z	1.1552e-07	-23.045	3.1113e-10	9.5071		787_5.06_841.3011m/z	1.1297	1.1289	1.1288	1.1288
6396_14.97_565.4434m/z	2.8906e-08	-25.044	3.1738e-10	9.4984		789_8.11_453.1764m/z	0.94524	0.94474	0.94476	0.94476
6048_5.73_353.0875m/z	6.6296e-08	-23.847	3.2026e-10	9.4945		790_10.17_287.2221m/z	0.81569	0.8179	0.81787	0.8179
2760_15.75_589.4461m/z	1.1888e-08	-26.326	3.2553e-10	9.4874		793_16.92_633.4347m/z	1.1291	1.1283	1.1283	1.1283
693_Lys-Gly-Asp-Ser	19540000000000	44.152	3.3686e-10	9.4726		795_6.16_303.0900m/z	1.1296	1.1288	1.1288	1.1288
2784_16.65_367.3229m/z	1.8642e-07	-22.355	3.3911e-10	9.4697		797_7.48_403.2338m/z	0.94569	0.94524	0.94523	0.94525
705_Pro-Ala-Lys	17850000000000	44.021	3.4334e-10	9.4643		799_6.52_518.2359n	1.1248	1.124	1.124	1.124
3499_5.24_618.2223m/z	2.1777e-07	-22.131	3.4334e-10	9.4643		802_7.29_339.2232m/z	1.0762	1.0758	1.0757	1.0757
2795_6.67_961.1387m/z	1.9588e-07	-22.284	3.4393e-10	9.4635		803_5.69_191.0553m/z	1.1295	1.1287	1.1287	1.1287
3085_0.83_315.0718m/z	1.3088e-07	-22.865	3.4423e-10	9.4631		804_7.96_331.1212m/z	1.1229	1.1221	1.122	1.122
2323_12.25_451.2457m/z	1.5837e-07	-22.59	3.451e-10	9.4621		805_12.54_789.3498m/z	1.1293	1.1285	1.1284	1.1284
1121_16.21_591.4900m/z	1.4551e-07	-22.712	3.458e-10	9.4612		808_5.24_352.1025m/z	0.55344	0.55559	0.55565	0.5557
3877_14.80_295.2270m/z	1.7051e-08	-25.806	3.5083e-10	9.4549		810_5.51_191.1827m/z	0.55225	0.55394	0.55396	0.55408
3516_4.59_576.1785m/z	1.938e-07	-22.299	3.5306e-10	9.4522		812_8.82_450.1883n	1.1283	1.1275	1.1275	1.1275
3454_10.74_391.2125m/z	7.69e-08	-23.632	3.5334e-10	9.4518		815_6.45_565.2491m/z	1.1215	1.1207	1.1207	1.1207
3696_6.37_345.1002m/z	7.2295e-08	-23.722	3.5389e-10	9.4511		821_13.86_579.3287m/z	1.0973	1.0965	1.0965	1.0965
3985_6.92_948.1798m/z	8.5357e-08	-23.482	3.5534e-10	9.4494		826_6.78_945.1329m/z	0.97863	0.97841	0.97838	0.9784
2261_5.00_574.1537m/z	1.8321e-07	-22.38	3.5548e-10	9.4492		827_5.54_729.1625m/z	0.78617	0.78641	0.7864	0.78645
2560_12.58_307.1909m/z	7.2355e-09	-27.042	3.5645e-10	9.448		830_5.34_575.2341m/z	1.127	1.1262	1.1262	1.1262
2373_10.53_299.0182m/z	1.3452e-07	-22.826	3.5665e-10	9.4478		832_16.75_819.5246m/z	1.1291	1.1283	1.1283	1.1282
3495_8.90_379.2101m/z	1.7068e-07	-22.482	3.6464e-10	9.4381		835_5.15_429.1537m/z	0.9699	0.96926	0.96924	0.96923
3188_11.34_901.0862m/z	1.5431e-07	-22.628	3.6934e-10	9.4326		837_8.74_310.0345m/z	1.0599	1.0593	1.0593	1.0593
4363_14.98_687.5397m/z	5.4828e-09	-27.442	3.7068e-10	9.431		840_8.74_215.1065m/z	1.1248	1.124	1.1239	1.1239
3539_12.05_363.1919m/z	7.1525e-08	-23.737	3.8144e-10	9.4186		841_2.13_200.0551m/z	0.85937	0.85892	0.85891	0.85894
1484_14.09_366.2649m/z	6.7937e-08	-23.811	3.833e-10	9.4165		842_6.02_191.0551m/z	0.92852	0.93065	0.93063	0.93064
3560_6.46_945.1791m/z	1.0359e-07	-23.203	3.913e-10	9.4075		844_4.08_282.0846m/z	1.1296	1.1288	1.1287	1.1287
226_7.20_549.0879m/z	1.3472e-07	-22.824	3.913e-10	9.4075		845_15.26_555.2820m/z	1.0192	1.0193	1.0194	1.0194
2764_6.67_947.1912m/z	6.5709e-08	-23.859	3.9342e-10	9.4051		847_4.50_331.0661m/z	0.12117	0.14786	0.14806	0.14838
1624_9.86_977.2096m/z	1.3749e-07	-22.794	3.9429e-10	9.4042		848_6.18_439.2168m/z	1.1202	1.1194	1.1194	1.1193
3472_17.11_754.3715m/z	1.025e-07	-23.218	3.9726e-10	9.4009		849_4.34_848.2654m/z	0.52983	0.53059	0.53098	0.53098
3494_5.32_973.3104m/z	1.4232e-07	-22.744	4.0008e-10	9.3978		850_5.45_179.0340m/z	1.106	1.1054	1.1053	1.1053
3511_9.05_771.2287m/z	1.6894e-07	-22.497	4.0008e-10	9.3978		851_6.77_947.1483m/z	1.0082	1.0082	1.0082	1.0082
1556_0.98_787.2352m/z	1.3602e-07	-22.81	4.036e-10	9.394		852_13.17_632.3156m/z	0.7448	0.74751	0.74812	0.74814
2412_15.72_591.3887m/z	2.3464e-08	-25.345	4.0564e-10	9.3919		855_7.57_535.1830m/z	1.0972	1.0964	1.0964	1.0964
2380_6.88_311.0439m/z	8.508e-08	-23.487	4.0808e-10	9.3893		858_5.05_818.8399m/z	1.1292	1.1284	1.1284	1.1284
3245_8.62_657.2040m/z	2.2653e-08	-25.396	4.1571e-10	9.3812		860_4.35_150.0412m/z	1.1242	1.1234	1.1233	1.1233
3852_10.23_484.2670m/z	6.794e-08	-23.811	4.2909e-10	9.3674		862_15.22_426.3011m/z	1.1296	1.1289	1.1288	1.1288
2944_5.37_705.1653m/z	3.6066e-08	-24.725	4.324e-10	9.3641		863_13.77_649.3559m/z	0.76961	0.77217	0.77223	0.77227
4615_8.07_457.1140m/z	4.8677e-08	-24.292	4.3528e-10	9.3612		864_8.05_354.1917m/z	1.0389	1.0381	1.0381	1.0381
3507_5.91_361.0945m/z	1.0134e-07	-23.234	4.479e-10	9.3488		867_0.71_601.1340m/z	1.115	1.1143	1.1142	1.1142
3566_5.78_640.2037m/z	1.6301e-07	-22.549	4.479e-10	9.3488		869_7.37_191.0552m/z	0.29212	0.2938	0.29409	0.29434
3592_15.72_467.3676m/z	1.6362e-07	-22.543	4.5228e-10	9.3446		872_7.55_537.1607m/z	1.1146	1.1138	1.1138	1.1138
3465_7.56_343.0853m/z	2.044e-07	-22.222	4.8171e-10	9.3172		877_0.95_558.0623m/z	1.0255	1.0247	1.0247	1.0247
3541_6.38_819.2070m/z	1.2252e-07	-22.96	4.8411e-10	9.3151		879_6.62_563.2827m/z	1.1213	1.1205	1.1205	1.1205
3613_5.22_351.0711m/z	1.5665e-07	-22.606	4.8992e-10	9.3099		880_8.74_431.1107m/z	0.94815	0.94764	0.94762	0.94761
3576_6.43_149.0105m/z	2.0467e-07	-22.22	4.8992e-10	9.3099		882_12.71_550.3135m/z	0.9148	0.91441	0.91445	0.91445
3430_6.18_945.1325m/z	8.7613e-09	-26.766	4.911e-10	9.3088		884_7.93_269.0083m/z	1.1296	1.1288	1.1288	1.1288
3487_15.24_471.3113m/z	1.1591e-07	-23.041	4.9562e-10	9.3048		885_8.84_849.1118m/z	1.1296	1.1288	1.1288	1.1288
6423_14.42_601.3514m/z	8501000000	32.985	4.9836e-10	9.3025		886_0.95_601.1337m/z	1.0579	1.0575	1.0574	1.0574
1373_6.29_557.1492m/z	7101600000	32.725	5.0131e-10	9.2999		887_9.28_323.0586m/z	0.88096	0.8851	0.88509	0.88509
3270_5.29_707.2194m/z	9.8049e-08	-23.282	5.0878e-10	9.2935		895_12.54_649.3061m/z	1.1293	1.1285	1.1285	1.1284
1946_13.43_295.7190m/z	7.5364e-08	-23.662	5.106e-10	9.2919		898_6.18_521.2236m/z	1.1197	1.1189	1.1189	1.1189
3248_6.92_817.2860m/z	1.3293e-07	-22.843	5.106e-10	9.2919		899_5.84_515.1401m/z	1.1121	1.1113	1.1113	1.1113
3535_14.91_461.3130m/z	3.7517e-08	-24.668	5.1075e-10	9.2918		901_7.83_541.1909m/z	0.86143	0.8636	0.86368	0.86368
218_10.29_715.2019m/z	1.6069e-08	-25.891	5.1602e-10	9.2873		902_6.02_733.1960m/z	0.75177	0.75494	0.75491	0.75495
3087_12.21_239.1653m/z	2.4513e-07	-21.96	5.164e-10	9.287		906_8.36_643.2942m/z	0.047311	0.13367	0.13393	0.13393
3059_15.48_505.3530m/z	3.7745e-08	-24.659	5.1852e-10	9.2852		907_6.25_195.0822m/z	0.92905	0.92858	0.9286	0.92859
1754_10.22_440.2395m/z	6.2299e-08	-23.936	5.226e-10	9.2818		912_0.71_209.0657m/z	0.39237	0.40966	0.40987	0.40988
538_5.14_840.4292m/z	1.0518e-07	-23.181	5.2825e-10	9.2772		913_7.41_516.1243m/z	0.81237	0.81261	0.81278	0.81279
1705_17.04_633.4345m/z	3.7533e-08	-24.667	5.3071e-10	9.2751		914_7.12_543.2444m/z	1.1235	1.1227	1.1227	1.1227
3436_15.46_423.3086m/z	1.2839e-07	-22.893	5.3301e-10	9.2733		915_0.71_549.1661m/z	0.36989	0.38229	0.38279	0.38282
3540_5.61_380.1130m/z	1.5189e-07	-22.65	5.3847e-10	9.2688		920_6.26_257.0811m/z	0.79856	0.80205	0.80215	0.80215
2907_14.56_471.3438m/z	9.1625e-08	-23.38	5.4074e-10	9.267		922_8.73_626.0351m/z	1.1297	1.1288	1.1288	1.1288
3482_5.29_351.0715m/z	4.7593e-08	-24.325	5.4362e-10	9.2647		923_6.04_431.1182m/z	1.0305	1.03	1.03	1.03
1537_10.23_245.1142m/z	6.0944e-08	-23.968	5.4651e-10	9.2624		925_13.66_595.3339m/z	0.93579	0.93614	0.93611	0.93612
3568_7.73_677.3402m/z	1.557e-07	-22.615	5.4971e-10	9.2599		926_6.76_293.0293m/z	0.47487	0.47463	0.47502	0.47506
3181_5.91_311.0406m/z	6.7664e-08	-23.817	5.5108e-10	9.2588		929_6.83_675.1007m/z	1.1297	1.1289	1.1288	1.1288
3449_6.30_821.1780m/z	1.9699e-08	-25.597	5.5319e-10	9.2571		930_12.71_676.3611m/z	0.93596	0.93573	0.9357	0.93569
3523_5.60_712.1849m/z	1.2276e-07	-22.958	5.5319e-10	9.2571		931_7.63_473.0741m/z	1.1295	1.1287	1.1287	1.1287
2107_16.29_842.5512m/z	1.0895e-07	-23.13	5.5703e-10	9.2541		937_8.98_452.2040n	1.129	1.1281	1.1281	1.1281
5861_4.45_311.0796m/z	73.618	6.202	5.7681e-10	9.239		938_7.44_355.0921m/z	0.54828	0.54788	0.54795	0.54807
2664_15.11_563.3551m/z	1.4156e-07	-22.752	5.9115e-10	9.2283		941_3.52_150.0411m/z	1.0453	1.0457	1.0457	1.0457
5966_17.84_845.4511m/z	14726000000	33.778	5.9551e-10	9.2251		944_5.51_709.1868m/z	0.94447	0.94429	0.94427	0.94429
1648_16.39_567.4601m/z	6.7862e-08	-23.813	6.0167e-10	9.2206		945_17.60_577.4837m/z	1.1297	1.1289	1.1288	1.1288
2585_14.97_429.3369m/z	2.5345e-08	-25.234	6.0445e-10	9.2186		947_9.91_753.0700m/z	1.1296	1.1288	1.1288	1.1288
1482_17.46_577.5101m/z	1.4369e-07	-22.731	6.0454e-10	9.2186		948_16.32_591.4626m/z	1.1297	1.1289	1.1288	1.1288
1636_12.50_391.2596m/z	9.6483e-08	-23.305	6.115e-10	9.2136		949_6.83_149.0082m/z	0.81231	0.81472	0.8147	0.81473
895_12.54_649.3061m/z	16856000000	33.973	6.237e-10	9.205		953_7.39_135.0442m/z	0.95842	0.95777	0.9578	0.9578
3527_6.60_947.2044m/z	2.3711e-08	-25.33	6.2887e-10	9.2014		954_7.22_891.1623m/z	1.1297	1.1289	1.1288	1.1288
1503_10.75_315.1264m/z	9.502e-10	-29.971	6.4023e-10	9.1937		955_5.59_677.2277m/z	0.92093	0.92049	0.92052	0.92051
2984_6.89_947.1976m/z	2.6128e-08	-25.19	6.4562e-10	9.19		956_8.83_593.0960m/z	1.1297	1.1289	1.1289	1.1288
3458_5.17_883.3458m/z	1.5209e-08	-25.971	6.457e-10	9.19		958_9.18_257.0810m/z	0.40812	0.41811	0.41848	0.41851
1382_14.14_623.4498m/z	1.3095e-08	-26.186	6.5329e-10	9.1849		959_14.10_579.3277m/z	0.53447	0.53752	0.53762	0.53768
3546_16.34_439.3423m/z	3.3491e-08	-24.832	6.6423e-10	9.1777		961_8.45_455.1917m/z	0.94144	0.94106	0.94118	0.94119
3237_14.98_608.3736m/z	1.9135e-08	-25.639	6.7051e-10	9.1736		965_15.27_380.1851m/z	0.93092	0.93132	0.93141	0.9314
5543_6.89_948.1543m/z	1.0092e-07	-23.24	6.7088e-10	9.1734		966_8.16_793.2319m/z	1.1296	1.1288	1.1288	1.1288
3520_13.92_973.6203m/z	1.1502e-07	-23.052	6.7095e-10	9.1733		967_7.39_517.1249m/z	0.53549	0.537	0.53723	0.53731
4894_13.86_478.2993m/z	7.8251e-08	-23.607	6.789e-10	9.1682		968_8.73_965.2430m/z	1.1142	1.1134	1.1134	1.1134
2457_10.03_235.1693m/z	2.1542e-08	-25.468	6.8367e-10	9.1652		969_12.14_301.2378m/z	1.1296	1.1288	1.1288	1.1288
2637_14.92_443.3258m/z	6.7216e-08	-23.827	7.0582e-10	9.1513		970_5.52_354.0942n	1.0401	1.0397	1.0397	1.0397
6137_15.50_399.3467m/z	7.3375e-08	-23.7	7.0888e-10	9.1494		971_11.75_331.2483m/z	1.1296	1.1288	1.1288	1.1288
5185_14.79_255.2340m/z	1.4844e-07	-22.684	7.2289e-10	9.1409		972_7.38_353.0869m/z	0.64458	0.64748	0.64747	0.64755
710_7.30_813.1720m/z	9.1169e-08	-23.387	7.3734e-10	9.1323		980_6.77_945.1875m/z	0.90598	0.90551	0.90553	0.90552
1586_14.37_459.2822m/z	4.0489e-08	-24.558	7.3737e-10	9.1323		982_13.02_315.4167m/z	0.98233	0.9831	0.98307	0.98306
3601_14.88_637.4403m/z	1.8185e-07	-22.391	7.3817e-10	9.1318		987_9.72_331.2483m/z	0.83895	0.84124	0.84121	0.84123
1587_9.19_333.0752m/z	1.9559e-07	-22.286	7.4152e-10	9.1299		995_5.76_557.1506m/z	1.0359	1.0353	1.0353	1.0353
1143_5.85_485.1236m/z	9.2251e-08	-23.37	7.5186e-10	9.1239		996_0.70_689.1893m/z	0.045925	0.13713	0.13765	0.13768
805_12.54_789.3498m/z	28377000000	34.724	7.6786e-10	9.1147		999_13.21_577.2682m/z	1.09	1.0895	1.0895	1.0895
2792_15.79_608.4821m/z	3.3568e-08	-24.828	7.732e-10	9.1117		1000_6.97_817.1628m/z	1.1297	1.1289	1.1288	1.1288
3514_6.00_474.0754m/z	5.1042e-08	-24.224	7.732e-10	9.1117		1002_7.37_422.1570n	0.94947	0.94891	0.94892	0.94892
2517_10.25_467.2412m/z	8.9198e-08	-23.418	7.8317e-10	9.1061		1004_12.93_255.2315m/z	0.84677	0.84715	0.84721	0.84721
3039_5.92_683.2352m/z	2.0227e-07	-22.237	7.9493e-10	9.0997		1008_9.99_285.0036m/z	1.0762	1.0761	1.0761	1.0761
2425_9.99_235.1704m/z	3.5377e-08	-24.753	8.1238e-10	9.0902		1011_6.60_293.0294m/z	1.1297	1.1289	1.1288	1.1288
3512_14.77_356.2815m/z	6.0699e-08	-23.974	8.1684e-10	9.0879		1013_12.94_325.1838m/z	1.095	1.0942	1.0942	1.0942
4294_17.58_775.4465m/z	4549900000	32.083	8.2218e-10	9.085		1017_16.89_575.5053m/z	1.1296	1.1288	1.1288	1.1288
3594_12.59_555.3532m/z	7.2832e-08	-23.711	8.5852e-10	9.0662		1018_6.27_213.0912m/z	0.89895	0.90113	0.90116	0.90115
607_L---Fucopyranose, tetrakistrimethylsilyl ether	1.8998e+16	54.077	8.6591e-10	9.0625		1019_5.68_353.0872m/z	0.62424	0.62388	0.6239	0.624
1670_16.19_842.5513m/z	6.6712e-08	-23.837	8.6591e-10	9.0625		1021_14.52_507.3045m/z	1.0208	1.0205	1.0205	1.0205
1478_11.38_573.3626m/z	4.2852e-08	-24.476	8.6759e-10	9.0617		1022_13.19_277.2164m/z	0.97034	0.96998	0.96999	0.96998
4552_17.84_586.5044m/z	8.8221e-08	-23.434	8.6901e-10	9.061		1024_6.60_307.1390m/z	1.1273	1.1264	1.1264	1.1264
1564_9.26_423.1074m/z	1.7244e-07	-22.467	8.7853e-10	9.0562		1026_5.70_549.2184m/z	1.1059	1.1051	1.1051	1.1051
2779_6.90_819.2296m/z	7.1146e-08	-23.745	8.9143e-10	9.0499		1028_0.54_516.8967m/z	1.1139	1.1131	1.1131	1.113
120_7.30_339.5809m/z	9.2511e-08	-23.366	8.9963e-10	9.0459		1029_12.52_277.2171m/z	0.68259	0.68575	0.68593	0.68594
349_Malic acid, 3TMS derivative	6973.3	12.768	9.0221e-10	9.0447		1031_8.23_481.1719m/z	0.94025	0.93982	0.93979	0.93981
3547_14.78_466.3282m/z	1.1354e-07	-23.07	9.2499e-10	9.0339		1033_7.38_179.0340m/z	0.69133	0.69082	0.69099	0.69103
3006_10.57_423.1088m/z	1.3397e-07	-22.832	9.3594e-10	9.0288		1037_7.36_855.2179m/z	0.59143	0.59101	0.59108	0.59118
1136_14.12_407.2764m/z	5.6805e-08	-24.069	9.3936e-10	9.0272		1038_7.67_345.0610m/z	0.39983	0.40681	0.40681	0.40695
3559_15.43_485.3481m/z	7.1219e-08	-23.743	9.6802e-10	9.0141		1039_13.14_636.2600m/z	1.1167	1.1159	1.1158	1.1158
3721_5.33_707.2117m/z	1.483e-07	-22.685	9.6802e-10	9.0141		1040_7.56_453.2330m/z	0.9337	0.93381	0.93379	0.9338
6315_14.62_901.5022m/z	5585800000	32.379	9.6984e-10	9.0133		1041_8.30_301.0350m/z	0.90109	0.90044	0.90044	0.90046
3513_14.93_487.2712m/z	5.4175e-08	-24.138	9.7871e-10	9.0093		1043_8.15_331.1212m/z	1.1237	1.1229	1.1228	1.1228
1479_17.08_675.3926m/z	4.9386e-09	-27.593	9.8717e-10	9.0056		1044_11.91_387.2747m/z	0.60469	0.60861	0.60892	0.60893
606_5.06_728.1494m/z	14394000000	33.745	9.8987e-10	9.0044		1046_13.70_612.2590m/z	0.80143	0.80118	0.80148	0.80149
2831_12.27_320.1860m/z	1.3347e-07	-22.837	1.0086e-09	8.9963		1049_7.41_191.0551m/z	0.75989	0.75938	0.75952	0.75955
155_6.66_820.1850m/z	2.0189e-07	-22.24	1.0847e-09	8.9647		1051_17.86_510.2918m/z	0.10126	0.10574	0.11509	0.11511
3551_8.66_329.6906m/z	4.0058e-08	-24.573	1.0945e-09	8.9608		1052_17.02_575.4679m/z	1.1296	1.1288	1.1288	1.1287
3570_14.96_690.4177m/z	1.2283e-07	-22.957	1.1016e-09	8.958		1053_6.45_519.2442m/z	1.128	1.1272	1.1271	1.1271
1939_10.67_561.1782m/z	1.5811e-07	-22.593	1.1063e-09	8.9561		1054_13.72_973.6212m/z	0.94692	0.94626	0.94624	0.94626
3622_6.53_311.0447m/z	1.9388e-07	-22.298	1.1101e-09	8.9546		1055_5.06_619.2200m/z	1.1291	1.1283	1.1283	1.1283
4130_4.95_435.0596m/z	132.9	7.0542	1.1101e-09	8.9546		1056_12.54_711.3343m/z	1.129	1.1282	1.1282	1.1282
4763_15.46_598.2487m/z	11376000000	33.405	1.1392e-09	8.9434		1057_0.97_541.1357m/z	1.087	1.0864	1.0864	1.0864
4261_11.70_595.2816m/z	8.0291e-08	-23.57	1.1478e-09	8.9401		1058_6.76_425.1810m/z	1.1298	1.1289	1.1289	1.1289
858_5.05_818.8399m/z	1.1919e-07	-23	1.1884e-09	8.925		1059_8.87_299.0188m/z	1.0969	1.0963	1.0963	1.0963
1818_8.56_839.2130m/z	1.7005e-07	-22.488	1.203e-09	8.9197		1061_12.49_491.2655m/z	0.69663	0.69946	0.69965	0.69967
3217_12.59_471.2629m/z	1.0721e-07	-23.153	1.2357e-09	8.9081		1066_10.09_439.1063m/z	1.1081	1.1077	1.1077	1.1076
6566_7.25_857.2311m/z	1.0245e-07	-23.219	1.24e-09	8.9066		1067_17.08_575.5026m/z	1.1295	1.1287	1.1287	1.1287
1550_17.02_593.4832m/z	9.3583e-08	-23.349	1.2799e-09	8.8928		1070_12.54_201.1122m/z	0.70216	0.7049	0.70512	0.70512
3261_5.34_798.2908m/z	1.2216e-07	-22.965	1.312e-09	8.8821		1072_4.60_343.1026m/z	1.1286	1.1277	1.1277	1.1277
1474_16.82_633.4341m/z	5.9142e-08	-24.011	1.3278e-09	8.8769		1076_13.30_504.3414m/z	0.91101	0.91081	0.91078	0.91081
2151_7.63_515.3867m/z	1.6434e-07	-22.537	1.3347e-09	8.8746		1077_11.48_595.2794m/z	0.6421	0.64638	0.64658	0.6466
200_5.13_733.3870m/z	1.5729e-07	-22.6	1.3368e-09	8.8739		1078_5.71_215.1068m/z	1.109	1.1083	1.1083	1.1083
3090_15.57_402.3014m/z	1.6314e-07	-22.547	1.3857e-09	8.8583		1080_12.55_677.3638m/z	0.88437	0.88416	0.88435	0.88437
802_Arachidonic acid, TMS derivative	2.4107e-10	-31.95	1.4295e-09	8.8448		1085_8.71_811.2250m/z	0.87429	0.8749	0.875	0.875
3510_6.26_945.1318m/z	2.1894e-08	-25.445	1.4333e-09	8.8437		1086_4.95_740.2018m/z	1.1296	1.1288	1.1288	1.1288
3624_14.57_623.4570m/z	2.0933e-07	-22.188	1.4407e-09	8.8414		1092_0.86_179.0551m/z	1.0903	1.0898	1.0898	1.0897
6641_14.94_778.4721m/z	7052400000	32.715	1.4978e-09	8.8245		1096_4.89_153.0183m/z	1.1265	1.1256	1.1256	1.1256
3615_14.91_509.3452m/z	1.6506e-07	-22.53	1.5172e-09	8.8189		1098_6.03_341.1216m/z	0.99282	0.99282	0.99279	0.99279
6484_15.24_590.4450m/z	2.3435e-07	-22.025	1.5286e-09	8.8157		1099_13.15_564.5491m/z	1.1077	1.107	1.1069	1.1069
1547_16.52_567.4619m/z	4.1388e-08	-24.526	1.5364e-09	8.8135		1100_6.86_469.1707m/z	1.1297	1.1289	1.1289	1.1288
3250_14.20_457.2798m/z	5.5309e-08	-24.108	1.5364e-09	8.8135		1103_6.09_567.2653m/z	1.1246	1.1238	1.1238	1.1238
3890_14.88_531.3689m/z	1.7119e-07	-22.478	1.5364e-09	8.8135		1104_13.30_476.3085m/z	1.0564	1.0557	1.0556	1.0557
832_16.75_819.5246m/z	113100000000	36.719	1.5842e-09	8.8002		1105_13.31_595.3272m/z	1.106	1.1055	1.1054	1.1054
3665_13.99_361.2371m/z	1.7667e-07	-22.432	1.6177e-09	8.7911		1107_7.54_307.0453m/z	0.78286	0.78429	0.78445	0.78445
605_Analyte 866	4.086e-12	-37.832	1.6256e-09	8.789		1109_7.72_213.0920m/z	0.91535	0.91499	0.915	0.91499
264_10.13_715.2023m/z	7.3622e-08	-23.695	1.6256e-09	8.789		1111_12.53_295.2270m/z	0.80022	0.80183	0.80193	0.80194
3015_15.34_459.3061m/z	1.5918e-07	-22.583	1.644e-09	8.7841		1112_5.90_471.1865m/z	0.76495	0.7644	0.76444	0.76449
950_1-Octacosanol, TMS derivative	3352400000000	41.608	1.6957e-09	8.7706		1114_13.24_595.2880m/z	1.1194	1.1187	1.1186	1.1186
737_5.31_501.1310m/z	9332400000	33.12	1.7034e-09	8.7687		1115_6.13_445.0996m/z	0.85654	0.8574	0.85737	0.8574
1055_5.06_619.2200m/z	6.6738e-08	-23.837	1.7725e-09	8.7514		1121_16.21_591.4900m/z	1.1294	1.1286	1.1286	1.1286
3616_14.66_372.1971m/z	1.5035e-07	-22.665	1.7906e-09	8.747		1122_9.12_567.1869m/z	1.1247	1.1239	1.1238	1.1238
2739_5.41_327.0688m/z	1.9124e-07	-22.318	1.8023e-09	8.7442		1123_8.81_850.1176m/z	1.1296	1.1288	1.1288	1.1287
3575_5.32_618.2186m/z	7.2572e-08	-23.716	1.8208e-09	8.7397		1124_7.46_445.1711m/z	1.1116	1.1109	1.1109	1.1109
793_16.92_633.4347m/z	1.1179e-07	-23.093	1.8208e-09	8.7397		1127_12.53_989.6003m/z	0.3462	0.35262	0.35381	0.35383
3688_16.32_415.3399m/z	2.1971e-07	-22.118	1.8434e-09	8.7344		1132_6.47_335.0770m/z	0.55359	0.55323	0.55331	0.55342
4360_14.52_788.5115m/z	7.3494e-08	-23.698	1.8912e-09	8.7233		1134_12.48_171.1018m/z	0.81966	0.81908	0.81908	0.81912
3460_15.35_429.3101m/z	1.385e-07	-22.784	1.9265e-09	8.7152		1135_7.14_330.1374m/z	1.1271	1.1263	1.1263	1.1263
3618_8.63_802.1734m/z	1.71e-07	-22.479	1.9802e-09	8.7033		1136_14.12_407.2764m/z	1.1292	1.1284	1.1284	1.1284
3637_6.27_473.0754m/z	2.0318e-07	-22.231	2.024e-09	8.6938		1137_13.47_313.2362m/z	1.1296	1.1288	1.1288	1.1287
4421_13.55_469.2570m/z	11899000000	33.47	2.0921e-09	8.6794		1140_6.87_477.1972m/z	1.1274	1.1266	1.1265	1.1265
3914_13.22_350.9866m/z	3.4507e-08	-24.789	2.1027e-09	8.6772		1141_16.16_591.4966m/z	1.1295	1.1287	1.1287	1.1287
6430_14.78_901.4932m/z	6166300000	32.522	2.2332e-09	8.6511		1143_5.85_485.1236m/z	1.1293	1.1285	1.1285	1.1284
1056_12.54_711.3343m/z	21989000000	34.356	2.2508e-09	8.6477		1146_10.04_300.9980m/z	0.9584	0.95772	0.95771	0.95772
3055_13.79_788.5452m/z	1.9968e-07	-22.256	2.2589e-09	8.6461		1147_6.68_594.2389m/z	1.1297	1.1289	1.1289	1.1289
3684_6.39_819.2207m/z	1.7856e-07	-22.417	2.276e-09	8.6428		1148_8.87_453.2121m/z	1.1287	1.1279	1.1279	1.1279
1162_13.36_527.1878m/z	45812000000	35.415	2.3781e-09	8.6238		1149_7.88_361.1688m/z	0.98908	0.98838	0.98836	0.98837
4913_6.85_948.2062m/z	4.7984e-08	-24.313	2.4075e-09	8.6184		1150_12.08_433.3436m/z	0.94443	0.94376	0.94374	0.94376
346_Analyte 470	39.148	5.2909	2.4335e-09	8.6138		1154_13.18_514.3138n	1.1221	1.1213	1.1213	1.1213
732_5-Acetyl-2-hydroxybenzoic acid	5218400000000	42.247	2.4524e-09	8.6104		1158_17.86_483.2727m/z	1.0343	1.0336	1.0336	1.0336
460_6-Hydroxy-methylnaphthaleneacetic acid, di-TMS	2610800000000	41.248	2.5208e-09	8.5985		1159_12.77_474.2622m/z	1.0678	1.0677	1.0677	1.0677
3556_6.02_821.1526m/z	1.9732e-08	-25.595	2.5208e-09	8.5985		1160_8.36_213.0905m/z	0.61803	0.62247	0.62245	0.62252
2294_17.09_411.2205m/z	1.5233e-08	-25.968	2.6001e-09	8.585		1161_6.71_219.0277m/z	1.1296	1.1288	1.1288	1.1288
4862_0.78_535.0367m/z	16608000000	33.951	2.611e-09	8.5832		1162_13.36_527.1878m/z	1.129	1.1282	1.1282	1.1281
1258_15.94_591.4941m/z	1.584e-07	-22.59	2.6518e-09	8.5765		1163_17.87_838.4285m/z	0.18153	0.22772	0.22825	0.22824
3656_12.50_517.3770m/z	9.6101e-08	-23.311	2.6797e-09	8.5719		1164_16.39_593.4771m/z	1.1296	1.1288	1.1288	1.1288
2849_10.77_235.1698m/z	3.9758e-08	-24.584	2.6975e-09	8.569		1165_7.53_424.1729n	1.1287	1.1279	1.1278	1.1278
5978_14.03_777.4717m/z	7785800000	32.858	2.7418e-09	8.562		1166_8.21_511.1759m/z	1.1167	1.1159	1.1159	1.1159
3630_6.66_947.1579m/z	1.1333e-07	-23.073	2.7697e-09	8.5576		1167_4.35_283.0907n	1.1258	1.1249	1.1249	1.1249
3626_10.22_602.1972m/z	1.0138e-07	-23.234	2.8553e-09	8.5443		1170_13.66_552.2016m/z	0.35634	0.36921	0.36944	0.36951
937_8.98_452.2040n	4493.7	12.134	2.8559e-09	8.5443		1172_12.54_313.4005m/z	0.72086	0.72364	0.72384	0.72385
2354_12.52_647.4488m/z	2.3733e-07	-22.007	2.9488e-09	8.5304		1173_5.95_749.2282m/z	1.1059	1.1052	1.1052	1.1051
2947_10.07_235.1677m/z	1.3117e-07	-22.862	2.9747e-09	8.5266		1175_5.60_347.1163m/z	1.1276	1.1268	1.1267	1.1267
2992_15.22_393.3339m/z	2.1784e-07	-22.13	2.9854e-09	8.525		1176_16.07_695.4716m/z	0.51089	0.51091	0.51163	0.51168
275_Serine, 3TMS derivative	874.01	9.7715	3.1587e-09	8.5005		1179_17.37_577.4838m/z	1.1296	1.1288	1.1288	1.1288
2902_13.18_814.5558m/z	5.2288e-08	-24.189	3.1823e-09	8.4973		1181_11.89_459.2963m/z	1.1296	1.1288	1.1288	1.1288
3606_14.88_466.3291m/z	2.2943e-08	-25.377	3.1866e-09	8.4967		1183_7.40_515.1189m/z	0.87176	0.87263	0.87261	0.87264
3964_17.84_651.2125m/z	10932000000	33.348	3.2119e-09	8.4932		1184_8.75_411.1410m/z	1.1278	1.1269	1.1269	1.1269
2692_9.48_349.1869m/z	231.78	7.8566	3.3289e-09	8.4777		1186_14.29_435.2424m/z	1.0707	1.0706	1.0707	1.0706
3650_6.28_473.0780m/z	1.7169e-07	-22.474	3.4499e-09	8.4622		1187_5.35_875.3533m/z	1.1228	1.122	1.1219	1.1219
3597_14.77_621.4345m/z	4.9435e-08	-24.27	3.4664e-09	8.4601		1188_11.78_410.1379m/z	1.1295	1.1288	1.1287	1.1287
3580_16.95_754.3718m/z	3.4149e-08	-24.804	3.5315e-09	8.452		1189_13.21_678.3805n	0.069362	0.15122	0.15356	0.15362
5564_15.26_399.3476m/z	1.0555e-07	-23.176	3.8841e-09	8.4107		1190_6.89_495.0533m/z	1.1204	1.1196	1.1196	1.1196
1231_13.42_814.5857m/z	1.1482e-07	-23.054	3.89e-09	8.41		1191_10.57_311.2213m/z	0.99397	0.99327	0.99324	0.99325
1765_12.54_397.1337m/z	6944900000	32.693	3.8906e-09	8.41		1199_12.50_424.2505m/z	1.0287	1.0284	1.0283	1.0283
4584_14.45_876.5568m/z	1.5907e-08	-25.906	4.24e-09	8.3726		1200_7.21_516.2012m/z	1.1011	1.1003	1.1002	1.1002
2184_9.80_391.1967m/z	432.49	8.7565	4.3603e-09	8.3605		1202_12.54_793.2927m/z	1.1295	1.1287	1.1287	1.1286
3016_15.57_607.4555m/z	1.1257e-07	-23.083	4.6054e-09	8.3367		1205_14.98_339.2123m/z	1.0015	1.002	1.0019	1.0019
3584_13.42_600.3873m/z	7.2126e-09	-27.047	4.67e-09	8.3307		1209_7.45_191.0553m/z	0.79941	0.8005	0.80065	0.80065
4375_9.19_389.1810m/z	551.56	9.1074	4.7194e-09	8.3261		1210_14.44_579.3076m/z	0.82549	0.82652	0.82667	0.82667
2886_5.07_973.8589m/z	1.4043e-07	-22.764	4.9612e-09	8.3044		1212_7.85_415.1241m/z	0.96088	0.96036	0.96037	0.96037
3659_14.88_772.4629m/z	1.2964e-07	-22.879	5.2209e-09	8.2823		1213_8.73_581.0384m/z	1.1256	1.1247	1.1247	1.1247
6474_14.44_601.3485m/z	6266500000	32.545	5.405e-09	8.2672		1214_9.26_257.0814m/z	0.84547	0.84769	0.84782	0.84781
2797_9.65_287.0951m/z	1.1316e-08	-26.397	5.5848e-09	8.253		1216_10.46_299.0190m/z	1.1296	1.1288	1.1288	1.1288
1320_12.54_609.2747m/z	7171100000	32.74	5.59e-09	8.2526		1218_5.96_717.1405m/z	1.1149	1.1142	1.1142	1.1142
1148_8.87_453.2121m/z	2159.6	11.077	5.6809e-09	8.2456		1219_6.78_949.1545m/z	0.90999	0.91216	0.91213	0.91214
5166_14.11_579.5060m/z	1.5907e-08	-25.906	5.7746e-09	8.2385		1221_4.44_595.6616m/z	1.1297	1.1289	1.1289	1.1289
3617_9.81_455.1738m/z	3.566e-08	-24.741	5.8664e-09	8.2316		1222_15.26_279.2321m/z	0.81644	0.8204	0.82043	0.82044
4026_4.96_409.1710m/z	38.051	5.2499	6.0268e-09	8.2199		1223_0.70_695.2238m/z	0.52031	0.53202	0.53211	0.53211
2782_6.65_433.2074m/z	63.459	5.9877	6.0518e-09	8.2181		1224_16.87_575.4679m/z	1.1297	1.1289	1.1288	1.1288
3664_14.85_793.5451m/z	1.3171e-07	-22.856	6.0578e-09	8.2177		1225_8.41_257.0805m/z	0.9324	0.93184	0.93187	0.93188
3587_9.48_453.1586m/z	1.7398e-08	-25.777	6.0734e-09	8.2166		1226_0.70_503.1612m/z	0.75285	0.7572	0.75733	0.75733
3967_15.22_466.1676m/z	1.0947e-07	-23.123	6.0884e-09	8.2155		1227_6.61_361.1650m/z	1.1249	1.1241	1.1241	1.1241
3685_12.46_553.3337m/z	7.8315e-08	-23.606	6.3161e-09	8.1996		1228_10.82_415.2325m/z	1.1296	1.1288	1.1288	1.1288
1165_7.53_424.1729n	714.58	9.481	6.6064e-09	8.18		1230_10.33_331.2452m/z	0.95145	0.95077	0.95075	0.95077
3107_13.57_567.2931m/z	1.5581e-08	-25.936	6.7866e-09	8.1684		1231_13.42_814.5857m/z	1.1289	1.1281	1.1281	1.128
3759_6.46_311.0541m/z	1.9733e-07	-22.273	6.7976e-09	8.1676		1235_7.34_395.1918m/z	1.1273	1.1265	1.1265	1.1265
4164_6.77_948.2122m/z	6.2845e-08	-23.924	6.969e-09	8.1568		1237_5.65_173.0447m/z	0.66547	0.66512	0.66515	0.66523
4570_0.78_579.0254m/z	10490000000	33.288	7.0395e-09	8.1525		1238_12.52_413.1634m/z	0.75042	0.75276	0.75294	0.75294
391_L-Threonic acid, tristrimethylsilyl ether, trimethylsilyl ester	331.95	8.3748	7.1073e-09	8.1483		1239_7.30_339.0535m/z	0.96094	0.96146	0.96153	0.96153
3916_7.22_341.2886m/z	1.5779e-07	-22.596	7.2347e-09	8.1406		1240_7.54_509.2959m/z	0.37418	0.3739	0.37401	0.37422
2448_4.79_515.1401m/z	89.571	6.485	7.4215e-09	8.1295		1241_14.09_407.2800m/z	1.1275	1.1267	1.1267	1.1267
3728_14.89_411.2793m/z	1.7268e-07	-22.465	7.4592e-09	8.1273		1245_15.70_394.3321m/z	1.1296	1.1288	1.1287	1.1287
761_D-Xylose, 4TMS derivative	64.238	6.0054	7.5516e-09	8.122		1246_6.80_945.1775m/z	0.37499	0.37558	0.3756	0.37586
3646_15.79_481.3507m/z	5.9481e-08	-24.003	7.5708e-09	8.1209		1247_16.11_447.2857m/z	1.1057	1.1049	1.1049	1.1049
5120_9.86_627.3014m/z	430.81	8.7509	7.6641e-09	8.1155		1248_13.77_407.2902m/z	0.86169	0.8611	0.86108	0.86111
3691_9.60_502.2760m/z	1.0463e-07	-23.188	7.8406e-09	8.1057		1249_17.76_707.5072m/z	1.0711	1.0706	1.0706	1.0706
599_6.03_359.0774m/z	7.421e-08	-23.684	7.8917e-09	8.1028		1250_7.89_507.2800m/z	0.65864	0.65842	0.6584	0.65843
1396_6.65_293.0319m/z	1.287e-07	-22.89	7.9728e-09	8.0984		1251_10.14_345.2268m/z	1.1296	1.1288	1.1288	1.1288
6527_14.84_901.5011m/z	6353500000	32.565	8.0135e-09	8.0962		1253_7.14_479.2127m/z	1.1105	1.1097	1.1097	1.1097
6175_6.31_345.1002m/z	0.0040263	-7.9563	8.0583e-09	8.0938		1256_0.69_701.1889m/z	0.42312	0.4383	0.43848	0.43848
1853_12.53_649.5029m/z	2.0596e-07	-22.211	8.2232e-09	8.085		1257_9.49_299.0546m/z	1.1296	1.1288	1.1288	1.1288
1918_13.99_227.2006m/z	11869000000	33.466	8.8015e-09	8.0554		1258_15.94_591.4941m/z	1.129	1.1282	1.1282	1.1281
2365_16.36_409.2046m/z	6.2732e-08	-23.926	8.9237e-09	8.0495		1262_0.71_558.0624m/z	1.1284	1.1275	1.1275	1.1275
4638_9.32_533.2960m/z	237.7	7.893	8.9899e-09	8.0462		1264_11.26_330.2033n	0.7097	0.71241	0.71263	0.71263
1072_4.60_343.1026m/z	44.839	5.4867	9.0347e-09	8.0441		1265_16.10_895.5082m/z	0.94137	0.94068	0.94066	0.94068
3732_14.05_537.3396m/z	1.2034e-07	-22.986	9.1816e-09	8.0371		1266_6.39_451.2180m/z	1.1265	1.1257	1.1256	1.1256
5800_4.69_330.0985n	35.418	5.1464	9.1816e-09	8.0371		1270_9.17_465.2495m/z	1.059	1.0583	1.0583	1.0583
3063_8.86_347.1703m/z	18726	14.193	9.2072e-09	8.0359		1271_7.22_341.2390m/z	1.1296	1.1289	1.1288	1.1288
2224_15.49_380.3169m/z	7.1502e-08	-23.737	9.3224e-09	8.0305		1272_12.77_641.4625m/z	1.1297	1.1289	1.1288	1.1288
1729_14.13_295.3847m/z	1.2797e-07	-22.898	9.5304e-09	8.0209		1275_6.03_385.1116m/z	1.0343	1.0341	1.0341	1.0341
3754_12.59_771.3214m/z	1.432e-07	-22.735	9.896e-09	8.0045		1276_8.78_503.0939m/z	1.1256	1.1248	1.1248	1.1248
3150_14.76_605.4424m/z	7.6458e-08	-23.641	1.0734e-08	7.9692		1277_7.33_632.1785m/z	1.1296	1.1288	1.1288	1.1288
528_D---Ribofuranose, tetrakistrimethylsilyl ether isomer 2	5521500000000000	52.294	1.1353e-08	7.9449		1278_13.02_415.1781m/z	0.92755	0.92904	0.92902	0.92902
3711_5.94_821.1480m/z	1.367e-07	-22.802	1.2154e-08	7.9153		1279_7.54_325.0557m/z	0.36369	0.36549	0.36555	0.36577
1485_16.02_691.3867m/z	1.7019e-08	-25.808	1.2175e-08	7.9145		1280_13.02_317.2593m/z	0.76561	0.76813	0.76829	0.76829
290_L-Threonine, 3TMS derivative	192.13	7.5859	1.2291e-08	7.9104		1286_13.73_638.2748m/z	0.96228	0.96281	0.96282	0.96283
3864_13.40_564.4119m/z	1.0181e-08	-26.55	1.2651e-08	7.8979		1287_12.26_283.0602m/z	0.95555	0.95487	0.95485	0.95487
3712_15.46_609.4650m/z	1.352e-07	-22.818	1.2778e-08	7.8936		1288_8.13_610.2491m/z	0.92077	0.9224	0.92239	0.92238
3619_10.73_437.1637m/z	1.229e-08	-26.278	1.3263e-08	7.8774		1289_7.88_345.2258m/z	0.95717	0.95649	0.95647	0.95648
2047_4.69_153.0179m/z	7.5806	2.9223	1.3859e-08	7.8583		1290_7.45_449.1083m/z	1.1278	1.127	1.1269	1.1269
1262_0.71_558.0624m/z	8265900000	32.945	1.3917e-08	7.8564		1291_14.40_336.2541m/z	1.1296	1.1289	1.1288	1.1288
6462_5.60_323.1339m/z	14.693	3.8771	1.3917e-08	7.8564		1292_6.04_308.1126m/z	0.62657	0.63171	0.63175	0.6318
446_D-Arabinose, tetrakistrimethylsilyl ether, ethyloxime isomer 2	436.57	8.7701	1.4241e-08	7.8465		1295_6.06_221.1028n	1.1073	1.1065	1.1065	1.1065
812_8.82_450.1883n	1600.5	10.644	1.4925e-08	7.8261		1297_6.55_403.1392m/z	1.1297	1.1289	1.1289	1.1289
3736_14.98_371.1542m/z	1.5338e-07	-22.636	1.498e-08	7.8245		1299_8.82_987.3466m/z	1.1297	1.1289	1.1288	1.1288
3773_6.58_945.1708m/z	1.7973e-07	-22.408	1.498e-08	7.8245		1306_13.10_576.2027m/z	1.1258	1.125	1.1249	1.1249
3167_4.79_380.1555m/z	14.254	3.8333	1.5369e-08	7.8134		1307_14.18_579.3244m/z	0.21745	0.2421	0.24245	0.24251
3639_13.37_610.4164m/z	1.0994e-08	-26.439	1.5721e-08	7.8035		1308_12.40_307.1908m/z	1.1296	1.1288	1.1287	1.1287
5791_17.86_588.1764m/z	8809700000	33.036	1.5783e-08	7.8018		1309_10.49_299.0192m/z	1.1296	1.1288	1.1288	1.1288
3726_14.91_487.2671m/z	1.1151e-07	-23.096	1.5784e-08	7.8018		1310_14.39_326.2238n	1.0426	1.042	1.042	1.042
3631_11.08_439.1793m/z	1.9288e-08	-25.628	1.6539e-08	7.7815		1313_10.49_423.1085m/z	1.1296	1.1289	1.1288	1.1288
3140_9.86_465.2262m/z	7.3572e-08	-23.696	1.6862e-08	7.7731		1315_17.03_575.5065m/z	1.1295	1.1287	1.1287	1.1287
3723_6.88_428.2042n	32.118	5.0053	1.6868e-08	7.7729		1316_5.52_358.0665m/z	0.83756	0.83904	0.83901	0.83903
1506_16.40_691.3865m/z	1.7748e-08	-25.748	1.6965e-08	7.7704		1317_0.67_245.0421m/z	1.0398	1.0396	1.0397	1.0396
5110_4.58_176.0341m/z	189.67	7.5673	1.7035e-08	7.7687		1320_12.54_609.2747m/z	1.1287	1.1279	1.1279	1.1279
332_Cyclamic acid, 2TBDMS derivative	49.873	5.6402	1.7546e-08	7.7558		1323_12.94_672.3263m/z	1.128	1.1273	1.1272	1.1272
249_Butanedioic acid, 2TMS derivative	112.1	6.8087	1.7917e-08	7.7467		1324_8.87_306.2067m/z	1.1296	1.1289	1.1288	1.1288
1549_13.91_814.5641m/z	1.5666e-07	-22.606	1.824e-08	7.739		1325_11.17_520.3030m/z	0.30809	0.33475	0.33485	0.33485
816_2-Trimethylsilyloxysebacic acid, bistrimethylsilyl- ester	74.371	6.2167	1.8312e-08	7.7373		1326_13.97_508.3157m/z	0.34568	0.34674	0.34826	0.34831
353_Dihydrouracil, 2TMS derivative	106.35	6.7326	1.9151e-08	7.7178		1328_16.92_593.4776m/z	1.1295	1.1287	1.1287	1.1287
4871_7.77_407.1916m/z	779.49	9.6064	1.9164e-08	7.7175		1332_6.08_521.2600m/z	1.1268	1.126	1.1259	1.1259
600_5.84_438.1519n	1856.8	10.859	1.9213e-08	7.7164		1333_0.65_195.0499m/z	0.50056	0.50703	0.50743	0.50745
3729_13.40_627.4055m/z	6.7042e-08	-23.83	1.9317e-08	7.7141		1334_14.35_571.3278m/z	0.99804	0.99818	0.99819	0.99819
134_Oxalic acid, 2TMS derivative	44.346	5.4707	1.9426e-08	7.7116		1335_11.39_325.2011m/z	1.0908	1.09	1.09	1.09
217_Ethanolamine, 3TMS derivative	106.89	6.7399	1.9931e-08	7.7005		1336_13.29_315.0499m/z	0.45394	0.45373	0.45384	0.45399
6283_4.38_370.1468n	72.87	6.1872	2.0276e-08	7.693		1338_12.47_649.4653m/z	0.93449	0.93591	0.93589	0.93589
438_7.33_797.1362m/z	2.9315e-08	-25.024	2.0426e-08	7.6898		1340_5.99_805.2172m/z	1.1239	1.1231	1.1231	1.1231
270_2-Butenedioic acid, E-, 2TMS derivative	911.28	9.8318	2.0997e-08	7.6778		1345_14.39_623.4501m/z	1.1297	1.1289	1.1288	1.1288
4119_15.74_659.4531m/z	2.5842e-08	-25.206	2.1713e-08	7.6633		1347_14.80_393.1369m/z	1.0717	1.0714	1.0714	1.0713
364_L-Aspartic acid, 3TMS derivative	424.69	8.7303	2.2237e-08	7.6529		1353_12.35_381.2232m/z	0.89701	0.89893	0.89892	0.89891
4473_5.24_515.1405m/z	66.591	6.0573	2.2403e-08	7.6497		1355_0.68_451.1229m/z	0.60153	0.60596	0.60625	0.60627
4080_14.93_475.3111m/z	1.6477e-07	-22.533	2.3627e-08	7.6266		1358_16.70_593.4779m/z	1.1296	1.1288	1.1287	1.1287
3778_4.37_479.0898m/z	915.04	9.8377	2.4146e-08	7.6172		1359_8.98_595.1105m/z	1.1297	1.1289	1.1289	1.1289
3746_6.26_947.1496m/z	1.116e-07	-23.095	2.4213e-08	7.6159		1361_14.26_279.2322m/z	0.95356	0.95524	0.95526	0.95525
4926_13.54_553.2664m/z	1.8918e-07	-22.334	2.4487e-08	7.6111		1363_6.33_337.1496m/z	1.1275	1.1267	1.1267	1.1267
439_L--Tartaric acid, 4TMS derivative	361.81	8.4991	2.5011e-08	7.6019		1364_15.02_378.3016m/z	1.1296	1.1288	1.1288	1.1288
4993_17.85_578.2814n	9.8332e-08	-23.278	2.5578e-08	7.5921		1365_10.00_303.0137m/z	0.63326	0.64181	0.64187	0.64186
5137_4.91_430.1613m/z	24.965	4.6419	2.5592e-08	7.5919		1366_9.23_423.1052m/z	0.79946	0.79905	0.79903	0.79904
73_Arsenous acid, tristrimethylsilyl ester	179.02	7.484	2.6028e-08	7.5846		1368_10.78_467.2396m/z	0.016432	0.10347	0.1057	0.10586
1323_12.94_672.3263m/z	3.0983e-08	-24.944	2.6279e-08	7.5804		1373_6.29_557.1492m/z	1.1293	1.1285	1.1285	1.1285
4347_4.42_589.1246m/z	157.39	7.2982	2.6383e-08	7.5787		1374_6.77_219.0288m/z	0.87379	0.87464	0.87461	0.87464
6650_17.27_685.7205m/z	2.4051e-07	-21.987	2.6581e-08	7.5754		1377_9.78_403.2699m/z	0.96587	0.96518	0.96516	0.96518
1053_6.45_519.2442m/z	10.578	3.403	2.6661e-08	7.5741		1382_14.14_623.4498m/z	1.1293	1.1285	1.1284	1.1284
3988_8.09_465.1756m/z	123.8	6.9518	2.7178e-08	7.5658		1384_15.92_707.5002m/z	1.0694	1.0691	1.0691	1.0691
456_4.89_315.2346m/z	17.769	4.1513	2.8015e-08	7.5526		1385_11.22_429.2490m/z	1.1297	1.1289	1.1288	1.1288
430_Phenylalanine, 2TMS derivative	85.025	6.4098	2.8141e-08	7.5507		1386_9.94_441.1220m/z	1.1036	1.1031	1.103	1.103
6651_5.15_203.0816m/z	101.04	6.6589	2.8666e-08	7.5426		1391_9.21_435.2241m/z	0.87607	0.87559	0.87565	0.87567
362_L-5-Oxoproline, , 2TMS derivative	195.16	7.6085	3.0077e-08	7.5218		1393_8.01_507.2453m/z	1.107	1.1062	1.1061	1.1061
2574_8.66_329.1057m/z	0.028316	-5.1422	3.0781e-08	7.5117		1394_14.39_442.2951m/z	0.96519	0.96617	0.96615	0.96614
258_Glyceric acid, 3TMS derivative	235.76	7.8812	3.1028e-08	7.5082		1395_5.91_719.3834m/z	1.0498	1.0494	1.0495	1.0495
3727_12.80_523.3501m/z	1.0316e-07	-23.209	3.1092e-08	7.5073		1396_6.65_293.0319m/z	1.1286	1.1278	1.1278	1.1278
4971_0.98_323.0279m/z	465.33	8.8621	3.1546e-08	7.5011		1398_5.52_357.0637m/z	1.0398	1.0392	1.0393	1.0393
3035_5.33_444.1990n	14.466	3.8546	3.157e-08	7.5007		1399_15.75_309.2427m/z	0.93958	0.93891	0.93889	0.93891
4205_14.77_489.2226m/z	8183400000	32.93	3.2276e-08	7.4911		1402_3.85_134.0462m/z	0.99862	0.99888	0.99885	0.99885
861_D-Xylopyranose, 4TMS derivative	62.357	5.9625	3.2354e-08	7.4901		1403_8.79_257.0851m/z	1.1265	1.1256	1.1256	1.1256
611_L--Tartaric acid, 4TMS derivative	105.21	6.7171	3.2369e-08	7.4899		1404_6.34_476.1189m/z	1.1298	1.1289	1.1289	1.1289
5902_9.45_389.1810m/z	61.599	5.9448	3.2616e-08	7.4866		1405_5.91_347.1155m/z	1.1026	1.102	1.102	1.102
387_Cysteine, 3TMS derivative	185.25	7.5333	3.2971e-08	7.4819		1406_12.94_293.2112m/z	1.0547	1.0547	1.0547	1.0547
3792_6.61_947.2198m/z	1.0227e-07	-23.221	3.3085e-08	7.4804		1407_12.94_269.2107m/z	1.1296	1.1288	1.1287	1.1287
1730_16.15_842.5556m/z	1.5019e-07	-22.667	3.3282e-08	7.4778		1410_12.08_499.3272m/z	1.1241	1.1234	1.1234	1.1234
4860_6.17_363.1106m/z	0.0050719	-7.6233	3.3968e-08	7.4689		1411_0.85_377.0842m/z	0.90597	0.90533	0.90532	0.90534
1290_7.45_449.1083m/z	12.957	3.6956	3.588e-08	7.4451		1412_5.75_357.0810m/z	1.1164	1.1156	1.1155	1.1155
294_1-Allyl-1H-tetraazol-5-amine tms	290.4	8.1819	3.6835e-08	7.4337		1413_13.98_287.2219m/z	1.0478	1.0473	1.0472	1.0472
3802_10.73_315.2900m/z	1.1496e-07	-23.052	3.7191e-08	7.4296		1415_8.74_213.0911m/z	1.1172	1.1165	1.1164	1.1164
41_8.53_439.1014m/z	1.7592e-07	-22.439	3.7533e-08	7.4256		1417_16.87_675.3920m/z	0.9545	0.95385	0.95382	0.95384
4658_6.73_430.1823n	435.48	8.7665	3.7665e-08	7.4241		1418_5.70_350.0997n	0.9462	0.94551	0.94547	0.94547
1184_8.75_411.1410m/z	212.42	7.7308	3.8211e-08	7.4178		1419_9.76_313.0348m/z	0.91712	0.91903	0.91904	0.91904
2717_4.78_261.0065m/z	18.551	4.2134	4.0565e-08	7.3919		1421_12.53_774.2715m/z	1.1269	1.1261	1.126	1.126
6016_4.69_167.0341m/z	46.969	5.5536	4.198e-08	7.377		1424_13.97_452.2976m/z	0.84194	0.84163	0.84166	0.84169
1553_17.09_691.3899m/z	7.8156e-08	-23.609	4.2453e-08	7.3721		1425_8.74_482.1210n	1.1131	1.1124	1.1123	1.1123
435_2-Amino-4,6-dihydroxypyrimidine, 3TMS derivative	3.3636e-11	-34.791	4.2897e-08	7.3676		1426_1.39_405.0281m/z	1.0207	1.02	1.02	1.02
5520_6.24_381.1761m/z	17.358	4.1176	4.3198e-08	7.3645		1427_13.02_653.4957m/z	1.1296	1.1288	1.1288	1.1288
1777_4.89_315.0713m/z	14.967	3.9038	4.4442e-08	7.3522		1429_6.61_523.2181m/z	1.1227	1.1219	1.1219	1.1219
1953_5.33_445.1971m/z	21.174	4.4043	4.479e-08	7.3488		1431_15.36_607.4595m/z	1.1296	1.1288	1.1288	1.1288
3786_14.77_539.3593m/z	1.1351e-07	-23.071	4.6923e-08	7.3286		1432_12.79_452.2691m/z	0.80955	0.80915	0.80915	0.80919
5751_6.67_532.2514n	18.56	4.2142	4.6952e-08	7.3283		1433_17.30_724.5350m/z	0.92511	0.92447	0.92445	0.92447
1175_5.60_347.1163m/z	10.624	3.4092	4.7075e-08	7.3272		1434_16.25_447.2855m/z	1.0996	1.0989	1.0988	1.0988
339_Cyclopentene-3-carboxylic acid, 1-trimethylsilyloxy-, methyl ester	954.53	9.8986	4.7599e-08	7.3224		1436_8.35_633.2581m/z	1.1296	1.1288	1.1287	1.1287
602_L-Threonic acid, tristrimethylsilyl ether, trimethylsilyl ester	143.59	7.1658	4.9347e-08	7.3067		1439_5.36_785.2489m/z	1.1297	1.1289	1.1288	1.1288
46_Silanamine, N,N'-methanetetraylbis1,1,1-trimethyl-	94.888	6.5682	4.9589e-08	7.3046		1442_14.13_580.3229m/z	0.71964	0.72302	0.72311	0.72311
427_L-Glutamic acid, 3TMS derivative	353.59	8.466	5.0852e-08	7.2937		1443_13.03_791.3663m/z	1.0106	1.0103	1.0104	1.0104
1363_6.33_337.1496m/z	13.71	3.7772	5.0852e-08	7.2937		1445_10.57_341.1972m/z	0.46278	0.47525	0.47531	0.47531
590_L-Tyrosine, 3TMS derivative	45.457	5.5064	5.0872e-08	7.2935		1447_4.60_380.1561m/z	1.1296	1.1288	1.1287	1.1287
1241_14.09_407.2800m/z	1.9095e-07	-22.32	5.1095e-08	7.2916		1448_14.42_364.2856m/z	1.1296	1.1289	1.1288	1.1288
6140_6.00_474.2096n	65.686	6.0375	5.1693e-08	7.2866		1450_9.26_345.2272m/z	0.95967	0.95899	0.95897	0.95898
1951_10.66_561.1770m/z	2.033e-07	-22.23	5.1925e-08	7.2846		1451_9.12_581.2019m/z	1.1296	1.1288	1.1288	1.1288
1848_5.88_387.1653m/z	7.2666	2.8613	5.2848e-08	7.277		1452_9.44_215.1281m/z	1.1296	1.1288	1.1288	1.1288
5603_7.33_405.1761m/z	15.027	3.9095	5.3627e-08	7.2706		1454_7.52_481.2266m/z	0.60526	0.61006	0.61007	0.61012
793_Ethyl D-glucopyranoside, 4TMS derivative	45.943	5.5218	5.3874e-08	7.2686		1457_13.11_476.4789m/z	1.0348	1.0341	1.0342	1.0342
5536_8.45_391.1968m/z	394.46	8.6237	5.4425e-08	7.2642		1459_13.10_544.2653m/z	1.127	1.1262	1.1261	1.1261
1665_12.47_680.3934m/z	9.439e-08	-23.337	5.4441e-08	7.2641		1460_7.78_419.2283m/z	0.94785	0.94776	0.94777	0.94777
5812_17.87_592.1726m/z	15470000000	33.849	5.6545e-08	7.2476		1461_1.64_151.0254m/z	1.1296	1.1288	1.1288	1.1288
298_6-Azauracil, 2TMS derivative	115.14	6.8472	5.6891e-08	7.245		1462_10.26_269.0446m/z	1.1297	1.1289	1.1288	1.1288
95_Lactic Acid, 2TMS derivative	34.593	5.1124	5.7571e-08	7.2398		1464_1.40_435.9569m/z	0.38286	0.39468	0.39496	0.39501
3715_13.41_860.6452m/z	1.5593e-08	-25.935	5.815e-08	7.2354		1465_13.64_293.3685m/z	0.94747	0.9468	0.94678	0.9468
857_Erythritol, 4TMS derivative	322.45	8.3329	5.9038e-08	7.2289		1469_13.83_519.3330m/z	1.1296	1.1288	1.1288	1.1288
819_Dimethyl hexopyranosiduronate, D-, 3TMS derivative	75.872	6.2455	5.9242e-08	7.2274		1472_17.59_677.4083m/z	1.1295	1.1287	1.1287	1.1287
4073_4.50_427.1788m/z	20.062	4.3264	5.9774e-08	7.2235		1473_0.82_267.0725m/z	1.1295	1.1287	1.1287	1.1286
4784_9.61_515.2496m/z	2732.3	11.416	6.006e-08	7.2214		1474_16.82_633.4341m/z	1.1292	1.1284	1.1284	1.1283
892_Allonic acid, lactone, 4TMS derivavative	125.86	6.9757	6.0619e-08	7.2174		1475_17.66_677.4065m/z	1.1296	1.1288	1.1288	1.1288
549_L--Threose, tristrimethylsilyl ether, methyloxime syn	377.52	8.5604	6.0803e-08	7.2161		1477_12.54_313.7446m/z	1.1296	1.1288	1.1288	1.1288
1140_6.87_477.1972m/z	21.284	4.4117	6.1638e-08	7.2102		1478_11.38_573.3626m/z	1.1292	1.1285	1.1284	1.1284
419_5-Iodouridine	149.82	7.2271	6.1958e-08	7.2079		1479_17.08_675.3926m/z	1.1292	1.1284	1.1284	1.1284
873_L-Glucono-1,4-lactone 2S,3R,4S,5S-, 4TMS derivative	78.178	6.2887	6.2417e-08	7.2047		1480_14.13_625.4659m/z	1.1295	1.1287	1.1286	1.1286
1962_9.49_567.1862m/z	22602000000	34.396	6.2656e-08	7.203		1481_12.29_268.0369m/z	1.1296	1.1288	1.1288	1.1288
2569_6.92_343.0855m/z	1.4133e-07	-22.754	6.2864e-08	7.2016		1482_17.46_577.5101m/z	1.1293	1.1285	1.1285	1.1285
2470_8.64_873.9100m/z	5655200000	32.397	6.382e-08	7.195		1483_5.70_735.2098m/z	0.73432	0.73449	0.73448	0.73447
2235_13.16_271.2268m/z	1.8624e-07	-22.356	6.4606e-08	7.1897		1484_14.09_366.2649m/z	1.1294	1.1286	1.1285	1.1285
1235_7.34_395.1918m/z	17.768	4.1512	6.5319e-08	7.185		1485_16.02_691.3867m/z	1.1284	1.1277	1.1276	1.1276
6098_13.46_221.1537m/z	116.6	6.8655	6.6213e-08	7.1791		1486_14.13_674.3823m/z	0.15445	0.15768	0.15888	0.1593
959_Ethyl D-glucopyranoside, 4TMS derivative	119.4	6.8996	6.7223e-08	7.1725		1487_14.13_393.3005m/z	1.1295	1.1287	1.1286	1.1286
578_L-Lysine, 4TMS derivative	89.303	6.4806	6.7223e-08	7.1725		1489_12.13_449.2320m/z	0.50868	0.5262	0.52622	0.52622
361_L-Methionine, 2TMS derivative	74.054	6.2105	6.7649e-08	7.1697		1491_0.81_283.0677m/z	1.1296	1.1289	1.1288	1.1288
317_Alanine, 3TMS derivative	49.385	5.626	6.8319e-08	7.1655		1493_12.33_313.4005m/z	1.1295	1.1288	1.1287	1.1287
920_D-Xylopyranose, 4TMS derivative	95.073	6.571	6.838e-08	7.1651		1494_14.20_580.3121m/z	0.095072	0.095628	0.10576	0.10609
889_D-Xylose, 4TMS derivative	112.87	6.8186	6.9378e-08	7.1588		1495_7.73_477.2337m/z	1.1266	1.1257	1.1257	1.1257
5599_6.58_416.1672n	16.392	4.0349	6.959e-08	7.1575		1496_17.37_677.4062m/z	1.1296	1.1288	1.1287	1.1287
6425_10.58_221.1174m/z	101.27	6.6621	7.0423e-08	7.1523		1498_8.76_629.3169m/z	1.0949	1.0943	1.0943	1.0943
852_Ethyl D-glucopyranoside, 4TMS derivative	58.611	5.8731	7.1254e-08	7.1472		1499_10.22_547.2621m/z	1.1295	1.1287	1.1286	1.1286
410_5-Hydroxypipecolic acid, 3TMS derivative	83.437	6.3826	7.1313e-08	7.1468		1500_12.45_492.3320m/z	1.1296	1.1288	1.1288	1.1288
1024_6.60_307.1390m/z	12.969	3.697	7.1313e-08	7.1468		1502_12.31_649.4651m/z	1.1295	1.1287	1.1287	1.1286
6003_5.25_470.1657m/z	13.836	3.7903	7.1861e-08	7.1435		1503_10.75_315.1264m/z	1.1293	1.1285	1.1285	1.1285
3935_7.16_407.1919m/z	9.0042	3.1706	7.2352e-08	7.1405		1504_13.00_808.5668m/z	1.1294	1.1287	1.1286	1.1286
2863_5.95_401.1447m/z	13.166	3.7187	7.3041e-08	7.1364		1505_3.13_151.0253m/z	1.1296	1.1288	1.1287	1.1287
5803_7.02_403.1606m/z	8.3182	3.0563	7.4078e-08	7.1303		1506_16.40_691.3865m/z	1.1283	1.1275	1.1275	1.1275
919_L-Rhamnose, 4TMS derivative	82.751	6.3707	7.4141e-08	7.1299		1509_10.23_520.2432m/z	1.1295	1.1287	1.1287	1.1286
564_5.56_425.2021m/z	123.15	6.9442	7.4156e-08	7.1299		1510_0.85_586.0462m/z	0.63271	0.63649	0.63674	0.63675
624_L--Tartaric acid, 4TMS derivative	312240000000000	48.15	7.4454e-08	7.1281		1511_0.81_151.0253m/z	1.1296	1.1288	1.1288	1.1288
104_2-Propenoic acid, 2-trimethylsilyloxy-, trimethylsilyl ester	44.372	5.4716	7.6457e-08	7.1166		1512_12.64_449.2319m/z	0.48608	0.50504	0.50504	0.50504
5551_7.95_353.1033m/z	23.708	4.5673	7.7392e-08	7.1113		1514_10.52_209.1175m/z	0.94278	0.94228	0.94229	0.94229
693_4.41_567.1433m/z	6.671	2.7379	7.8096e-08	7.1074		1515_9.25_387.2382m/z	1.1172	1.1165	1.1164	1.1164
3670_4.41_620.0544m/z	481.57	8.9116	8.0198e-08	7.0958		1517_4.98_890.2242m/z	1.1296	1.1288	1.1287	1.1287
3171_8.82_196.0971m/z	0.0060721	-7.3636	8.0198e-08	7.0958		1518_7.63_537.1003m/z	0.37857	0.39319	0.39317	0.39329
3835_15.70_496.3638m/z	1.4668e-07	-22.701	8.0222e-08	7.0957		1519_15.31_609.4720m/z	1.1297	1.1289	1.1288	1.1288
1135_7.14_330.1374m/z	16.354	4.0316	8.0478e-08	7.0943		1520_13.02_315.7620m/z	1.1296	1.1288	1.1288	1.1287
901_L-Glucono-1,4-lactone 2S,3R,4S,5S-, 4TMS derivative	77.256	6.2716	8.0535e-08	7.094		1522_16.36_573.4547m/z	1.1296	1.1288	1.1287	1.1287
2579_7.37_457.1327m/z	47.749	5.5774	8.1985e-08	7.0863		1523_1.55_632.2029m/z	1.1296	1.1288	1.1287	1.1287
883_Allonic acid, lactone, 4TMS derivavative	87.685	6.4543	8.2026e-08	7.086		1525_6.55_467.1560m/z	1.0236	1.0229	1.0229	1.0229
922_D--Xylose, 4TMS derivative	85.226	6.4132	8.2553e-08	7.0833		1526_15.70_591.4603m/z	1.1296	1.1288	1.1288	1.1288
233_L-Isoleucine, 2TMS derivative	111.26	6.7977	8.2634e-08	7.0828		1527_8.10_497.1658m/z	0.66163	0.66135	0.66137	0.66145
5308_7.22_493.1746m/z	17.265	4.1098	8.8436e-08	7.0534		1528_13.11_476.5361m/z	0.31954	0.31934	0.31959	0.31981
2203_14.81_361.1454m/z	12143000000	33.499	8.8595e-08	7.0526		1530_13.38_663.2755m/z	1.1181	1.1173	1.1173	1.1173
4028_14.80_479.3347m/z	6.0116e-08	-23.988	8.8924e-08	7.051		1534_17.71_551.4666m/z	1.1296	1.1288	1.1288	1.1288
4455_7.97_477.2338m/z	333.35	8.3809	8.9155e-08	7.0499		1536_7.43_261.1338m/z	1.1296	1.1288	1.1288	1.1288
881_Dimethyl hexopyranosiduronate, D-, 3TMS derivative	194.34	7.6024	8.9233e-08	7.0495		1537_10.23_245.1142m/z	1.1293	1.1286	1.1285	1.1285
830_5.34_575.2341m/z	17.378	4.1191	8.9719e-08	7.0471		1538_16.80_707.5029m/z	1.0726	1.072	1.072	1.072
933_Hexacosanoic acid, TMS derivative	95.993	6.5849	9.0447e-08	7.0436		1539_12.32_295.2270m/z	0.941	0.94229	0.94228	0.94227
905_Ethyl D-glucopyranoside, 4TMS derivative	92.078	6.5248	9.0678e-08	7.0425		1542_4.90_693.2857m/z	1.1296	1.1288	1.1288	1.1288
1700_14.49_489.2217m/z	7715900000	32.845	9.0822e-08	7.0418		1545_10.61_363.0173m/z	1.1296	1.1288	1.1288	1.1288
3998_8.68_561.1971m/z	12.26	3.6159	9.2439e-08	7.0341		1547_16.52_567.4619m/z	1.1291	1.1284	1.1283	1.1283
540_Citrulline, 4TMS derivative	82.251	6.362	9.2997e-08	7.0315		1549_13.91_814.5641m/z	1.1282	1.1275	1.1274	1.1274
1459_13.10_544.2653m/z	73.347	6.1967	9.5838e-08	7.0185		1550_17.02_593.4832m/z	1.1292	1.1284	1.1284	1.1283
4956_6.67_393.1759m/z	20.04	4.3248	9.7014e-08	7.0132		1552_11.77_379.2091m/z	0.68617	0.68938	0.68957	0.68959
4448_4.68_368.0981m/z	17.613	4.1386	9.887e-08	7.0049		1553_17.09_691.3899m/z	1.1277	1.1269	1.1269	1.1269
19_Methoxyamine, 2TMS derivative	24.717	4.6274	1.0375e-07	6.984		1556_0.98_787.2352m/z	1.1294	1.1286	1.1285	1.1285
1421_12.53_774.2715m/z	4916400000	32.195	1.0505e-07	6.9786		1558_10.61_283.0604m/z	1.1296	1.1289	1.1288	1.1288
6337_10.24_445.2440m/z	105.37	6.7194	1.0545e-07	6.9769		1563_6.87_947.1931m/z	0.7646	0.76415	0.76418	0.76423
105_tert-Butylpentamethyldisiloxane	49.13	5.6185	1.082e-07	6.9658		1564_9.26_423.1074m/z	1.1292	1.1284	1.1284	1.1284
2531_4.41_108.0195m/z	10.641	3.4115	1.0836e-07	6.9651		1565_8.99_181.0132m/z	1.1296	1.1288	1.1288	1.1287
99_Trisiloxane, octamethyl-	21.944	4.4557	1.1063e-07	6.9561		1568_1.03_787.2397m/z	1.1296	1.1288	1.1287	1.1287
5897_6.54_365.1811m/z	16.725	4.064	1.1074e-07	6.9557		1569_7.74_641.3390m/z	0.92046	0.92002	0.92004	0.92003
1830_5.02_491.1764m/z	939.25	9.8754	1.1199e-07	6.9508		1573_12.49_379.2088m/z	0.39711	0.39685	0.39687	0.39706
4810_5.55_343.1022m/z	489.55	8.9353	1.154e-07	6.9378		1576_0.85_470.1502m/z	1.1296	1.1288	1.1288	1.1288
798_Dimethyl hexopyranosiduronate, D-, 3TMS derivative	29.083	4.8621	1.1563e-07	6.9369		1578_15.49_611.4877m/z	1.1296	1.1288	1.1287	1.1287
89_Propanoic acid, 2-methoxyimino-, trimethylsilyl ester	289.4	8.1769	1.158e-07	6.9363		1582_8.40_549.2912m/z	0.33718	0.34591	0.34618	0.34625
1332_6.08_521.2600m/z	7.2834	2.8646	1.1586e-07	6.9361		1583_4.73_382.0996m/z	1.126	1.1252	1.1252	1.1252
3761_15.23_494.3490m/z	2.5456e-08	-25.227	1.1669e-07	6.933		1584_16.93_695.4629m/z	0.76296	0.76351	0.76394	0.76397
92_Tetrasiloxane, decamethyl-	33.164	5.0515	1.1688e-07	6.9323		1586_14.37_459.2822m/z	1.1293	1.1285	1.1284	1.1284
5920_17.71_265.1470m/z	72.141	6.1728	1.174e-07	6.9303		1587_9.19_333.0752m/z	1.1293	1.1285	1.1285	1.1284
381_D---Ribofuranose, tetrakistrimethylsilyl ether isomer 2	104.87	6.7125	1.1746e-07	6.9301		1588_17.33_621.4358m/z	0.53766	0.54295	0.54304	0.54309
3724_10.02_391.1968m/z	458.37	8.8404	1.1976e-07	6.9217		1590_5.83_179.0342m/z	0.63886	0.64389	0.64403	0.64404
538_Citric acid, 4TMS derivative	70.609	6.1418	1.2232e-07	6.9125		1592_12.73_543.2572m/z	0.93801	0.93754	0.93756	0.93755
2594_0.76_275.0207m/z	60808000000	35.824	1.2304e-07	6.9099		1594_7.83_181.0133m/z	1.1296	1.1288	1.1288	1.1288
3768_6.69_429.1553m/z	300.25	8.23	1.2611e-07	6.8993		1595_6.95_477.1973m/z	1.1243	1.1235	1.1234	1.1234
968_Stigmasterol, TMS derivative	125.96	6.9769	1.2926e-07	6.8885		1596_8.46_569.2207m/z	0.91842	0.91798	0.918	0.918
83_Methyltristrimethylsiloxysilane	32.179	5.008	1.2966e-07	6.8872		1597_12.07_531.2619m/z	0.90311	0.90521	0.90522	0.90522
4000_16.26_710.5251m/z	19.891	4.3141	1.3125e-07	6.8819		1599_11.83_611.2842m/z	0.06723	0.14851	0.14878	0.14882
2546_6.93_345.1000m/z	0.0011428	-9.7732	1.3457e-07	6.8711		1601_16.24_579.4989m/z	0.39831	0.40188	0.40308	0.40311
1923_12.59_201.1123m/z	1.405e-07	-22.763	1.3457e-07	6.871		1605_7.96_243.1051m/z	1.1248	1.124	1.1239	1.1239
453_Asparagine, 3TMS derivative	321.22	8.3274	1.3545e-07	6.8682		1608_12.17_379.2105m/z	1.1295	1.1287	1.1287	1.1287
365_4-Pyrimidinamine, N-trimethylsilyl-2-trimethylsilyloxy-	41.03	5.3586	1.3546e-07	6.8682		1609_5.03_444.1649m/z	1.1296	1.1288	1.1288	1.1287
282_Triphenylamine	54.15	5.7589	1.381e-07	6.8598		1610_12.79_502.2939m/z	1.017	1.0172	1.0172	1.0172
797_Allonic acid, lactone, 4TMS derivavative	28.254	4.8204	1.381e-07	6.8598		1612_13.38_521.1613m/z	1.1166	1.1158	1.1158	1.1158
976_Stigmast-5-ene, 3trimethylsiloxy-, 24S-	104.06	6.7013	1.392e-07	6.8564		1614_14.18_623.4604m/z	1.1265	1.1257	1.1257	1.1257
410_6.86_395.1914m/z	19.082	4.2542	1.3931e-07	6.856		1615_8.06_529.1345m/z	0.93842	0.93794	0.93796	0.93795
136_Hydracrylic acid, 2TMS derivative	35.129	5.1346	1.3954e-07	6.8553		1617_8.84_385.2200m/z	1.1296	1.1288	1.1287	1.1287
809_Ethyl D-glucopyranoside, 4TMS derivative	26.907	4.7499	1.402e-07	6.8532		1621_8.23_243.1229m/z	1.1296	1.1289	1.1288	1.1288
1495_7.73_477.2337m/z	15.031	3.9099	1.4201e-07	6.8477		1623_8.92_581.1659m/z	1.1215	1.1207	1.1207	1.1207
1614_14.18_623.4604m/z	1.688e-07	-22.498	1.4376e-07	6.8424		1624_9.86_977.2096m/z	1.1294	1.1286	1.1286	1.1285
2080_0.70_606.0735m/z	251.6	7.975	1.4605e-07	6.8355		1625_5.76_568.2179m/z	1.1296	1.1288	1.1288	1.1288
6332_5.72_379.1603m/z	10.112	3.3381	1.461e-07	6.8353		1630_5.34_353.0882m/z	1.1296	1.1288	1.1287	1.1287
965_Campesterol, TMS derivative	93.304	6.5439	1.4814e-07	6.8293		1632_0.54_402.9161m/z	1.1174	1.1166	1.1166	1.1165
537_DL-Ornithine, 4TMS derivative	62.796	5.9726	1.4832e-07	6.8288		1636_12.50_391.2596m/z	1.1293	1.1285	1.1285	1.1285
5909_7.20_311.0973m/z	22.444	4.4883	1.4834e-07	6.8287		1637_16.04_473.2819m/z	0.32218	0.33759	0.33771	0.33782
954_Analyte 1355	80.021	6.3223	1.5037e-07	6.8228		1638_12.26_299.1318m/z	1.1295	1.1287	1.1286	1.1286
1266_6.39_451.2180m/z	12.945	3.6943	1.506e-07	6.8222		1639_15.84_455.3166m/z	1.1296	1.1288	1.1288	1.1288
382_DL-Phenylalanine, TMS derivative	28.14	4.8145	1.5093e-07	6.8212		1640_5.71_729.2596m/z	0.9055	0.90506	0.90508	0.90508
1096_4.89_153.0183m/z	15.162	3.9224	1.5233e-07	6.8172		1641_6.62_570.2006m/z	1.1296	1.1288	1.1288	1.1288
1403_8.79_257.0851m/z	39.474	5.3028	1.5465e-07	6.8106		1648_16.39_567.4601m/z	1.1293	1.1285	1.1285	1.1285
5293_4.91_428.1555m/z	11.727	3.5518	1.5465e-07	6.8106		1650_12.74_483.3307m/z	1.1296	1.1288	1.1288	1.1288
942_2,3,4-Trihydroxybutyric acid tetrakistrimethylsilyl deriv., , R,R-	104.65	6.7094	1.5571e-07	6.8077		1651_0.80_331.0664m/z	0.96831	0.96954	0.96954	0.96954
943_D---Lyxopyranose, 4TMS derivative	72.696	6.1838	1.5678e-07	6.8047		1659_15.12_251.2368m/z	1.1296	1.1288	1.1287	1.1287
890_15-Tetracosenoic acid, Z-, TMS derivative	77.559	6.2772	1.5946e-07	6.7974		1660_4.70_428.1557m/z	1.1296	1.1288	1.1288	1.1288
329_4-Amino-9-methoxypsoralen	15.664	3.9693	1.5946e-07	6.7974		1661_13.17_505.2561m/z	0.92858	0.92791	0.92793	0.92795
42_Methoxyamine, 2TMS derivative	34.142	5.0935	1.62e-07	6.7905		1662_8.74_257.0809m/z	1.1245	1.1237	1.1237	1.1237
6410_6.21_449.2025m/z	14.194	3.8272	1.6323e-07	6.7872		1665_12.47_680.3934m/z	1.1275	1.1268	1.1267	1.1267
955_Arabinose, 4TMS derivative	80.029	6.3225	1.6603e-07	6.7798		1667_0.58_158.9776m/z	1.0997	1.0989	1.0989	1.0989
6375_13.97_265.1469m/z	50.974	5.6717	1.6714e-07	6.7769		1669_10.82_479.2242m/z	0.26686	0.28872	0.2891	0.28917
176_Butanoic acid, 2-methyl-3-trimethylsilyloxy-, trimethylsilyl ester	40.232	5.3303	1.6853e-07	6.7733		1670_16.19_842.5513m/z	1.1292	1.1284	1.1284	1.1284
867_Dimethyl hexopyranosiduronate, D-, 3TMS derivative	291.83	8.189	1.7658e-07	6.7531		1671_6.10_386.1936n	1.1251	1.1243	1.1242	1.1242
449_D-Arabinose, tetrakistrimethylsilyl ether, ethyloxime isomer 2	45.868	5.5194	1.7666e-07	6.7529		1673_14.93_365.1435m/z	0.583	0.58846	0.58872	0.58874
679_5.65_293.1233m/z	9.0995	3.1858	1.7973e-07	6.7454		1675_17.10_730.5446m/z	0.38967	0.40219	0.40223	0.40232
2507_16.04_605.4032m/z	2.3442e-07	-22.024	1.8127e-07	6.7417		1678_12.59_386.2904m/z	1.1296	1.1288	1.1288	1.1288
1954_6.29_450.1039m/z	1174.1	10.197	1.8196e-07	6.74		1681_8.10_337.0915m/z	1.1296	1.1288	1.1287	1.1287
418_Pyrazine, 2,5-bistrimethylsilyloxy-	48.362	5.5958	1.8487e-07	6.7331		1682_6.97_937.1637m/z	1.1296	1.1288	1.1288	1.1287
174_Ethanimidic acid, N-trimethylsilyl-, trimethylsilyl ester	33.887	5.0827	1.8492e-07	6.733		1684_6.09_393.1759m/z	1.1173	1.1166	1.1166	1.1166
2170_7.32_639.3221m/z	15.802	3.982	1.8537e-07	6.732		1686_16.59_353.1997m/z	1.0788	1.0781	1.078	1.078
831_1-Monopalmitin, 2TMS derivative	26.02	4.7016	1.8653e-07	6.7292		1688_15.84_473.2854m/z	0.58565	0.59054	0.59052	0.59059
2089_6.07_518.2359n	8.7145	3.1234	1.8949e-07	6.7224		1689_13.33_504.3485m/z	0.43597	0.43653	0.43652	0.43674
5780_12.31_194.0814m/z	48.266	5.5929	1.8955e-07	6.7223		1691_13.30_636.2590m/z	0.83395	0.83334	0.83335	0.83339
5680_1.37_191.0186m/z	12.239	3.6134	1.8955e-07	6.7223		1694_16.75_567.4622m/z	1.1295	1.1287	1.1287	1.1287
222_Silanol, trimethyl-, phosphate 31	52.908	5.7254	1.9085e-07	6.7193		1697_5.84_257.0811m/z	0.69062	0.69146	0.69158	0.69161
622_Arabinose, 4TMS derivative	23.959	4.5825	1.9197e-07	6.7168		1699_5.36_431.3468m/z	1.1246	1.1238	1.1237	1.1237
5284_6.37_518.2360n	16.066	4.006	2.0167e-07	6.6954		1700_14.49_489.2217m/z	1.127	1.1262	1.1262	1.1261
4814_14.27_647.4141m/z	2.4184e-07	-21.979	2.1157e-07	6.6745		1701_6.76_135.0443m/z	0.81411	0.81614	0.81612	0.81616
3902_6.93_529.2636m/z	11.742	3.5535	2.1299e-07	6.6716		1704_11.35_520.3033m/z	0.91022	0.90959	0.90957	0.9096
1583_4.73_382.0996m/z	6.1854	2.6289	2.14e-07	6.6696		1705_17.04_633.4345m/z	1.1293	1.1286	1.1285	1.1285
375_Pipecolic acid, 2TMS derivative	187.96	7.5543	2.1568e-07	6.6662		1710_6.77_947.2000m/z	1.0119	1.0114	1.0114	1.0114
3571_6.89_567.2642m/z	9.1595	3.1953	2.1942e-07	6.6587		1712_15.46_475.3054m/z	0.98766	0.98696	0.98694	0.98695
833_3-Propyl-5,6-bis-trimethylsilyl-1-trimethylsiloxy-1,2-dihydroborinine	39.353	5.2984	2.2005e-07	6.6575		1714_8.74_151.0391m/z	1.124	1.1232	1.1231	1.1231
2603_5.94_269.1021m/z	14.549	3.8629	2.204e-07	6.6568		1719_15.73_355.1771m/z	0.59673	0.6015	0.60148	0.60155
835_5-Iodouridine	51.088	5.6749	2.2079e-07	6.656		1721_17.52_707.5011m/z	1.0726	1.072	1.072	1.072
58_N-Methylacetamide, TMS derivative	47.225	5.5615	2.2079e-07	6.656		1722_13.38_565.4078m/z	0.92272	0.92204	0.92205	0.92207
934_Methyl xylopyranoside, 3TMS derivative	62.555	5.9671	2.2121e-07	6.6552		1726_7.22_421.0252m/z	1.1296	1.1288	1.1288	1.1288
2570_5.91_431.1526m/z	11.454	3.5178	2.2121e-07	6.6552		1727_15.76_280.2359m/z	1.0827	1.0823	1.0823	1.0823
808_Ethyl D-glucopyranoside, 4TMS derivative	23.372	4.5467	2.2231e-07	6.653		1728_12.68_492.3333m/z	1.1295	1.1287	1.1287	1.1287
243_Glycine, 3TMS derivative	21.781	4.445	2.2569e-07	6.6465		1729_14.13_295.3847m/z	1.1285	1.1277	1.1277	1.1277
88_2-Propenoic acid, 2-trimethylsilyloxy-, trimethylsilyl ester	75.14	6.2315	2.2959e-07	6.639		1730_16.15_842.5556m/z	1.1279	1.127	1.127	1.127
400_Pentanedioic acid, 2-trimethylsilyloxy-, bistrimethylsilyl ester	61.587	5.9445	2.3669e-07	6.6258		1732_0.54_289.9428n	1.1194	1.1186	1.1185	1.1185
5949_17.99_263.8649m/z	37.847	5.2421	2.42e-07	6.6162		1735_8.97_861.2046m/z	1.1295	1.1287	1.1286	1.1286
2506_5.62_487.1717m/z	82.424	6.365	2.4462e-07	6.6115		1736_8.73_409.1288m/z	1.1245	1.1237	1.1237	1.1237
5784_6.99_509.2386m/z	5.9165	2.5647	2.4462e-07	6.6115		1737_8.36_801.3539m/z	1.1296	1.1288	1.1287	1.1287
518_Terephthalic acid, 2TMS derivative	37.426	5.226	2.4576e-07	6.6095		1742_8.53_327.5451m/z	1.1296	1.1288	1.1288	1.1288
5539_8.14_353.1026m/z	7.9967	2.9994	2.4641e-07	6.6083		1744_11.80_329.2281m/z	1.1296	1.1288	1.1288	1.1287
200_4-Hydroxybutanoic acid, 2TMS derivative	561.32	9.1327	2.4666e-07	6.6079		1745_4.64_428.1556m/z	1.1296	1.1288	1.1288	1.1287
882_Docosanol, TMS derivative	35.997	5.1698	2.4666e-07	6.6079		1746_14.52_597.3376m/z	1.0793	1.0789	1.0789	1.0789
2034_7.06_539.2341m/z	4.1609	2.0569	2.4917e-07	6.6035		1747_7.56_488.0943n	1.1295	1.1288	1.1287	1.1287
2815_6.02_387.1655m/z	6.9354	2.794	2.4952e-07	6.6029		1754_10.22_440.2395m/z	1.1293	1.1286	1.1285	1.1285
342_Ethanamine, 2TMS derivative	36.928	5.2066	2.5182e-07	6.5989		1755_13.26_576.2021m/z	0.67505	0.6791	0.67907	0.67912
335_Methyl-L-tyrosine, 3TMS derivative	17.735	4.1485	2.5182e-07	6.5989		1757_15.24_475.3394m/z	0.63937	0.64394	0.64395	0.644
87_N-2-Hydroxy-1-phenylethyl-benzenesulfonamide, 2TMS derivative	30.033	4.9085	2.5479e-07	6.5938		1758_6.02_735.2473m/z	0.95256	0.95193	0.95194	0.95194
1306_13.10_576.2027m/z	21.506	4.4267	2.5794e-07	6.5885		1759_7.64_509.2953m/z	0.42065	0.4243	0.42429	0.42446
1167_4.35_283.0907n	13.213	3.7239	2.6303e-07	6.58		1761_8.39_629.1919m/z	0.53022	0.52988	0.52993	0.53005
845_L-Glucono-1,4-lactone 2S,3R,4S,5S-, 4TMS derivative	34.722	5.1178	2.6945e-07	6.5695		1763_15.63_279.2321m/z	1.0985	1.0978	1.0978	1.0978
9_N,N-Dimethyl-2-aminoethanol, O-trimethylsilyl	11.695	3.5478	2.7096e-07	6.5671		1765_12.54_397.1337m/z	1.1289	1.1281	1.128	1.128
3066_5.61_440.1678n	48.064	5.5869	2.7545e-07	6.56		1766_13.49_483.3313m/z	1.1296	1.1288	1.1288	1.1287
2422_17.56_555.2826m/z	3.482e-08	-24.776	2.7669e-07	6.558		1771_11.55_492.2757m/z	0.9278	0.92716	0.92714	0.92717
914_D---Lyxopyranose, 4TMS derivative	40.188	5.3287	2.7718e-07	6.5572		1772_8.79_549.0853m/z	1.1296	1.1288	1.1287	1.1287
944_3-Hydroxypicolinic acid, 2TMS derivative	57.611	5.8483	2.8008e-07	6.5527		1773_14.29_580.3151m/z	0.56019	0.56016	0.56022	0.56031
725_16.37_981.5756m/z	39044000000	35.184	2.8031e-07	6.5524		1774_17.58_824.5421m/z	1.1295	1.1287	1.1287	1.1287
338_1,1,1,3,5,5,7,7,7-Nonamethyl-3-trimethylsiloxytetrasiloxane	24.668	4.6245	2.8044e-07	6.5522		1775_7.74_289.1108m/z	0.60766	0.61333	0.61346	0.61348
468_Erythritol, 4TMS derivative	18.088	4.1769	2.8555e-07	6.5443		1776_14.37_579.3200m/z	0.51737	0.52463	0.5248	0.52482
133_Trimethylsilylmethanol	33.953	5.0855	2.8608e-07	6.5435		1777_4.89_315.0713m/z	1.1277	1.1268	1.1268	1.1268
1276_8.78_503.0939m/z	84.09	6.3939	2.8655e-07	6.5428		1780_17.84_743.4816m/z	1.1022	1.1018	1.1018	1.1017
6115_14.05_513.2222m/z	20872000000	34.281	2.871e-07	6.542		1783_13.65_431.2202m/z	1.1058	1.105	1.105	1.105
5150_8.56_495.1504m/z	15.711	3.9737	2.9123e-07	6.5358		1784_6.82_473.0721m/z	0.66579	0.67217	0.67215	0.67221
904_1-Tricosanol, TMS derivative	44.07	5.4617	2.9205e-07	6.5345		1786_10.17_905.2275m/z	1.1296	1.1289	1.1288	1.1288
420_1-Pentyn-4-ol, 1-tert-butyldimethylsilyl-	8.9854	3.1676	2.967e-07	6.5277		1789_8.31_645.3070m/z	0.86496	0.86515	0.86521	0.86522
318_Cadaverine, 4TMS derivative	33.086	5.0482	2.9769e-07	6.5262		1790_5.55_707.2207m/z	0.92269	0.92202	0.92203	0.92206
5276_9.16_491.2851m/z	11.036	3.4641	2.9931e-07	6.5239		1794_13.12_306.2069m/z	1.1295	1.1287	1.1287	1.1287
6094_6.70_439.1814m/z	67.989	6.0872	2.9943e-07	6.5237		1796_9.16_863.1290m/z	1.1296	1.1288	1.1288	1.1288
1213_8.73_581.0384m/z	56.624	5.8233	2.9943e-07	6.5237		1801_6.83_179.0339m/z	0.20821	0.2363	0.23634	0.23656
211_3-Trifluoromethyl-5H,6H,7H,8H-1,2,4triazolo4,3-apyrimidine	28.581	4.837	3.0084e-07	6.5217		1803_13.44_899.5689m/z	0.86353	0.86292	0.86291	0.86294
6373_14.00_745.4995m/z	170.39	7.4127	3.013e-07	6.521		1805_0.70_683.2241m/z	1.0951	1.0946	1.0946	1.0946
436_Butanal, 2,3,4-tristrimethylsilyloxy-3-trimethylsilyloxymethyl-, O-methyloxime, S-	53.031	5.7288	3.013e-07	6.521		1806_5.87_458.1122m/z	1.1296	1.1288	1.1288	1.1287
513_L-Threonic acid, tristrimethylsilyl ether, trimethylsilyl ester	42.543	5.4108	3.0275e-07	6.5189		1807_13.97_339.1992m/z	1.1122	1.1114	1.1113	1.1113
5350_17.90_195.8101m/z	40.196	5.329	3.1149e-07	6.5066		1808_7.49_265.0743m/z	1.1296	1.1288	1.1287	1.1287
2932_15.50_459.3148m/z	2.201e-07	-22.115	3.1594e-07	6.5004		1809_15.45_367.1578m/z	0.82824	0.82771	0.82769	0.82774
84_3-Pyridinol, TMS derivative	47.445	5.5682	3.1792e-07	6.4977		1810_8.47_335.1525m/z	1.1296	1.1288	1.1287	1.1287
3828_17.47_709.5213m/z	20.986	4.3914	3.1792e-07	6.4977		1818_8.56_839.2130m/z	1.1292	1.1284	1.1284	1.1284
4266_14.60_709.5163m/z	17.988	4.1689	3.201e-07	6.4947		1819_5.00_576.1718m/z	1.1297	1.1289	1.1288	1.1288
544_Doxycycline	39.532	5.3049	3.3657e-07	6.4729		1821_4.50_331.2336m/z	1.1296	1.1288	1.1287	1.1287
334_N-4-Bistrimethylsilylaminobutylacetamide	32.466	5.0209	3.3823e-07	6.4708		1822_4.74_179.0342m/z	1.1296	1.1288	1.1288	1.1288
5318_13.42_481.2569m/z	2751	11.426	3.4049e-07	6.4679		1825_5.52_191.0552m/z	0.078519	0.11874	0.11873	0.11939
2725_8.02_203.1281m/z	5.5229	2.4654	3.4391e-07	6.4636		1830_5.02_491.1764m/z	1.1268	1.126	1.126	1.126
6232_17.91_162.8383m/z	43.703	5.4497	3.4522e-07	6.4619		1831_7.63_597.3114m/z	0.98931	0.98972	0.98969	0.98969
4469_7.26_435.0928m/z	27.778	4.7959	3.5466e-07	6.4502		1837_13.15_566.3365m/z	1.1174	1.1166	1.1166	1.1166
5836_4.41_283.0675m/z	16.752	4.0662	3.5566e-07	6.449		1838_6.10_677.2803m/z	1.1295	1.1287	1.1287	1.1287
952_D-Xylose, 4TMS derivative	83.663	6.3865	3.5971e-07	6.444		1839_7.73_469.1343m/z	0.83013	0.83519	0.83519	0.83518
897_Lignoceric acid, TMS derivative	24.891	4.6376	3.5971e-07	6.444		1840_5.34_399.0989m/z	1.1116	1.1111	1.111	1.111
5555_5.57_445.1711m/z	57.806	5.8531	3.6503e-07	6.4377		1842_14.36_224.2160n	0.94934	0.94902	0.94901	0.94902
440_4-Hydroxybenzeneacetic acid, 2TMS derivative	28.876	4.8518	3.6517e-07	6.4375		1844_14.59_621.4356m/z	1.1296	1.1288	1.1288	1.1288
118_2-Propenoic acid, 2-trimethylsilyloxy-, trimethylsilyl ester	33.704	5.0748	3.6755e-07	6.4347		1846_9.51_316.0581n	1.1296	1.1288	1.1288	1.1288
902_Dimethyl hexopyranosiduronate, D-, 3TMS derivative	40.087	5.3251	3.6788e-07	6.4343		1847_11.28_489.3432m/z	1.1223	1.1216	1.1216	1.1216
103_Glycolic acid, 2TMS derivative	34.286	5.0995	3.6814e-07	6.434		1848_5.88_387.1653m/z	1.1275	1.1267	1.1266	1.1266
150_Pentasiloxane, dodecamethyl-	45.926	5.5213	3.7324e-07	6.428		1853_12.53_649.5029m/z	1.1286	1.1278	1.1277	1.1277
3905_12.52_769.3029m/z	6.6164e-08	-23.849	3.7563e-07	6.4252		1859_9.54_863.2121m/z	1.1296	1.1288	1.1288	1.1288
6208_4.41_151.0253m/z	15.459	3.9504	3.7635e-07	6.4244		1860_15.74_471.3475m/z	0.96586	0.96517	0.96515	0.96517
5987_12.52_266.1027m/z	149.94	7.2283	3.7769e-07	6.4229		1861_11.98_449.2317m/z	0.26585	0.30742	0.30741	0.30741
878_L-Rhamnose, 4TMS derivative	22.011	4.4602	3.8238e-07	6.4175		1862_13.47_520.2968m/z	0.20259	0.21816	0.21937	0.21954
313_Cadaverine, 3TMS derivative	31.573	4.9806	3.8356e-07	6.4162		1867_16.26_707.5027m/z	1.0659	1.0653	1.0653	1.0653
686_9,12-Octadecadienoic acid Z,Z-, TMS derivative	24.212	4.5976	3.8422e-07	6.4154		1869_10.69_309.2062m/z	0.68793	0.69192	0.6919	0.69194
2600_8.85_533.2959m/z	7.2531	2.8586	3.9334e-07	6.4052		1871_15.77_313.2367m/z	1.1295	1.1287	1.1287	1.1287
1671_6.10_386.1936n	7.7259	2.9497	3.979e-07	6.4002		1873_8.21_449.1088m/z	0.65351	0.66422	0.6642	0.66421
80_Tristrimethylsilylcarbamate	52.224	5.7066	4.0213e-07	6.3956		1875_5.64_179.0341m/z	1.0535	1.0538	1.0538	1.0538
5569_17.90_197.8070m/z	38.552	5.2687	4.0726e-07	6.3901		1878_5.12_519.1156m/z	1.1298	1.129	1.1289	1.1289
912_Dimethyl hexopyranosiduronate, D-, 3TMS derivative	38.439	5.2645	4.0726e-07	6.3901		1879_5.96_230.0927n	0.57041	0.5733	0.57357	0.57357
100_Threonic acid	42.726	5.4171	4.1086e-07	6.3863		1883_12.73_280.6116m/z	1.1234	1.1226	1.1226	1.1225
4499_4.69_397.0746m/z	1026.5	10.003	4.1226e-07	6.3848		1884_12.80_562.3145m/z	1.091	1.0904	1.0904	1.0904
406_3-Formyl-6-isopropylchromone	108.51	6.7616	4.2149e-07	6.3752		1886_13.38_564.3575m/z	0.90751	0.90758	0.90763	0.90764
973_Seychellene	49.732	5.6361	4.2377e-07	6.3729		1889_8.12_727.3351m/z	0.9139	0.91346	0.91349	0.91348
6461_13.16_995.6469m/z	6.956	2.7983	4.2664e-07	6.3699		1890_13.63_483.3319m/z	1.1296	1.1288	1.1288	1.1288
781_5-Methyluridine, 3TMS derivative	47.421	5.5675	4.3078e-07	6.3657		1892_17.06_707.5051m/z	1.0582	1.0578	1.0578	1.0578
554_2-Thiobarbituric acid, S-trimethylsilyl-, bistrimethylsilyl ether	18.995	4.2476	4.3145e-07	6.3651		1895_10.94_481.2572m/z	1.1132	1.1125	1.1124	1.1124
204_Diethylene glycol, 2TMS derivative	41.836	5.3867	4.3722e-07	6.3593		1896_8.97_337.1076m/z	1.1296	1.1288	1.1288	1.1288
782_Ethyl D-glucopyranoside, 4TMS derivative	16.163	4.0146	4.3722e-07	6.3593		1897_6.04_215.1064m/z	1.1001	1.0996	1.0996	1.0996
1227_6.61_361.1650m/z	15.018	3.9086	4.3911e-07	6.3574		1903_5.77_382.1139m/z	0.77374	0.77317	0.77329	0.77332
894_Dimethyl hexopyranosiduronate, D-, 3TMS derivative	69.197	6.1126	4.4191e-07	6.3547		1904_11.45_611.2835m/z	0.93227	0.93161	0.93159	0.93162
6084_18.00_352.8524m/z	40.005	5.3221	4.4583e-07	6.3508		1906_10.63_209.1173m/z	0.84648	0.84749	0.84761	0.84761
5296_17.84_745.5015m/z	98.882	6.6276	4.5306e-07	6.3438		1907_6.93_699.1590m/z	1.1296	1.1288	1.1288	1.1288
6149_18.04_307.8551m/z	38.982	5.2848	4.5733e-07	6.3398		1913_4.65_315.0712m/z	1.1166	1.1159	1.1158	1.1158
799_6.52_518.2359n	10.867	3.4419	4.7632e-07	6.3221		1914_13.30_564.3684m/z	0.82869	0.82814	0.82811	0.82816
821_Acetin, bis-1,3-trimethylsilyl ether	23.974	4.5834	4.7927e-07	6.3194		1918_13.99_227.2006m/z	1.1286	1.1277	1.1277	1.1277
507_L--Tartaric acid, 4TMS derivative	21.372	4.4177	4.7933e-07	6.3194		1921_16.63_598.2499m/z	0.94259	0.9419	0.94188	0.9419
3913_16.24_709.4798m/z	60.676	5.923	4.8075e-07	6.3181		1923_12.59_201.1123m/z	1.1266	1.1258	1.1258	1.1258
1605_7.96_243.1051m/z	4.5557	2.1877	4.8253e-07	6.3165		1928_6.98_947.2007m/z	1.1295	1.1287	1.1287	1.1287
840_8.74_215.1065m/z	231.69	7.8561	4.826e-07	6.3164		1931_17.79_826.6111m/z	1.1296	1.1288	1.1288	1.1287
725_Methyl galactoside, 4TMS derivative	5.0326e-11	-34.21	4.8909e-07	6.3106		1933_17.85_555.2842m/z	0.16602	0.22624	0.22753	0.22754
487_Phosphoric acid, 2-trimethylsiloxy-1-trimethylsiloxymethylethyl bistrimethylsilyl ester	20.571	4.3625	4.9037e-07	6.3095		1936_17.73_397.2261m/z	1.0626	1.0619	1.0619	1.0618
4400_7.12_459.1795m/z	0.040743	-4.6173	5.0142e-07	6.2998		1937_9.31_425.2807m/z	1.1296	1.1288	1.1288	1.1288
1122_9.12_567.1869m/z	27350	14.739	5.052e-07	6.2965		1939_10.67_561.1782m/z	1.1292	1.1284	1.1284	1.1283
1982_5.60_421.1504m/z	68.728	6.1028	5.061e-07	6.2958		1940_7.60_893.2658m/z	1.1296	1.1288	1.1288	1.1288
907_Dimethyl hexopyranosiduronate, D-, 3TMS derivative	137.98	7.1084	5.0693e-07	6.295		1943_15.89_579.4986m/z	0.40449	0.40813	0.40938	0.4094
2555_13.70_529.3011m/z	4476	12.128	5.1698e-07	6.2865		1945_5.70_703.1859m/z	1.1296	1.1288	1.1288	1.1288
120_2S,3R-3-4E,7E-Nona-4,7-dienoyl-N,N-bistrimethylsilyloxirane-2-carboxamide	17.524	4.1312	5.1876e-07	6.285		1946_13.43_295.7190m/z	1.1293	1.1285	1.1285	1.1285
1103_6.09_567.2653m/z	9.0986	3.1856	5.201e-07	6.2839		1947_2.02_198.9698m/z	0.93161	0.93099	0.93098	0.931
6069_4.99_179.0340m/z	19.711	4.301	5.2027e-07	6.2838		1951_10.66_561.1770m/z	1.1275	1.1267	1.1267	1.1267
3986_15.65_709.4800m/z	52.237	5.707	5.3777e-07	6.2694		1953_5.33_445.1971m/z	1.1276	1.1268	1.1268	1.1268
1699_5.36_431.3468m/z	77.55	6.277	5.3841e-07	6.2689		1954_6.29_450.1039m/z	1.1263	1.1255	1.1254	1.1254
617_L-Galactofuranose, 6-deoxy-1,2,3,5-tetrakis-O-trimethylsilyl-	38.844	5.2796	5.4369e-07	6.2646		1958_12.97_642.4625m/z	1.1296	1.1288	1.1288	1.1287
1736_8.73_409.1288m/z	35.956	5.1681	5.4632e-07	6.2626		1959_8.29_299.0194m/z	1.1296	1.1288	1.1288	1.1288
3037_9.49_461.2390m/z	110.58	6.7889	5.4826e-07	6.261		1960_5.96_231.1015m/z	1.0871	1.0867	1.0866	1.0866
770_3,5-Dioxa-4-phospha-2-silaoctan-8-oic acid, 2,2-dimethyl-4,7-bistrimethylsilyloxy-, trimethylsilyl ester, 4-oxide	15.479	3.9522	5.5184e-07	6.2582		1962_9.49_567.1862m/z	1.1274	1.1265	1.1265	1.1265
11_1,1'-Biphenyl, 4,4'-dinitro-	19.951	4.3184	5.5238e-07	6.2578		1963_14.34_661.3220m/z	1.1043	1.1035	1.1034	1.1034
1662_8.74_257.0809m/z	36.432	5.1871	5.5244e-07	6.2577		1965_15.75_327.2165m/z	1.1296	1.1288	1.1288	1.1288
5941_17.90_160.8413m/z	41.028	5.3585	5.7986e-07	6.2367		1970_6.93_474.0771m/z	1.1296	1.1288	1.1287	1.1287
4398_6.47_497.2235m/z	6.9482	2.7966	5.8242e-07	6.2348		1972_8.20_442.1167m/z	1.1296	1.1288	1.1288	1.1288
6420_11.73_499.2909m/z	26.511	4.7285	6.0243e-07	6.2201		1977_14.66_459.3110m/z	0.75206	0.75499	0.75514	0.75514
6748_7.47_505.2631m/z	4.1852	2.0653	6.0321e-07	6.2195		1980_14.13_513.2223m/z	0.97201	0.97226	0.97239	0.97238
3808_15.06_709.5231m/z	16.113	4.0102	6.2086e-07	6.207		1981_16.93_707.5046m/z	1.0356	1.0352	1.0352	1.0352
1595_6.95_477.1973m/z	4.4116	2.1413	6.2611e-07	6.2033		1982_5.60_421.1504m/z	1.1247	1.1239	1.1238	1.1238
989_D--Xylopyranose, 4TMS derivative	47.805	5.5791	6.4209e-07	6.1924		1984_10.44_375.1851m/z	1.1297	1.1289	1.1288	1.1288
729_5.84_419.1346m/z	2494.7	11.285	6.4792e-07	6.1885		1986_12.89_285.2055m/z	1.1296	1.1288	1.1288	1.1287
921_1-Tetracosanol, TMS derivative	49.814	5.6385	6.6592e-07	6.1766		1987_6.83_311.0399m/z	0.18312	0.21263	0.21262	0.21293
197_Silanamine, N-2-2-methoxy-4-trimethylsilyloxyphenylethyl-1,1,1-trimethyl-	44.767	5.4844	6.6592e-07	6.1766		1991_7.63_515.7685m/z	1.1296	1.1288	1.1288	1.1288
860_4.35_150.0412m/z	5.7721	2.5291	6.67e-07	6.1759		1998_15.13_607.4567m/z	1.1295	1.1288	1.1287	1.1287
856_1-Methyladenosine,tristrimethylsilyl ether	24.3	4.6029	6.7069e-07	6.1735		2000_7.95_443.1006m/z	1.1296	1.1288	1.1288	1.1288
1410_12.08_499.3272m/z	0.0084931	-6.8795	6.8241e-07	6.166		2002_5.42_351.0720m/z	1.1296	1.1288	1.1287	1.1287
5208_13.60_265.1470m/z	40.836	5.3518	6.9018e-07	6.161		2004_11.13_492.2730m/z	0.38511	0.40524	0.4053	0.4053
4359_4.41_382.9912m/z	533.31	9.0588	6.9326e-07	6.1591		2005_7.00_353.1601m/z	1.1296	1.1288	1.1288	1.1288
589_8.29_412.2070n	772.74	9.5938	6.9338e-07	6.159		2007_12.06_453.3176m/z	0.96042	0.96181	0.96181	0.9618
6749_7.52_435.2232m/z	106.96	6.7409	6.9856e-07	6.1558		2012_5.96_257.0810m/z	1.112	1.1113	1.1113	1.1113
2771_6.36_471.1868m/z	393.18	8.619	6.987e-07	6.1557		2015_17.17_707.5073m/z	1.0631	1.0626	1.0626	1.0626
863_2-linoleoylglycerol, 2TMS derivative	29.545	4.8849	7.0266e-07	6.1533		2017_11.75_587.2258m/z	1.0043	1.0037	1.0037	1.0037
6458_14.44_858.5195m/z	81.457	6.348	7.2747e-07	6.1382		2019_5.96_348.0838n	0.38355	0.39182	0.39214	0.39214
1714_8.74_151.0391m/z	61.051	5.932	7.4237e-07	6.1294		2021_14.45_478.3274m/z	0.3831	0.40072	0.4008	0.4008
3086_16.70_709.4812m/z	86.593	6.4362	7.4921e-07	6.1254		2024_16.03_357.2997m/z	1.1296	1.1288	1.1288	1.1288
1340_5.99_805.2172m/z	103.92	6.6993	7.4933e-07	6.1253		2025_6.67_567.2207m/z	0.84749	0.84713	0.84719	0.84719
262_Acetohydroxamic acid	68.598	6.1001	7.5075e-07	6.1245		2026_13.00_347.2214m/z	1.1296	1.1288	1.1288	1.1287
4289_7.02_223.0965m/z	9.363	3.227	7.7129e-07	6.1128		2029_13.91_852.5495m/z	1.1296	1.1288	1.1288	1.1288
2206_1.20_346.0552m/z	9.5626	3.2574	7.7258e-07	6.1121		2030_5.96_242.0575m/z	1.0996	1.099	1.099	1.099
2342_7.95_120.9955m/z	3.5858	1.8423	7.7913e-07	6.1084		2031_13.23_599.3178m/z	0.4659	0.48355	0.48353	0.48355
947_Ethyl D-glucopyranoside, 4TMS derivative	27.83	4.7986	7.8953e-07	6.1026		2033_14.16_171.1017m/z	0.48414	0.4969	0.49702	0.49702
601_Carbonic acid, 2-dimethylaminoethyl neopentyl ester	26.924	4.7508	7.8989e-07	6.1024		2034_7.06_539.2341m/z	1.1258	1.125	1.125	1.125
935_3,7-dioxa-2,8-disilanonane, 2,2,8,8-tetramethyl-5-propyl-5-trimethylsilyloxymethyl-	58.44	5.8689	7.9016e-07	6.1023		2035_17.82_817.5112m/z	1.098	1.0975	1.0975	1.0975
201_Analyte 266	65.231	6.0275	7.9595e-07	6.0991		2036_11.53_580.3258m/z	1.1296	1.1288	1.1287	1.1287
4808_17.82_100.9253m/z	38.336	5.2606	7.9767e-07	6.0982		2037_14.67_508.3395m/z	0.8564	0.85579	0.85579	0.85582
1043_8.15_331.1212m/z	4.4806	2.1637	8.5124e-07	6.0699		2038_15.41_253.2529m/z	1.1296	1.1288	1.1288	1.1288
879_1-Methyladenosine,tristrimethylsilyl ether	24.188	4.5962	8.6669e-07	6.0621		2047_4.69_153.0179m/z	1.1284	1.1275	1.1275	1.1275
185_L-Valine, 2TMS derivative	214.47	7.7447	8.8866e-07	6.0513		2049_8.37_457.1159m/z	1.1295	1.1287	1.1286	1.1286
61_Pyridine, 2,4,6-trimethyl-	32.621	5.0277	8.9018e-07	6.0505		2051_13.57_323.2218m/z	1.1296	1.1288	1.1288	1.1288
115_L-Alanine, 2TMS derivative	193.37	7.5953	8.9485e-07	6.0483		2055_12.53_676.3657n	1.111	1.1102	1.1102	1.1102
6326_6.21_519.2442m/z	6.2833	2.6515	8.9745e-07	6.047		2058_4.96_312.0474n	0.70438	0.70494	0.70495	0.70501
914_7.12_543.2444m/z	4.5377	2.182	9.0755e-07	6.0421		2060_12.99_465.3210m/z	1.1296	1.1288	1.1288	1.1288
146_R-3-Hydroxybutyric acid, 2TMS derivative	73.006	6.1899	9.0939e-07	6.0412		2065_8.29_257.0799m/z	1.1294	1.1286	1.1286	1.1286
93_Capecitabine	21.63	4.435	9.0939e-07	6.0412		2070_15.24_478.2929m/z	1.1295	1.1287	1.1287	1.1287
57_Boric acid, 3TMS derivative	18.915	4.2414	9.3285e-07	6.0302		2072_15.25_715.5561n	0.48097	0.49037	0.49038	0.49046
6572_13.59_297.1521m/z	70.244	6.1343	9.3421e-07	6.0296		2074_11.11_293.2114m/z	1.1295	1.1287	1.1287	1.1287
2078_7.71_489.2339m/z	5.3173	2.4107	9.3546e-07	6.029		2075_9.22_257.0810m/z	0.82591	0.82892	0.82903	0.82903
153_L-2-Aminobutyric acid, 2TMS derivative	265.09	8.0504	9.371e-07	6.0282		2077_14.59_350.2701m/z	0.97912	0.97995	0.97993	0.97992
434_2-Hydroxyundecanoic acid, trimethylsilyl ether, trimethylsilyl ester	40.582	5.3428	9.4156e-07	6.0262		2078_7.71_489.2339m/z	1.1235	1.1227	1.1226	1.1226
4357_6.22_389.1810m/z	6.7325	2.7511	9.4794e-07	6.0232		2079_8.79_433.1138m/z	1.0914	1.0909	1.0909	1.0909
317_11.40_287.2218m/z	3.9417e-08	-24.597	9.496e-07	6.0225		2080_0.70_606.0735m/z	1.1265	1.1257	1.1257	1.1257
370_cis-4-Aminocyclohexanecarboxylic acid, N-tert-butyldimethylsilyl, tert-butyldimethylsilyl ester	61.629	5.9455	9.5406e-07	6.0204		2085_5.98_491.9984m/z	1.1296	1.1288	1.1288	1.1287
1883_12.73_280.6116m/z	197.47	7.6255	9.5644e-07	6.0193		2089_6.07_518.2359n	1.1262	1.1254	1.1253	1.1253
489_Putrescine, 4TMS derivative	20.878	4.3839	9.6905e-07	6.0137		2090_5.94_465.0888m/z	0.54673	0.54642	0.54648	0.5466
485_D---Rhamnose, tetrakistrimethylsilyl ether, methyloxime anti	86.181	6.4293	9.713e-07	6.0126		2092_13.64_517.2539m/z	1.0033	1.0034	1.0034	1.0034
925_2-Hydroxyimino-N-2-iodophenylacetamide, 2TMS derivative	39.261	5.295	9.9539e-07	6.002		2095_5.62_215.1062m/z_2	0.92404	0.92363	0.92366	0.92365
803_L-Rhamnose, 4TMS derivative	32.422	5.0189	1.0129e-06	5.9944		2096_13.74_568.3516m/z	0.52001	0.53251	0.53259	0.53265
108_2-Propenoic acid, 2-trimethylsilyloxy-, trimethylsilyl ester	12.478	3.6413	1.0255e-06	5.9891		2097_15.74_379.1743m/z	0.75836	0.76505	0.76503	0.76503
4419_9.02_433.2085m/z	7.3903	2.8856	1.038e-06	5.9838		2098_15.29_515.2390m/z	0.99515	0.99522	0.99532	0.99531
2604_13.15_504.3092m/z	7.6911	2.9432	1.045e-06	5.9809		2103_15.34_395.1528m/z	1.0646	1.0638	1.0638	1.0638
2976_17.82_709.5321m/z	18.406	4.2021	1.085e-06	5.9646		2104_10.09_439.2999m/z	1.1296	1.1288	1.1288	1.1288
515_Phosphorylethanolamine, 4TMS derivative	22.165	4.4702	1.1038e-06	5.9571		2105_5.78_387.1648m/z	1.1186	1.1178	1.1178	1.1178
2277_6.92_453.2329m/z	10.222	3.3537	1.1191e-06	5.9511		2107_16.29_842.5512m/z	1.1293	1.1285	1.1285	1.1285
5560_7.53_641.3381m/z	4.4364	2.1494	1.1191e-06	5.9511		2108_1.41_257.9816m/z	1.0555	1.0551	1.055	1.055
3760_16.71_709.4798m/z	38.838	5.2794	1.1347e-06	5.9451		2110_12.11_377.2091m/z	0.90255	0.90441	0.9044	0.90439
127_N,N-Diethyltrimethylsilylcarbamate	34.306	5.1004	1.1679e-06	5.9326		2111_7.76_688.1897m/z	0.92654	0.92804	0.92803	0.92802
2642_12.95_339.1993m/z	21.631	4.4351	1.1813e-06	5.9276		2112_11.95_509.2877m/z	0.37495	0.38578	0.38621	0.38623
804_7.96_331.1212m/z	5.7533	2.5244	1.2059e-06	5.9187		2119_9.87_345.2279m/z	1.1296	1.1288	1.1288	1.1288
1187_5.35_875.3533m/z	12.106	3.5977	1.2402e-06	5.9065		2125_15.41_354.3010m/z	1.1296	1.1288	1.1288	1.1287
4223_15.99_709.5219m/z	39.812	5.3151	1.2563e-06	5.9009		2131_10.30_891.2476m/z	1.1295	1.1288	1.1287	1.1287
4563_17.10_709.4820m/z	309.78	8.2751	1.2571e-06	5.9006		2133_7.74_257.0813m/z	0.95447	0.95427	0.95424	0.95425
293_4.36_135.0303m/z	10.324	3.368	1.2571e-06	5.9006		2136_13.97_481.3169m/z	0.96922	0.97027	0.97023	0.97023
2344_6.07_347.1160m/z	4.9971	2.3211	1.2623e-06	5.8988		2137_7.58_427.1243m/z	1.1055	1.1047	1.1047	1.1047
557_D---Ribose, tetrakistrimethylsilyl ether, ethyloxime	374.24	8.5478	1.2668e-06	5.8973		2138_14.82_487.3086m/z	0.70001	0.70623	0.7062	0.70623
5556_17.85_901.5011m/z	104.8	6.7115	1.279e-06	5.8931		2140_10.67_561.1741m/z	1.1295	1.1287	1.1286	1.1286
1429_6.61_523.2181m/z	17.356	4.1174	1.2871e-06	5.8904		2142_13.91_649.3558m/z	1.1296	1.1288	1.1287	1.1287
704_4.41_851.2173m/z	5.299	2.4057	1.3122e-06	5.882		2150_7.77_603.1156m/z	1.1296	1.1288	1.1287	1.1287
4336_6.22_565.2490m/z	7.2412	2.8562	1.3124e-06	5.8819		2151_7.63_515.3867m/z	1.1292	1.1284	1.1283	1.1283
743_L-Rhamnose, 4TMS derivative	14.463	3.8542	1.3203e-06	5.8793		2154_15.27_483.2726m/z	1.0374	1.037	1.0371	1.0371
189_Thymine, 5,6-dihydro-1,3-dimethyl-5,6-bistrimethylsilyloxymethyl-	8.8113	3.1394	1.3414e-06	5.8724		2157_15.75_547.1768m/z	0.8575	0.85861	0.85909	0.85912
818_Dodecanoic acid, 7,11-dimethyl-3-trimethylsilyloxy-3- trimethylsilyloxymethyl-, trimethylsilyl ester	9.6709	3.2736	1.3913e-06	5.8566		2159_17.80_709.7261m/z	0.65235	0.65633	0.65681	0.65682
542_D-Erythro-Pentopyranose, 2-deoxy-1,3,4-tris-O-trimethylsilyl-	123.61	6.9496	1.3991e-06	5.8542		2160_13.72_595.3211m/z	1.1177	1.117	1.117	1.117
3134_13.98_297.1521m/z	105.66	6.7233	1.4021e-06	5.8532		2164_0.94_607.1714m/z	1.1296	1.1288	1.1288	1.1288
221_L-Leucine, 2TMS derivative	328.45	8.3595	1.407e-06	5.8517		2166_16.37_281.2482m/z	0.66083	0.66053	0.66055	0.66063
147_Silane, 1-methoxy-1,3-propanediylbisoxybistrimethyl-	63.515	5.989	1.4472e-06	5.8395		2169_8.50_317.1424m/z	1.1296	1.1288	1.1287	1.1287
71_S--Cathinone	39.536	5.3051	1.4693e-06	5.8329		2170_7.32_639.3221m/z	1.1262	1.1254	1.1254	1.1254
3060_16.94_709.5279m/z	14.533	3.8613	1.4693e-06	5.8329		2172_7.87_385.1135m/z	0.99076	0.99091	0.99088	0.99088
511_D---Lyxofuranose, tetrakistrimethylsilyl ether	77.009	6.2669	1.4958e-06	5.8251		2173_5.53_707.2266m/z	0.70986	0.70954	0.70951	0.70958
982_3Lanosta-911,24-dien-3-ol, TMS derivative	52.134	5.7042	1.4994e-06	5.8241		2174_9.42_409.1903m/z	0.53973	0.54466	0.54503	0.54504
1847_11.28_489.3432m/z	0.043357	-4.5276	1.5157e-06	5.8194		2178_7.12_449.2025m/z	1.1138	1.113	1.1129	1.1129
4101_17.09_709.5264m/z	26.378	4.7213	1.531e-06	5.815		2184_9.80_391.1967m/z	1.1288	1.128	1.128	1.128
6480_0.67_78.9585m/z	49.984	5.6434	1.564e-06	5.8058		2185_17.86_571.2885m/z	1.1295	1.1288	1.1287	1.1287
4083_15.90_709.4800m/z	64.807	6.0181	1.5682e-06	5.8046		2187_7.26_681.1279m/z	1.1297	1.1289	1.1288	1.1288
4012_8.62_825.2627m/z	7.8625e-08	-23.6	1.5698e-06	5.8042		2188_8.96_225.1124m/z	1.1296	1.1288	1.1288	1.1288
6606_12.86_277.1801m/z	54.471	5.7674	1.586e-06	5.7997		2189_6.29_211.0757m/z	0.64503	0.65052	0.65065	0.65066
473_4-Aminobutanoic acid, 3TMS derivative	157.74	7.3014	1.6096e-06	5.7933		2193_14.13_707.4911m/z	0.64556	0.64673	0.64724	0.64728
1154_13.18_514.3138n	170450	17.379	1.6103e-06	5.7931		2196_0.75_781.1954m/z	1.0402	1.0399	1.0399	1.0399
5906_17.82_777.4662m/z	641.04	9.3243	1.6256e-06	5.789		2197_15.36_489.3221m/z	1.1295	1.1287	1.1287	1.1287
4136_14.57_309.1731m/z	45.719	5.5147	1.6614e-06	5.7795		2202_9.23_935.1998m/z	1.1296	1.1288	1.1288	1.1288
3007_17.78_709.4798m/z	30.562	4.9337	1.6724e-06	5.7767		2203_14.81_361.1454m/z	1.1271	1.1262	1.1262	1.1262
4108_16.52_709.5194m/z	26.573	4.7319	1.683e-06	5.7739		2206_1.20_346.0552m/z	1.1239	1.1232	1.1231	1.1231
738_D---Ribofuranose, tetrakistrimethylsilyl ether isomer 2	11.416	3.5129	1.7124e-06	5.7664		2210_15.25_473.2893m/z	0.54435	0.54932	0.5493	0.54939
5735_14.05_419.1822m/z	10750000000	33.324	1.7367e-06	5.7603		2212_13.04_571.2885m/z	0.44031	0.44038	0.44047	0.44063
3700_14.98_709.5204m/z	13.364	3.7403	1.753e-06	5.7562		2213_5.98_195.0803m/z	1.1051	1.1044	1.1044	1.1044
4109_14.43_709.5163m/z	16.106	4.0095	1.7852e-06	5.7483		2214_4.98_325.0558m/z	1.1296	1.1288	1.1288	1.1288
4508_13.99_709.4799m/z	53.831	5.7504	1.7932e-06	5.7464		2216_17.78_707.4646m/z	1.0757	1.0752	1.0752	1.0752
310_2-Hydroxyundecanoic acid, trimethylsilyl ether, trimethylsilyl ester	29.696	4.8922	1.7934e-06	5.7463		2219_7.22_342.0760n	1.1029	1.1027	1.1027	1.1026
192_1,1,1,3,5,5,7,7,7-Nonamethyl-3-trimethylsiloxytetrasiloxane	33.809	5.0793	1.8458e-06	5.7338		2222_5.96_213.0912m/z	1.0996	1.0991	1.099	1.099
4211_15.00_709.4800m/z	45.733	5.5151	1.8769e-06	5.7266		2224_15.49_380.3169m/z	1.1285	1.1278	1.1277	1.1277
6109_7.58_333.1549m/z	5.0008	2.3222	1.887e-06	5.7242		2227_14.02_507.2724m/z	0.94835	0.94807	0.94819	0.94819
348_N1,N1,N2,N2-Tetrakistrimethylsilylethane-1,2-diamine	16.002	4.0002	1.9077e-06	5.7195		2229_9.59_417.2123m/z	1.1296	1.1288	1.1288	1.1288
5160_1.32_362.0492m/z	906.34	9.8239	1.9216e-06	5.7163		2231_17.13_294.1805m/z	1.093	1.0926	1.0926	1.0926
81_L-Proline, TMS derivative	9.1721	3.1973	1.9289e-06	5.7147		2232_11.83_363.2171m/z	1.1296	1.1288	1.1288	1.1288
4106_17.07_710.5252m/z	23.253	4.5393	1.94e-06	5.7122		2233_11.08_507.2614m/z	1.1296	1.1288	1.1287	1.1287
3929_16.43_709.5246m/z	32.671	5.0299	1.9467e-06	5.7107		2235_13.16_271.2268m/z	1.1273	1.1265	1.1265	1.1265
1623_8.92_581.1659m/z	52.194	5.7058	1.9953e-06	5.7		2236_8.50_794.2678m/z	1.1296	1.1288	1.1287	1.1287
4554_13.26_527.1876m/z	493.05	8.9456	2.0016e-06	5.6986		2238_12.01_571.3473m/z	1.1296	1.1288	1.1288	1.1288
815_6.45_565.2491m/z	14.548	3.8627	2.0016e-06	5.6986		2240_5.24_375.0711m/z	1.1296	1.1288	1.1288	1.1287
4569_15.31_714.5040m/z	5.7542e-08	-24.051	2.0589e-06	5.6864		2242_8.58_427.0104m/z	1.1296	1.1288	1.1287	1.1287
5733_14.02_395.2199m/z	2554.6	11.319	2.0983e-06	5.6781		2243_15.42_909.5676m/z	0.38622	0.40952	0.40988	0.4099
4004_15.45_709.5201m/z	27.631	4.7882	2.1254e-06	5.6726		2247_7.15_217.1071m/z	0.79296	0.79258	0.79256	0.79257
879_6.62_563.2827m/z	4583	12.162	2.127e-06	5.6722		2248_14.34_941.5144m/z	0.74258	0.74299	0.74336	0.74337
998_Spiro5.5undec-2-ene, 3,7,7-trimethyl-11-methylene-, --	30.879	4.9485	2.1962e-06	5.6583		2249_14.80_377.1419m/z	1.075	1.075	1.075	1.075
910_Dimethyl hexopyranosiduronate, D-, 3TMS derivative	4196.8	12.035	2.2087e-06	5.6559		2250_13.89_452.3101m/z	0.53252	0.5408	0.54097	0.54099
2667_7.49_503.2500m/z	4.3759	2.1296	2.2514e-06	5.6476		2257_14.88_607.4572m/z	1.1296	1.1288	1.1288	1.1288
2312_0.54_174.9551m/z	137.93	7.1078	2.2733e-06	5.6433		2258_12.52_499.3276m/z	1.1297	1.1289	1.1288	1.1288
5790_13.86_647.2698m/z	4405100000	32.037	2.2825e-06	5.6416		2261_5.00_574.1537m/z	1.1294	1.1286	1.1286	1.1286
917_1-Hexacosanol, TMS derivative	13.099	3.7114	2.3005e-06	5.6382		2263_8.46_589.1706m/z	1.1296	1.1288	1.1287	1.1287
633_Erythritol, 4TMS derivative	11.721	3.551	2.3158e-06	5.6353		2265_8.39_317.1415m/z	1.1296	1.1288	1.1288	1.1288
420_9.33_425.0905m/z	0.16757	-2.5772	2.339e-06	5.631		2267_14.56_341.2682m/z	0.9241	0.92344	0.92342	0.92344
257_Pipecolic acid, 2TMS derivative	14.773	3.8849	2.3512e-06	5.6287		2268_13.59_339.1994m/z	1.0991	1.0983	1.0983	1.0983
425_L-Ornithine, 3TMS derivative	3494.8	11.771	2.3549e-06	5.628		2269_5.92_275.0909m/z	1.1296	1.1288	1.1287	1.1287
853_Zimeldine	26.764	4.7422	2.3567e-06	5.6277		2270_7.66_803.2332m/z	1.1296	1.1288	1.1287	1.1287
3825_8.40_523.1811m/z	8.3583	3.0632	2.3767e-06	5.624		2271_8.27_329.1064m/z	1.1295	1.1287	1.1287	1.1287
2881_17.87_833.5624m/z	50.879	5.669	2.4535e-06	5.6102		2272_8.72_451.1960m/z	0.92174	0.92159	0.9216	0.92159
160_Dithioerythritol, O,O',S,S'-tetrakistrimethylsilyl-	86.013	6.4265	2.5112e-06	5.6001		2273_14.53_257.2114m/z	0.67959	0.68361	0.68366	0.68369
635_Gluconolactone 3R,4S,5R,6R-, 4TMS derivative	10.675	3.4162	2.5406e-06	5.5951		2277_6.92_453.2329m/z	1.123	1.1223	1.1222	1.1222
250_1,2-Ethenediol, 2TMS derivative	19.709	4.3008	2.5423e-06	5.5948		2282_10.64_481.2568m/z	0.79221	0.79203	0.792	0.79206
636_9-Octadecynenitrile	11.612	3.5375	2.5423e-06	5.5948		2286_9.36_701.2059m/z	1.1295	1.1287	1.1287	1.1287
4387_0.63_259.0215m/z	1621.4	10.663	2.5547e-06	5.5927		2288_12.18_555.3520m/z	1.1296	1.1288	1.1288	1.1288
978_Gorgost-5-en-3-ol, 3-, TMS derivative	234.71	7.8748	2.5695e-06	5.5902		2290_0.70_541.1359m/z	0.60149	0.60945	0.60966	0.60966
3108_6.49_424.1724n	7336.6	12.841	2.6252e-06	5.5808		2291_11.22_611.2835m/z	0.41813	0.43525	0.43535	0.43535
4434_14.29_299.2582m/z	481.19	8.9105	2.6307e-06	5.5799		2292_15.35_443.3163m/z	0.84613	0.848	0.84797	0.84799
5216_6.98_435.2233m/z	13.498	3.7547	2.6307e-06	5.5799		2294_17.09_411.2205m/z	1.129	1.1282	1.1282	1.1282
208_Tetrabenazine	17.467	4.1265	2.6533e-06	5.5762		2297_11.73_555.3520m/z	1.1296	1.1288	1.1288	1.1288
2482_6.44_186.1125m/z	473.92	8.8885	2.6581e-06	5.5754		2300_8.81_441.1192m/z	1.1296	1.1288	1.1288	1.1288
6493_5.32_784.1461m/z	175.84	7.4581	2.664e-06	5.5745		2303_10.24_689.1141m/z	1.1296	1.1288	1.1287	1.1287
4700_16.22_641.3811m/z	482.19	8.9135	2.6961e-06	5.5693		2306_15.60_368.3166m/z	1.1295	1.1287	1.1286	1.1286
5722_0.76_291.0157m/z	6096800000	32.505	2.7199e-06	5.5655		2307_15.26_309.1732m/z	1.0954	1.0949	1.0948	1.0948
309_2,4-Imidazolidinedione, 5,5-dimethyl-, monotert-butyldimethylsilyl derivative	6.6668	2.737	2.7322e-06	5.5635		2308_15.74_437.3268m/z	1.1296	1.1288	1.1287	1.1287
832_Demexiptiline	25.404	4.667	2.7412e-06	5.5621		2312_0.54_174.9551m/z	1.1211	1.1203	1.1203	1.1203
3762_13.99_279.1037m/z	1144.8	10.161	2.764e-06	5.5585		2314_15.47_459.3114m/z	1.1296	1.1288	1.1287	1.1287
4059_17.44_709.5232m/z	21.238	4.4086	2.7822e-06	5.5556		2315_15.25_707.4919m/z	0.95201	0.95243	0.95249	0.95248
591_4-Coumaric acid, 2TMS derivative	7.2182	2.8516	2.7822e-06	5.5556		2319_11.30_393.1951m/z	0.48716	0.49359	0.49401	0.49403
1190_6.89_495.0533m/z	104.13	6.7022	2.845e-06	5.5459		2323_12.25_451.2457m/z	1.1294	1.1286	1.1286	1.1286
97_carbamic acid, N-trimethylsilyl-, trimethylsilyl ester	18.445	4.2051	2.85e-06	5.5452		2324_5.94_683.1966m/z	1.1296	1.1289	1.1288	1.1288
595_D-Arabinopyranose, 4TMS derivative isomer 1	13.152	3.7172	2.8552e-06	5.5444		2327_15.54_447.2538m/z	1.1197	1.1189	1.1188	1.1188
4206_15.68_709.5217m/z	26.118	4.707	2.9204e-06	5.5346		2329_11.96_211.1333m/z	0.59545	0.59505	0.59522	0.59523
4210_16.75_709.5241m/z	17.988	4.169	2.9204e-06	5.5346		2330_5.60_956.3150m/z	1.1296	1.1288	1.1288	1.1288
4732_7.69_527.2477m/z	3.0272	1.598	2.9204e-06	5.5346		2332_17.87_435.2516m/z	0.99064	0.99196	0.99195	0.99194
727_Ethyl D-glucopyranoside, 4TMS derivative	52.29	5.7085	2.9579e-06	5.529		2333_8.11_683.3464m/z	0.93355	0.93501	0.93499	0.93498
3739_17.27_709.5234m/z	19.259	4.2674	2.9674e-06	5.5276		2337_5.79_481.1454m/z	0.87819	0.88193	0.88191	0.88191
848_6.18_439.2168m/z	10.401	3.3787	3.0451e-06	5.5164		2338_8.67_681.2005m/z	1.1296	1.1288	1.1288	1.1288
558_L-Threonic acid, tristrimethylsilyl ether, trimethylsilyl ester	136.64	7.0942	3.0804e-06	5.5114		2340_16.21_473.2822m/z	0.59767	0.59734	0.59778	0.59781
3857_14.76_709.5232m/z	18.986	4.2469	3.0804e-06	5.5114		2342_7.95_120.9955m/z	1.1239	1.123	1.123	1.123
753_Thiazole, 2-phenylthio-	7.1233	2.8325	3.0812e-06	5.5113		2344_6.07_347.1160m/z	1.1228	1.1219	1.1219	1.1219
51_3-Aminodihydro-23H-furanone, TBDMS derivative	161.44	7.3348	3.1031e-06	5.5082		2345_7.31_426.1887n	1.1297	1.1289	1.1289	1.1289
4681_10.09_517.3015m/z	4.9215	2.2991	3.1698e-06	5.499		2348_14.78_255.2318m/z	0.96399	0.96349	0.9635	0.9635
157_Phosphoric acid, bistrimethylsilylmonomethyl ester	34.29	5.0997	3.1856e-06	5.4968		2354_12.52_647.4488m/z	1.129	1.1281	1.1281	1.1281
4354_7.07_535.1809m/z	5.182	2.3735	3.2775e-06	5.4845		2355_7.89_155.1061m/z	0.65445	0.65632	0.65644	0.65649
114_Analyte 147	55.575	5.7964	3.2919e-06	5.4826		2360_13.06_271.2268m/z	1.1295	1.1287	1.1287	1.1287
869_1,5-Anhydrohexitol, 4TMS derivative	8.4867	3.0852	3.3075e-06	5.4805		2362_13.99_445.2356m/z	1.0948	1.0942	1.0942	1.0942
991_Olean-12-en-3-ol, acetate, 3-	37.621	5.2334	3.3156e-06	5.4794		2364_11.78_449.2314m/z	0.72622	0.73531	0.73528	0.73528
3707_17.55_709.5230m/z	21.753	4.4431	3.3888e-06	5.47		2365_16.36_409.2046m/z	1.1286	1.1278	1.1278	1.1278
4532_5.37_432.1626n	15.215	3.9274	3.4884e-06	5.4574		2366_16.22_657.4478m/z	1.0989	1.0984	1.0984	1.0984
898_6.18_521.2236m/z	5.0047	2.3233	3.4999e-06	5.4559		2367_11.39_307.1898m/z	1.1296	1.1288	1.1288	1.1288
5060_14.00_312.1702m/z	251.67	7.9754	3.5282e-06	5.4525		2368_7.98_345.1003m/z	1.1296	1.1288	1.1288	1.1288
2327_15.54_447.2538m/z	33282000000	34.954	3.5288e-06	5.4524		2372_8.26_333.1357m/z	1.1296	1.1288	1.1288	1.1288
457_D---Lyxose, tetrakistrimethylsilyl ether, methyloxime syn	28.084	4.8117	3.5563e-06	5.449		2373_10.53_299.0182m/z	1.1294	1.1286	1.1286	1.1286
3098_13.13_564.3301m/z	8.3348	3.0591	3.5901e-06	5.4449		2377_11.02_213.0912m/z	1.1296	1.1288	1.1288	1.1288
4275_7.63_516.1560m/z	6.8971	2.786	3.6254e-06	5.4406		2380_6.88_311.0439m/z	1.1294	1.1286	1.1285	1.1285
2504_5.61_475.1371m/z	939.35	9.8755	3.6309e-06	5.44		2383_11.86_587.3185m/z	0.51671	0.51649	0.51657	0.51669
3891_17.20_709.5242m/z	24.74	4.6288	3.6345e-06	5.4396		2384_5.96_185.0962m/z	1.0983	1.0977	1.0977	1.0976
3817_16.68_709.5249m/z	21.066	4.3968	3.6432e-06	5.4385		2386_15.78_353.1996m/z	1.0612	1.0613	1.0613	1.0613
3599_15.79_99.9252m/z	41.584	5.3779	3.7039e-06	5.4313		2397_12.93_463.2463m/z	1.0802	1.08	1.08	1.08
180_Pentasiloxane, dodecamethyl-	49.441	5.6276	3.7761e-06	5.423		2398_11.54_307.1898m/z	1.1296	1.1288	1.1288	1.1288
1114_13.24_595.2880m/z	111.38	6.7994	3.7766e-06	5.4229		2399_12.86_374.2899m/z	1.1295	1.1287	1.1287	1.1287
1732_0.54_289.9428n	95.238	6.5735	3.8363e-06	5.4161		2406_13.11_953.5612m/z	0.99959	0.99916	0.99937	0.99937
4134_16.45_709.4805m/z	214.65	7.7459	3.863e-06	5.4131		2407_11.37_331.2481m/z	1.0966	1.0961	1.0961	1.0961
526_Arabinofuranose, 1,2,3,5-tetrakis-O-trimethylsilyl-	53046	15.695	4.0204e-06	5.3957		2409_14.89_443.3341m/z	1.1295	1.1287	1.1287	1.1287
6239_13.11_476.2778m/z	7.5871	2.9235	4.0422e-06	5.3934		2410_13.18_968.5951m/z	0.92941	0.92986	0.92996	0.92997
6746_0.70_763.1825m/z	529.92	9.0496	4.061e-06	5.3914		2412_15.72_591.3887m/z	1.1294	1.1286	1.1285	1.1285
331_Homoserine, 3TMS derivative	6.9057	2.7878	4.0884e-06	5.3885		2414_8.23_225.1123m/z	1.1296	1.1288	1.1288	1.1288
175_Trisiloxane, octamethyl-	121.22	6.9215	4.191e-06	5.3777		2419_11.00_293.2112m/z	1.1296	1.1288	1.1288	1.1288
4348_7.95_331.2888m/z	3.4993	1.8071	4.2203e-06	5.3747		2420_10.29_767.0848m/z	1.1296	1.1288	1.1287	1.1287
5741_5.85_431.1544m/z	5.8341	2.5445	4.2748e-06	5.3691		2421_14.12_475.2466m/z	0.95823	0.95812	0.95842	0.95841
5072_17.87_116.9278m/z	35.661	5.1563	4.4258e-06	5.354		2422_17.56_555.2826m/z	1.1257	1.125	1.125	1.1249
274_3-1,1-Dimethyl-2-trimethylsilyloxyethylamino-2-trimethylsilyloxypropanesulfonic acid, trimethylsilyl ester	52.978	5.7273	4.4735e-06	5.3493		2424_5.05_179.0340m/z	0.34179	0.34183	0.34197	0.34219
293_Analyte 395	23.929	4.5807	4.5813e-06	5.339		2425_9.99_235.1704m/z	1.1293	1.1285	1.1284	1.1284
6164_14.93_745.5000m/z	74.672	6.2225	4.6057e-06	5.3367		2427_8.97_441.1087m/z	1.1296	1.1288	1.1288	1.1288
3922_17.80_711.5302m/z	16.661	4.0584	4.6057e-06	5.3367		2429_14.20_533.1606m/z	0.92823	0.92933	0.92963	0.92963
994_cis-3,14-Clerodadien-13-ol	44.867	5.4876	4.6734e-06	5.3304		2431_6.73_179.0338m/z	1.1296	1.1288	1.1288	1.1288
2105_5.78_387.1648m/z	4.5601	2.1891	4.6734e-06	5.3304		2432_4.42_832.2728m/z	1.1296	1.1288	1.1288	1.1288
5250_0.54_158.9777m/z	19.171	4.2609	4.7112e-06	5.3269		2433_15.41_475.3382m/z	0.84035	0.83974	0.83975	0.83978
2798_8.47_541.1921m/z	5.7045	2.5121	4.7456e-06	5.3237		2434_7.82_452.1560m/z	1.1296	1.1288	1.1288	1.1288
4141_16.27_709.7259m/z	64.98	6.0219	5.0054e-06	5.3006		2435_14.91_327.2893m/z	0.57909	0.58913	0.58921	0.58921
988_trans-1,4-Cyclohexanedicarboxylic acid, bistert-butyldimethylsilyl ester	40.498	5.3398	5.0629e-06	5.2956		2436_13.12_834.5790m/z	0.43888	0.43856	0.4386	0.43877
981_Farnesol, E,E-, TMS derivative	45.95	5.522	5.0811e-06	5.294		2437_13.03_993.6335m/z	0.64612	0.6487	0.64906	0.64906
6667_9.72_242.1752m/z	94.685	6.5651	5.1674e-06	5.2867		2441_15.71_514.4234m/z	0.76865	0.7702	0.77063	0.77064
1530_13.38_663.2755m/z	3333.2	11.703	5.3269e-06	5.2735		2442_7.12_387.1593m/z	1.1052	1.1044	1.1044	1.1044
4010_16.89_709.5237m/z	20.534	4.3599	5.3358e-06	5.2728		2446_14.65_568.3618m/z	0.48997	0.49006	0.4901	0.49024
368_4-Aminobutanoic acid, 3TMS derivative	93.319	6.5441	5.377e-06	5.2695		2447_5.84_135.0445m/z	1.1097	1.109	1.1089	1.1089
559_8.72_497.1662m/z	5.8032	2.5368	5.4201e-06	5.266		2448_4.79_515.1401m/z	1.1286	1.1278	1.1278	1.1278
484_Erythritol, 4TMS derivative	0.14304	-2.8055	5.4733e-06	5.2618		2454_17.84_894.5440m/z	0.54408	0.54369	0.54375	0.54385
4994_16.37_265.1463m/z	61.439	5.9411	5.556e-06	5.2552		2456_7.99_209.1170m/z	1.0915	1.0907	1.0906	1.0906
539_Methyl galactoside 1R,2R,3S,4S,5R-, 4TMS derivative	29.644	4.8897	5.588e-06	5.2527		2457_10.03_235.1693m/z	1.1293	1.1285	1.1285	1.1284
986_Amyrin, TMS derivative	34.211	5.0964	5.6168e-06	5.2505		2458_14.60_397.1686m/z	0.91866	0.91803	0.91801	0.91804
177_Propanedioic acid, 2TMS derivative	22.801	4.511	5.7324e-06	5.2417		2459_9.78_523.2513m/z	0.70858	0.7137	0.71368	0.71371
236_L-Proline, 2TMS derivative	280.58	8.1323	5.7394e-06	5.2411		2462_7.25_889.1476m/z	1.1296	1.1288	1.1288	1.1288
4165_14.41_709.5201m/z	15.28	3.9336	5.7615e-06	5.2395		2465_6.05_191.0573m/z	0.74253	0.74821	0.7482	0.74823
359_meso-Erythritol, 4TMS derivative	0.17771	-2.4924	5.7712e-06	5.2387		2469_8.55_655.1881m/z	1.1297	1.1289	1.1288	1.1288
4457_8.23_527.2492m/z	2.3978	1.2617	5.8095e-06	5.2359		2470_8.64_873.9100m/z	1.1274	1.1266	1.1266	1.1266
2160_13.72_595.3211m/z	8.8253	3.1416	5.8112e-06	5.2357		2471_15.89_926.4810m/z	0.3456	0.37285	0.37325	0.37328
375_5.10_250.1076m/z	0.20816	-2.2642	5.9095e-06	5.2284		2474_12.90_307.1904m/z	1.1296	1.1288	1.1287	1.1287
3965_15.41_710.5191m/z	26.874	4.7482	5.9103e-06	5.2284		2477_16.62_657.4466m/z	1.0964	1.0957	1.0957	1.0957
5122_13.73_561.3275m/z	1142.8	10.158	5.9175e-06	5.2279		2479_17.27_681.4424m/z	0.82734	0.82781	0.82818	0.8282
6401_0.85_606.0736m/z	38.185	5.2549	6.1056e-06	5.2143		2480_14.22_369.2749m/z	1.1295	1.1287	1.1287	1.1286
5235_14.52_311.1679m/z	45.642	5.5123	6.1788e-06	5.2091		2482_6.44_186.1125m/z	1.1206	1.1199	1.1199	1.1198
741_2-Propenoic acid, 2-trimethylsilyloxy-, anhydride with bistrimethylsilyl hydrogen phosphate	12.115	3.5987	6.1852e-06	5.2086		2484_11.79_171.1019m/z	1.1296	1.1288	1.1287	1.1287
261_Uracil, 2TMS derivative	11.488	3.522	6.2445e-06	5.2045		2486_7.38_241.0858m/z	1.1296	1.1288	1.1288	1.1288
1837_13.15_566.3365m/z	7.4293	2.8932	6.2769e-06	5.2023		2487_12.90_892.5458m/z	1.1295	1.1287	1.1287	1.1287
787_Methyl 13-hydroxy-12-methoxy-9-octadecenoate, E-, TMS derivative	16.227	4.0203	6.3035e-06	5.2004		2488_11.50_492.2722m/z	1.1296	1.1288	1.1288	1.1287
1632_0.54_402.9161m/z	89.43	6.4827	6.3071e-06	5.2002		2489_9.17_583.2190m/z	1.1296	1.1288	1.1288	1.1288
1684_6.09_393.1759m/z	221.48	7.791	6.4084e-06	5.1933		2492_15.78_589.4468m/z	1.1295	1.1287	1.1287	1.1287
614_Cinnamic acid, trimethylsiloxy-, trimethylsilyl ester	22.684	4.5036	6.4339e-06	5.1915		2493_5.71_519.2423m/z	0.36447	0.38122	0.38134	0.38134
1415_8.74_213.0911m/z	21.013	4.3932	6.5912e-06	5.181		2495_10.18_431.2285m/z	0.71149	0.71666	0.71668	0.71671
1515_9.25_387.2382m/z	3.7541	1.9085	6.6052e-06	5.1801		2498_5.96_697.1668m/z	0.81621	0.81788	0.81792	0.81791
5260_5.23_379.1606m/z	364.5	8.5098	6.6141e-06	5.1795		2499_15.57_926.4812m/z	0.40845	0.42977	0.43011	0.43012
3521_17.73_709.5295m/z	17.873	4.1597	6.733e-06	5.1718		2502_5.65_354.0944n	1.1296	1.1288	1.1288	1.1288
6472_7.66_701.2286m/z	4.0175	2.0063	6.733e-06	5.1718		2504_5.61_475.1371m/z	1.1196	1.1188	1.1187	1.1187
4447_13.99_709.5192m/z	21.31	4.4134	6.7488e-06	5.1708		2506_5.62_487.1717m/z	1.1259	1.125	1.125	1.125
701_Phosphoric acid, bistrimethylsilyl 2,3-bistrimethylsilyloxypropyl ester	13.724	3.7786	6.7488e-06	5.1708		2507_16.04_605.4032m/z	1.1263	1.1255	1.1255	1.1254
4159_15.82_477.3565m/z	1.2669e-07	-22.912	6.7719e-06	5.1693		2511_8.36_299.0178m/z	0.92931	0.92884	0.92885	0.92885
995_Lup-2029-en-3-ol, acetate, 3-	34.963	5.1277	6.9186e-06	5.16		2513_7.73_355.1173m/z	1.1295	1.1287	1.1287	1.1287
373_Methanephosphonothioic acid, O,O'-bistrimethylsilyl ester	27.935	4.804	6.9186e-06	5.16		2514_7.78_687.1917m/z	0.74166	0.74128	0.74126	0.74135
5232_13.11_478.2839m/z	6.4227	2.6832	6.9694e-06	5.1568		2517_10.25_467.2412m/z	1.1293	1.1285	1.1285	1.1284
1166_8.21_511.1759m/z	4.4475	2.153	7.3783e-06	5.132		2519_17.87_874.4990m/z	0.18264	0.22108	0.22127	0.22139
4589_5.49_375.0692m/z	22.818	4.5121	7.3866e-06	5.1316		2521_17.83_551.4676m/z	1.1296	1.1288	1.1287	1.1287
532_7.42_537.1006m/z	14.717	3.8794	7.3973e-06	5.1309		2523_11.80_195.1016m/z	1.1296	1.1288	1.1288	1.1288
1039_13.14_636.2600m/z	25.665	4.6817	7.4109e-06	5.1301		2524_8.49_869.2873m/z	1.1296	1.1289	1.1288	1.1288
980_Amyrin, TMS derivative	47.169	5.5598	7.4706e-06	5.1266		2528_17.76_325.1836m/z	1.1129	1.1123	1.1122	1.1122
5054_15.27_709.4801m/z	36.867	5.2043	7.4706e-06	5.1266		2531_4.41_108.0195m/z	1.1269	1.126	1.126	1.126
1612_13.38_521.1613m/z	3843800000	31.84	7.4732e-06	5.1265		2533_5.70_297.1333m/z	1.1295	1.1287	1.1287	1.1287
310_4.30_341.1079m/z	8.4224	3.0742	7.4762e-06	5.1263		2536_13.07_291.1958m/z	0.29138	0.30642	0.30756	0.30758
1913_4.65_315.0712m/z	2.9742	1.5725	7.4781e-06	5.1262		2537_5.33_466.1815n	1.1297	1.1289	1.1289	1.1289
1412_5.75_357.0810m/z	3.4258	1.7764	7.8864e-06	5.1031		2539_11.06_215.1071m/z	1.1296	1.1288	1.1288	1.1288
6719_17.79_841.5110m/z	796.81	9.6381	7.9339e-06	5.1005		2541_6.64_474.0829m/z	1.1295	1.1287	1.1287	1.1287
874_1-Monolinolein, 2TMS derivative	7.4617	2.8995	7.9339e-06	5.1005		2545_5.02_973.8680m/z	1.1296	1.1288	1.1288	1.1288
195_2-Methylaminoethanol, N,O-bistrimethylsilyl-	2011.8	10.974	7.9921e-06	5.0973		2546_6.93_345.1000m/z	1.1266	1.1259	1.1258	1.1258
488_6.07_485.2025m/z	6.861	2.7784	8.0387e-06	5.0948		2549_9.73_423.1099m/z	1.1296	1.1288	1.1287	1.1287
6379_7.89_409.2077m/z	3.0031	1.5865	8.0468e-06	5.0944		2551_12.85_765.3893m/z	1.1296	1.1288	1.1287	1.1287
495_L-Proline, 2TBDMS derivative	11.304	3.4987	8.3116e-06	5.0803		2553_11.94_367.1660m/z	1.1296	1.1288	1.1288	1.1288
6370_12.61_593.2724m/z	95.665	6.5799	8.3198e-06	5.0799		2554_14.13_277.2170m/z	0.86658	0.86868	0.86866	0.86867
4325_7.50_329.1055m/z	4.0361	2.013	8.4249e-06	5.0744		2555_13.70_529.3011m/z	1.1247	1.1238	1.1238	1.1238
6014_17.82_671.4642m/z	57.707	5.8507	8.5528e-06	5.0679		2558_15.76_281.2465m/z	0.54116	0.55187	0.55197	0.55197
5016_13.14_995.6560m/z	5.0515	2.3367	8.5648e-06	5.0673		2560_12.58_307.1909m/z	1.1294	1.1286	1.1285	1.1285
675_8.56_327.0902m/z	0.31331	-1.6743	8.6634e-06	5.0623		2561_8.95_643.2371m/z	1.1296	1.1288	1.1288	1.1288
2625_13.12_995.6077m/z	4.2776	2.0968	8.861e-06	5.0525		2563_10.07_442.1137m/z	0.94536	0.9466	0.94659	0.94658
4786_13.72_515.3224m/z	2265.8	11.146	8.9299e-06	5.0492		2568_1.64_151.0249m/z	0.98286	0.98377	0.98374	0.98375
2999_17.87_833.5164m/z	90.032	6.4924	9.0497e-06	5.0434		2569_6.92_343.0855m/z	1.1274	1.1266	1.1265	1.1265
4329_14.08_709.5201m/z	17.939	4.165	9.3194e-06	5.0306		2570_5.91_431.1526m/z	1.126	1.1252	1.1251	1.1251
492_2,3-Dihydroxybenzoic acid, 3TMS derivative	11.009	3.4606	9.5621e-06	5.0194		2572_14.88_577.4827m/z	0.43817	0.44138	0.44245	0.44247
4068_8.01_555.2068m/z	3.0497	1.6087	9.5783e-06	5.0187		2574_8.66_329.1057m/z	1.1279	1.1272	1.1271	1.1271
6158_8.31_623.3278m/z	2.989	1.5797	9.5783e-06	5.0187		2576_7.91_327.0878m/z	1.1296	1.1288	1.1287	1.1287
122_Glycine, 2TMS derivative	66.783	6.0614	9.8371e-06	5.0071		2579_7.37_457.1327m/z	1.1271	1.1263	1.1263	1.1263
6100_17.89_433.2350m/z	10.485	3.3903	1.0011e-05	4.9995		2582_6.82_149.0108m/z	0.48341	0.48362	0.48369	0.48379
5168_7.76_621.2179m/z	7.4563	2.8985	1.0144e-05	4.9938		2585_14.97_429.3369m/z	1.1293	1.1285	1.1285	1.1285
314_Glyoxylic oxime acid, bistrimethylsilyl-	25.48	4.6713	1.0159e-05	4.9932		2588_13.43_649.3426m/z	1.1296	1.1288	1.1288	1.1288
478_1H-1,2,3-Triazole, 4,5-diphenyl-1-phenylmethyl-	9.3897	3.2311	1.0173e-05	4.9925		2589_9.07_423.1074m/z	1.1296	1.1288	1.1288	1.1287
4688_13.04_678.4183n	21.018	4.3935	1.0279e-05	4.988		2590_15.26_312.1711m/z	1.1079	1.1074	1.1073	1.1073
867_0.71_601.1340m/z	19.76	4.3045	1.0351e-05	4.985		2593_14.19_507.3076m/z	1.0164	1.0156	1.0156	1.0156
776_Prosta-5,13-dien-1-oic acid, 9,11-epidioxy-15-4-methylphenylsulfonyloxy-, methyl ester, 5Z,91113E,15S-	11.611	3.5375	1.0374e-05	4.984		2594_0.76_275.0207m/z	1.1267	1.1259	1.1259	1.1258
4934_13.10_279.2322m/z	7.7545	2.955	1.0487e-05	4.9793		2595_14.90_355.2835m/z	1.1296	1.1288	1.1287	1.1287
5205_5.34_542.1681m/z	743.38	9.538	1.0519e-05	4.978		2597_15.26_461.3253m/z	1.1296	1.1288	1.1288	1.1287
1218_5.96_717.1405m/z	14.13	3.8207	1.0563e-05	4.9762		2599_6.05_225.0792m/z	1.1296	1.1288	1.1288	1.1288
2905_17.76_293.1785m/z	43.704	5.4497	1.0724e-05	4.9697		2600_8.85_533.2959m/z	1.1251	1.1243	1.1243	1.1243
4451_1.40_111.0080m/z	9.3804	3.2296	1.0956e-05	4.9603		2601_9.21_183.0793m/z	0.90003	0.90193	0.90192	0.90191
726_Linoelaidic acid, trimethylsilyl ester	12.61	3.6565	1.0997e-05	4.9587		2603_5.94_269.1021m/z	1.126	1.1252	1.1251	1.1251
999_cis-3,14-Clerodadien-13-ol	24.934	4.6401	1.1104e-05	4.9545		2604_13.15_504.3092m/z	1.1232	1.1224	1.1224	1.1224
872_7.55_537.1607m/z	3.1371	1.6494	1.1198e-05	4.9508		2607_14.29_433.2356m/z	1.0892	1.0888	1.0888	1.0887
5125_16.21_601.3495m/z	533.25	9.0587	1.1231e-05	4.9496		2608_7.54_505.0982m/z	1.1296	1.1288	1.1288	1.1288
5664_15.99_641.3811m/z	1468.3	10.52	1.1777e-05	4.929		2609_7.86_643.2225m/z	0.95188	0.95305	0.95303	0.95302
992_6S-2,3,8,8-Tetramethyltricyclo5.2.2.01,6undec-2-ene	30.487	4.9301	1.1777e-05	4.929		2611_17.87_769.4989m/z	1.0819	1.0816	1.0815	1.0815
6157_13.16_520.2677m/z	49.685	5.6347	1.1806e-05	4.9279		2612_6.24_293.0294m/z	0.88504	0.8877	0.88767	0.88768
2855_5.60_221.1038n	5.7556	2.525	1.1883e-05	4.9251		2615_0.71_527.1377m/z	0.92891	0.93101	0.93099	0.93099
968_8.73_965.2430m/z	107.6	6.7495	1.2052e-05	4.9189		2616_7.78_289.0346m/z	1.1296	1.1288	1.1288	1.1288
6750_17.86_857.5162m/z	706.1	9.4637	1.2268e-05	4.9112		2619_5.76_727.2430m/z	1.1296	1.1288	1.1287	1.1287
3583_15.15_709.5183m/z	28.608	4.8383	1.2407e-05	4.9063		2620_0.70_539.1376m/z	0.55051	0.55975	0.56002	0.56002
5989_7.48_405.2483m/z	2.9136	1.5428	1.278e-05	4.8935		2624_16.32_471.3473m/z	1.1296	1.1288	1.1288	1.1288
1028_0.54_516.8967m/z	79.281	6.3089	1.2851e-05	4.8911		2625_13.12_995.6077m/z	1.1158	1.1151	1.115	1.115
2627_16.79_709.7260m/z	44.31	5.4695	1.2964e-05	4.8873		2627_16.79_709.7260m/z	1.1138	1.113	1.113	1.113
2178_7.12_449.2025m/z	2.5859	1.3706	1.3079e-05	4.8834		2630_6.17_477.0520m/z	1.1296	1.1288	1.1288	1.1288
811_2-Trimethylsilyloxysebacic acid, bistrimethylsilyl- ester	4.5689	2.1918	1.3143e-05	4.8813		2631_9.15_471.1312m/z	1.1296	1.1288	1.1287	1.1287
4138_14.77_309.1734m/z	51.673	5.6913	1.3164e-05	4.8806		2633_12.89_453.3196m/z	1.1295	1.1288	1.1287	1.1287
2789_5.29_137.0237m/z	6.8212	2.77	1.4114e-05	4.8504		2637_14.92_443.3258m/z	1.1293	1.1285	1.1285	1.1285
631_4.35_267.0725m/z	4.0322	2.0116	1.4296e-05	4.8448		2641_5.99_275.0924m/z	1.0976	1.0968	1.0967	1.0967
6687_6.74_330.1372m/z	259.92	8.0219	1.4405e-05	4.8415		2642_12.95_339.1993m/z	1.1229	1.1221	1.1221	1.1221
1895_10.94_481.2572m/z	37579000000	35.129	1.4515e-05	4.8382		2643_9.07_777.1282m/z	1.1296	1.1288	1.1288	1.1288
1425_8.74_482.1210n	25.158	4.653	1.474e-05	4.8315		2644_5.19_618.2186m/z	1.1296	1.1289	1.1288	1.1288
6575_17.78_447.2831m/z	92.506	6.5315	1.4755e-05	4.8311		2645_14.79_471.3121m/z	0.94094	0.94028	0.94026	0.94028
2528_17.76_325.1836m/z	47.014	5.555	1.5196e-05	4.8183		2649_8.86_299.0195m/z	1.1296	1.1288	1.1287	1.1287
826_1-Methyladenosine,tristrimethylsilyl ether	6.7019	2.7446	1.5475e-05	4.8104		2652_4.97_886.2017m/z	1.1296	1.1288	1.1288	1.1288
140_2-2-Chloroethylethylaminoethanol, TMS derivative	5.3599	2.4222	1.5895e-05	4.7987		2657_5.37_484.0660m/z	1.1295	1.1287	1.1286	1.1286
4192_15.80_456.3289m/z	2.0525e-07	-22.216	1.5945e-05	4.7974		2662_13.24_280.1116m/z	1.1113	1.1105	1.1105	1.1105
6532_7.82_549.2890m/z	4.6464	2.2161	1.5948e-05	4.7973		2663_15.45_547.1765m/z	1.0039	1.004	1.0041	1.0041
4599_15.25_738.5064m/z	52.089	5.7029	1.6065e-05	4.7941		2664_15.11_563.3551m/z	1.1293	1.1285	1.1285	1.1285
137_2-Pyrrolidinone, TMS derivative	22.656	4.5018	1.6108e-05	4.793		2665_9.44_607.3320m/z	0.98122	0.98124	0.98125	0.98124
403_N-Trimethylsiloxycarbonylpiperidine	14.076	3.8152	1.6127e-05	4.7924		2666_8.77_581.3156m/z	0.48197	0.48633	0.48633	0.4864
6661_13.27_597.2943m/z	36.93	5.2067	1.6595e-05	4.78		2667_7.49_503.2500m/z	1.1212	1.1204	1.1203	1.1203
2818_7.88_217.1070m/z	3.8082	1.9291	1.6774e-05	4.7754		2671_16.25_407.3163m/z	1.1296	1.1288	1.1288	1.1288
4169_17.39_641.3817m/z	240.8	7.9117	1.6787e-05	4.775		2675_16.02_547.1765m/z	0.84144	0.84242	0.84277	0.8428
2695_14.77_436.1919m/z	776.48	9.6008	1.6949e-05	4.7708		2678_13.00_657.4565m/z	0.82041	0.82402	0.82399	0.82401
623_9-Hexadecenoic acid, Z-, TMS derivative	4.1823	2.0643	1.7106e-05	4.7668		2680_15.22_551.4680m/z	0.45234	0.45562	0.4567	0.45672
1807_13.97_339.1992m/z	72.095	6.1718	1.7158e-05	4.7655		2688_11.60_209.1174m/z	1.1296	1.1288	1.1288	1.1288
899_5.84_515.1401m/z	2699.9	11.399	1.7269e-05	4.7627		2692_9.48_349.1869m/z	1.1289	1.1281	1.128	1.128
2012_5.96_257.0810m/z	5.7283	2.5181	1.7575e-05	4.7551		2695_14.77_436.1919m/z	1.1123	1.1116	1.1116	1.1116
2904_16.75_709.5345m/z	17.99	4.1691	1.8027e-05	4.7441		2697_14.29_414.2959n	1.1294	1.1286	1.1286	1.1286
256_8.55_327.2561m/z	0.049302	-4.3422	1.8167e-05	4.7407		2698_5.33_797.2858m/z	1.1296	1.1288	1.1288	1.1288
641_14.38_433.2675m/z	10.546	3.3987	1.8304e-05	4.7374		2699_8.47_555.2091m/z	1.1295	1.1288	1.1287	1.1287
1124_7.46_445.1711m/z	5.0021	2.3225	1.8723e-05	4.7276		2701_15.53_707.5067m/z	1.0732	1.0727	1.0727	1.0727
1840_5.34_399.0989m/z	422.43	8.7226	1.8763e-05	4.7267		2702_17.41_681.4444m/z	0.86482	0.86525	0.8656	0.86562
4441_13.15_433.2352m/z	117.94	6.8819	1.9339e-05	4.7136		2705_7.92_654.2750m/z	0.46614	0.47443	0.47445	0.47445
5312_17.83_695.4632m/z	139.59	7.1251	1.9759e-05	4.7042		2706_12.05_501.3072m/z	1.1037	1.1032	1.1032	1.1032
2662_13.24_280.1116m/z	831.84	9.7002	1.98e-05	4.7033		2708_6.92_819.2228m/z	1.1294	1.1286	1.1286	1.1286
4064_13.99_833.5163m/z	63.632	5.9917	2.0234e-05	4.6939		2709_16.32_397.3325m/z	0.9165	0.91721	0.91717	0.91719
2055_12.53_676.3657n	2164.6	11.08	2.0815e-05	4.6816		2714_3.07_611.1434m/z	0.5444	0.544	0.5442	0.54429
4260_17.61_710.5276m/z	15.462	3.9507	2.0867e-05	4.6805		2715_12.95_892.5512m/z	1.1295	1.1287	1.1286	1.1286
6055_13.73_279.2321m/z	222.25	7.796	2.0973e-05	4.6783		2716_13.69_947.6068m/z	1.1296	1.1288	1.1288	1.1288
3997_15.85_709.5213m/z	30.288	4.9207	2.1475e-05	4.6681		2717_4.78_261.0065m/z	1.1277	1.1269	1.1268	1.1268
5674_15.02_740.5149m/z	118.32	6.8866	2.1799e-05	4.6616		2718_14.37_507.3080m/z	0.49061	0.49026	0.49034	0.49063
4318_15.89_710.5221m/z	41.965	5.3911	2.1992e-05	4.6577		2719_14.89_605.4422m/z	1.1296	1.1288	1.1288	1.1288
235_Niacin, TMS derivative	437.46	8.773	2.2128e-05	4.6551		2720_14.93_475.3176m/z	0.87621	0.87558	0.87558	0.87561
171_Malonic acid, bis2-trimethylsilylethyl ester	11.318	3.5005	2.231e-05	4.6515		2724_12.53_313.2376m/z	0.53127	0.53764	0.53801	0.53803
1253_7.14_479.2127m/z	4.7154	2.2374	2.2346e-05	4.6508		2725_8.02_203.1281m/z	1.1254	1.1245	1.1245	1.1245
5606_13.98_671.4630m/z	198.56	7.6334	2.2987e-05	4.6385		2729_6.97_819.2120m/z	1.1295	1.1287	1.1287	1.1287
4526_16.70_641.3812m/z	285.36	8.1566	2.3094e-05	4.6365		2733_15.73_475.3428m/z	0.8845	0.88386	0.88386	0.88389
5246_15.17_695.4637m/z	129.59	7.0178	2.3115e-05	4.6361		2736_9.48_257.0810m/z	1.1296	1.1288	1.1287	1.1287
214_Urea, 2TMS derivative	4.4901	2.1667	2.3227e-05	4.634		2737_14.46_568.3606m/z	0.74709	0.7503	0.75041	0.75042
[truncated: 1,628 more rows]
