# Supplementary material for: Distinct Metabolome Changes during Seed Germination of Lettuce (Lactuca sativa L.) in Response to Thermal Stress as Revealed by Untargeted Metabolomics Analysis
Source: Int J Mol Sci. 2020 Feb 21;21(4):1481. doi: 10.3390/ijms21041481 (PMC7073097; doi:10.3390/ijms21041481)
Supplement: Supplementary file 1 [file ijms-21-01481-s001.zip › Supplemental table S7.xlsx]

## Sheet: Sheet1
Supplemental Table S7. Differential features between buds of S15k0106 germinated at 35°C (HY106) and seeds of S15k0106 that did not germinate at 35°C (H106).
	Volcano Plot						VIP score of PLS-DA analysis
Features	Fold Change	log2(FC)	p.adjusted	-LOG10(p)		Features	Comp. 1	Comp. 2	Comp. 3	Comp. 4
277_Carbamic acid,trimethylsilyltrimethylsilyloxy trimethylsilyl ester	28421000000	34.726	3.2137e-13	12.493		6_2-Ethylaminoethanol, N,O-bistrimethylsilyl	1.0032	1.002	1.0022	1.0022
697_Analyte 1005	221700000000	37.69	5.2148e-13	12.283		7_Disiloxane, hexamethyl-	0.96723	0.96599	0.9668	0.9668
278_Nonanoic acid, TMS derivative	4242300000	31.982	5.2148e-13	12.283		9_N,N-Dimethyl-2-aminoethanol, O-trimethylsilyl	1.0397	1.0383	1.0383	1.0383
685_Phosphoric acid, 2-trimethylsiloxy-1-trimethylsiloxymethylethyl bistrimethylsilyl ester	9.8732e-14	-43.203	1.1692e-12	11.932		10_2-Dimethylaminoethanol, TMS derivative	0.64966	0.64962	0.64964	0.64964
985_Allonic acid, lactone, 4TMS derivavative	7.7216e-13	-40.236	1.1692e-12	11.932		11_1,1'-Biphenyl, 4,4'-dinitro-	1.2147	1.2131	1.213	1.213
589_Erythritol, 4TMS derivative	2.4852e-12	-38.55	1.1692e-12	11.932		12_Analyte 14	1.2349	1.2333	1.2331	1.2331
934_Methyl xylopyranoside, 3TMS derivative	2.9763e-12	-38.29	1.1692e-12	11.932		13_Thymidine	0.51988	0.51918	0.51913	0.51915
737_Propanoic acid, 3-bistrimethylsilyloxyphosphinyloxy-2-trimethylsilyloxy-, trimethylsilyl ester, S-	3.0668e-12	-38.246	1.1692e-12	11.932		14_1112-EET	0.28222	0.2866	0.2866	0.28663
357_2,4-Imidazolidinedione, 5,5-dimethyl-, monotert-butyldimethylsilyl derivative	3.4983e-12	-38.056	1.1692e-12	11.932		15_Acetamide, TMS derivative	1.2231	1.2215	1.2213	1.2213
505_N'-1H-Indol-3-ylmethylenebenzohydrazide ditms	3.8013e-12	-37.937	1.1692e-12	11.932		16_Acetamide, TMS derivative	1.2125	1.2108	1.2107	1.2107
631_Butanedioic acid, oxotrimethylsilyl-, bistrimethylsilyl ester	3.8185e-12	-37.93	1.1692e-12	11.932		17_1-Hexanol, 6-amino-	0.035906	0.073864	0.074778	0.074817
220_9S,15S-Dihydroxy-5Z,13E-prostadienoic acid	5.6146e-12	-37.374	1.1692e-12	11.932		18_Dextrorphan	0.59329	0.59323	0.59376	0.59378
939_Allonic acid, lactone, 4TMS derivavative	6.151e-12	-37.242	1.1692e-12	11.932		19_Methoxyamine, 2TMS derivative	1.2127	1.2112	1.211	1.211
644_2-Trimethylsilyloxyheptanoic acid, trimethylsilyl ester	7.5041e-12	-36.955	1.1692e-12	11.932		23_Methoxyamine, 2TMS derivative	1.2311	1.2295	1.2293	1.2293
412_Analyte 574	7.5577e-12	-36.945	1.1692e-12	11.932		25_L-Methionine, N-acetyl-	0.68485	0.68974	0.69113	0.69113
414_N-Acetylglutamine,N,N',O,O'- tetrakistrimethylsilyl-	7.5577e-12	-36.945	1.1692e-12	11.932		30_Methoxyamine, 2TMS derivative	1.2315	1.2298	1.2297	1.2297
375_Pipecolic acid, 2TMS derivative	1.1398e-11	-36.352	1.1692e-12	11.932		32_Analyte 42	0.28439	0.29716	0.30059	0.30061
673_Allonic acid, lactone, 4TMS derivavative	1.2931e-11	-36.17	1.1692e-12	11.932		33_Analyte 43	0.036232	0.11743	0.11777	0.11784
176_Butanoic acid, 2-methyl-3-trimethylsilyloxy-, trimethylsilyl ester	2.6645e-11	-35.127	1.1692e-12	11.932		36_3-Aminodihydro-23H-furanone, TBDMS derivative	1.2244	1.2228	1.2226	1.2226
310_2-Hydroxyundecanoic acid, trimethylsilyl ether, trimethylsilyl ester	3.2592e-11	-34.837	1.1692e-12	11.932		37_Disiloxane, hexamethyl-	0.67223	0.67468	0.67547	0.67548
646_2,2'-Sulfonyldiethanol, 2TMS derivative	3.6582e-11	-34.67	1.1692e-12	11.932		40_Ethanamine, 2TMS derivative	1.2336	1.232	1.2318	1.2318
404_Glycine, 2TMS derivative	4.1817e-11	-34.477	1.1692e-12	11.932		41_-Methamphetamine, TBDMS derivative	0.032076	0.060074	0.060667	0.060688
504_TGX-221	4.4908e-11	-34.374	1.1692e-12	11.932		42_Methoxyamine, 2TMS derivative	1.1993	1.1978	1.1976	1.1976
983_Analyte 1389	6.2394e-11	-33.9	1.1692e-12	11.932		43_L-Arginine-7-amido-4-methylcoumarin	0.41461	0.41461	0.41838	0.41838
766_Arabinose, 4TMS derivative	1.0041e-10	-33.213	1.1692e-12	11.932		44_2-Isopropylaminoethanol, 2TMS derivative	1.2153	1.2138	1.2136	1.2136
829_Pyrazine-2-carboxamide, N-tert-butyldimethylsilyl	1484000000	30.467	1.1692e-12	11.932		46_Silanamine, N,N'-methanetetraylbis1,1,1-trimethyl-	1.2305	1.2289	1.2287	1.2287
1736_8.73_409.1288m/z	1.2475e-09	-29.578	1.1692e-12	11.932		48_Binapacryl	0.036966	0.098104	0.12128	0.12128
1503_10.75_315.1264m/z	137690000	27.037	1.1692e-12	11.932		49_O-Ethylhydroxylamine, 2TMS derivative	1.2183	1.2167	1.2166	1.2166
3114_12.82_943.5781m/z	92295000	26.46	1.1692e-12	11.932		51_3-Aminodihydro-23H-furanone, TBDMS derivative	1.2195	1.2179	1.2177	1.2177
1007_1.03_619.1717m/z	69909000	26.059	1.1692e-12	11.932		52_1,2-Ethenediol, 2TMS derivative	0.066503	0.106	0.106	0.106
5843_13.78_343.2835m/z	52894000	25.657	1.1692e-12	11.932		54_l-Isoleucine, N-benzyloxycarbonyl-, octyl ester	0.54755	0.54685	0.54745	0.54745
3276_16.53_431.0968m/z	49315000	25.556	1.1692e-12	11.932		55_Moxisylyte	0.059336	0.10382	0.11421	0.11422
1324_8.87_306.2067m/z	24656000	24.555	1.1692e-12	11.932		56_Glafenin	1.1994	1.1978	1.1977	1.1977
1587_9.19_333.0752m/z	8094700	22.949	1.1692e-12	11.932		57_Boric acid, 3TMS derivative	0.5656	0.56501	0.56561	0.56561
1425_8.74_482.1210n	1.0692e-09	-29.801	1.2927e-12	11.888		58_N-Methylacetamide, TMS derivative	1.2351	1.2334	1.2333	1.2333
1537_10.23_245.1142m/z	3558800	21.763	1.2997e-12	11.886		59_Ethylene glycol, 2TMS derivative	0.95159	0.95039	0.95125	0.95125
3279_14.93_545.1803m/z	569380000	29.085	1.4472e-12	11.839		60_N,N-Dimethylglycine, TMS derivative	0.86619	0.86505	0.86596	0.86596
922_8.73_626.0351m/z	7.7888e-09	-26.936	1.4477e-12	11.839		61_Pyridine, 2,4,6-trimethyl-	1.2273	1.2257	1.2255	1.2255
668_Phosphoric acid, 2-trimethylsiloxy-1-trimethylsiloxymethylethyl bistrimethylsilyl ester	1.0494e-11	-36.472	1.4874e-12	11.828		62_Disiloxane, hexamethyl-	0.27477	0.27736	0.27839	0.27839
654_Bisphenol A, 2TMS derivative	1.3903e-11	-36.066	1.4874e-12	11.828		63_Propylene glycol, 2TMS derivative	0.77529	0.77523	0.77513	0.77513
497_Analyte 700	4.6329e-11	-34.329	1.4874e-12	11.828		64_Allylamine, 2TMS derivative	0.94292	0.94192	0.94264	0.94264
113_15-Deoxy-.DELTA.12,14-prostaglandin D2	10948000000	33.35	1.4874e-12	11.828		65_Nonylamine, 1-heptyl-N,N-dimethyl-	1.2348	1.2332	1.233	1.233
341_4,4-Bistrimethylsiloxybutenoic acid, trimethylsilyl ester	5474600000	32.35	1.4874e-12	11.828		66_N-Methacryloylglycine, TMS derivative	0.62341	0.62821	0.62813	0.62813
1213_8.73_581.0384m/z	3.042e-09	-28.292	1.4874e-12	11.828		68_Cyclotetrasiloxane, octamethyl-	1.2413	1.2396	1.2394	1.2394
840_8.74_215.1065m/z	5.5005e-09	-27.438	1.4874e-12	11.828		71_S--Cathinone	1.2353	1.2337	1.2335	1.2335
1340_5.99_805.2172m/z	7.0346e-09	-27.083	1.4874e-12	11.828		72_Oxalic acid, 2TMS derivative	1.2187	1.2171	1.2169	1.2169
1714_8.74_151.0391m/z	7.3831e-09	-27.013	1.4874e-12	11.828		73_Arsenous acid, tristrimethylsilyl ester	1.1759	1.1744	1.1742	1.1742
1321_8.73_242.0576m/z	8.7129e-09	-26.774	1.4874e-12	11.828		74_2H-Imidazole, 2,2,4,5-tetramethyl-	1.2001	1.1985	1.1983	1.1983
1509_10.23_520.2432m/z	20688000	24.302	1.4874e-12	11.828		77_Propylamine, 2TMS derivative	1.105	1.1036	1.1036	1.1036
274_3-1,1-Dimethyl-2-trimethylsilyloxyethylamino-2-trimethylsilyloxypropanesulfonic acid, trimethylsilyl ester	1.7764e-12	-39.034	1.6375e-12	11.786		78_Meperidine	1.2293	1.2276	1.2275	1.2275
649_Analyte 937	3.1626e-11	-34.88	1.6375e-12	11.786		79_Trifluoroacetamide, 2TMS derivative	0.36152	0.36671	0.36871	0.36871
3278_14.81_917.4891m/z	1804500000	30.749	1.6375e-12	11.786		80_Tristrimethylsilylcarbamate	1.2261	1.2245	1.2243	1.2243
1388_10.93_475.2921m/z	9410500	23.166	1.6375e-12	11.786		81_L-Proline, TMS derivative	1.0284	1.027	1.027	1.027
158_Analyte 207	1.0191e-10	-33.192	1.6558e-12	11.781		82_Ethanolamine, 2TMS derivative	0.97266	0.97177	0.97175	0.97175
548_Analyte 783	3.0243e-11	-34.945	1.8503e-12	11.733		83_Methyltristrimethylsiloxysilane	1.2367	1.235	1.2349	1.2349
1491_0.81_283.0677m/z	145030000	27.112	1.8511e-12	11.733		84_3-Pyridinol, TMS derivative	1.2404	1.2387	1.2385	1.2385
350_Oxalic acid, 2TMS derivative	1.7872e-11	-35.704	1.9195e-12	11.717		85_Propylene glycol, 2TMS derivative	1.2445	1.2429	1.2427	1.2427
672_4,5-Nonadiene	9338300000	33.121	1.9195e-12	11.717		87_N-2-Hydroxy-1-phenylethyl-benzenesulfonamide, 2TMS derivative	1.2304	1.2288	1.2286	1.2286
815_2-Trimethylsilyloxyheptanoic acid, trimethylsilyl ester	91771000000	36.417	1.9245e-12	11.716		88_2-Propenoic acid, 2-trimethylsilyloxy-, trimethylsilyl ester	0.62019	0.61936	0.61929	0.61931
2894_8.97_439.1030m/z	42929000	25.355	1.9245e-12	11.716		89_Propanoic acid, 2-methoxyimino-, trimethylsilyl ester	0.072756	0.075815	0.080643	0.080662
1484_14.09_366.2649m/z	14457000	23.785	1.9245e-12	11.716		90_Alanine, 2TMS derivative	0.57588	0.57533	0.57614	0.57614
994_8.77_185.0960m/z	3.6942e-08	-24.69	2.2239e-12	11.653		92_Tetrasiloxane, decamethyl-	1.2323	1.2307	1.2305	1.2305
263_R,S-2,3-Dihydroxybutanoic acid, tristrimethylsilyl deriv.	1.3047e-11	-36.158	2.2482e-12	11.648		93_Capecitabine	1.1452	1.1437	1.1436	1.1436
625_Oleic Acid, Z-, TMS derivative	9965200000	33.214	2.3446e-12	11.63		94_Tromethamine, 3TMS derivative	0.59912	0.60339	0.60368	0.60368
956_8.83_593.0960m/z	8.3323e-09	-26.839	2.3446e-12	11.63		95_Lactic Acid, 2TMS derivative	0.85704	0.85657	0.85653	0.85654
1499_10.22_547.2621m/z	14034000	23.742	2.3446e-12	11.63		96_Hydroxyisobutyric acid, 2TMS derivative	0.96147	0.96047	0.96101	0.96101
720_Gulonic acid, lactone, 4TMS derivavative	1.2167e-11	-36.258	2.3839e-12	11.623		97_carbamic acid, N-trimethylsilyl-, trimethylsilyl ester	1.2003	1.1987	1.1986	1.1986
765_8.41_421.1496m/z	2.8231e-08	-25.078	2.4313e-12	11.614		98_2,5-Furandicarboxylic acid, 2TMS derivative	0.96377	0.96343	0.96376	0.96376
6637_0.69_635.2095m/z	2532300	21.272	2.4321e-12	11.614		99_Trisiloxane, octamethyl-	1.2065	1.2049	1.2048	1.2048
1461_1.64_151.0254m/z	4657900	22.151	2.4552e-12	11.61		100_Threonic acid	0.77092	0.76996	0.77038	0.77038
1462_10.26_269.0446m/z	155490000	27.212	2.6357e-12	11.579		101_N,N-Dimethyltrithian-5-amine	0.76399	0.76305	0.76344	0.76345
640_1,1'-Bicyclopropyl-2-octanoic acid, 2'-hexyl-, methyl ester	5776500000	32.428	2.717e-12	11.566		102_Hexanoic acid, TMS derivative	1.1643	1.1635	1.1633	1.1633
1960_5.96_231.1015m/z	3.6786e-08	-24.696	2.717e-12	11.566		103_Glycolic acid, 2TMS derivative	1.2291	1.2275	1.2274	1.2274
715_Carbonic acid, 2-dimethylaminoethyl neopentyl ester	1.8961e-11	-35.618	2.7825e-12	11.556		104_2-Propenoic acid, 2-trimethylsilyloxy-, trimethylsilyl ester	0.99781	0.99658	0.99661	0.99661
789_8.11_453.1764m/z	1.209e-08	-26.302	2.9424e-12	11.531		105_tert-Butylpentamethyldisiloxane	1.2353	1.2336	1.2335	1.2335
1545_10.61_363.0173m/z	24954000	24.573	2.9424e-12	11.531		108_2-Propenoic acid, 2-trimethylsilyloxy-, trimethylsilyl ester	1.2308	1.2291	1.2289	1.2289
3317_14.98_447.2556m/z	189370000	27.497	2.9619e-12	11.528		109_2-Propenoic acid, 2-trimethylsilyloxy-, trimethylsilyl ester	0.36471	0.3683	0.36836	0.36837
1302_5.96_447.0018m/z	1.4292e-08	-26.06	3.1022e-12	11.508		110_L-Valine, TMS derivative	0.60765	0.60789	0.60934	0.60934
1558_10.61_283.0604m/z	27243000	24.699	3.2737e-12	11.485		111_Di-trimethylsilyl peroxide	0.78933	0.78847	0.78961	0.78962
762_8.75_985.2113m/z	7.8239e-09	-26.929	3.2879e-12	11.483		112_2-Chloro-L-phenylalanine	0.62522	0.63015	0.63158	0.63158
474_tert-butyldimethylsilyl-2-tert-butyldimethylsilyloxy-4-methylsulfanylbut-2-enoate	6.3193e-13	-40.525	3.3315e-12	11.477		113_15-Deoxy-.DELTA.12,14-prostaglandin D2	1.2447	1.2431	1.2429	1.2429
280_1,3-Dimethylbarbituric acid	6.5515e-12	-37.151	3.3315e-12	11.477		114_Analyte 147	1.2061	1.2046	1.2045	1.2045
968_8.73_965.2430m/z	3.1602e-09	-28.237	3.3315e-12	11.477		115_L-Alanine, 2TMS derivative	1.2278	1.2262	1.226	1.226
1754_10.22_440.2395m/z	6926200	22.724	3.3315e-12	11.477		117_2-Methoxyethanol, TMS derivative	0.49714	0.50302	0.5036	0.50361
171_Malonic acid, bis2-trimethylsilylethyl ester	8.9289e-11	-33.383	3.4339e-12	11.464		118_2-Propenoic acid, 2-trimethylsilyloxy-, trimethylsilyl ester	1.2283	1.2266	1.2264	1.2264
702_7.10_424.1727n	1.2525e-09	-29.573	3.4339e-12	11.464		119_Hydroxylamine, 3TMS derivative	0.95457	0.95783	0.95769	0.95769
1100_6.86_469.1707m/z	2.6194e-08	-25.186	3.4339e-12	11.464		120_2S,3R-3-4E,7E-Nona-4,7-dienoyl-N,N-bistrimethylsilyloxirane-2-carboxamide	1.194	1.1924	1.1924	1.1924
1258_15.94_591.4941m/z	6719200	22.68	3.4339e-12	11.464		122_Glycine, 2TMS derivative	1.2167	1.2151	1.2149	1.2149
688_Phosphoric acid, bistrimethylsilyl 2,3-bistrimethylsilyloxypropyl ester	178500000000	37.377	3.4961e-12	11.456		123_2-Hexenoic acid, E-, TMS derivative	0.97905	0.98181	0.98167	0.98167
1052_17.02_575.4679m/z	574220000	29.097	3.4961e-12	11.456		124_Ile-Leu	0.5582	0.55752	0.55805	0.55805
927_Analyte 1323	2.0256e-11	-35.523	3.4986e-12	11.456		126_Piperidine, 1-1-propenyl-	0.94558	0.94436	0.94424	0.94424
1359_8.98_595.1105m/z	1.0786e-08	-26.466	3.4986e-12	11.456		127_N,N-Diethyltrimethylsilylcarbamate	1.1414	1.1399	1.1399	1.1399
2483_5.81_561.2237m/z	8.6031e-08	-23.471	3.4986e-12	11.456		128_2-Hydroxy-2-methylbutyric acid, 2TMS derivative	0.44305	0.45005	0.45069	0.4507
658_D-Galactofuranoside, ethyl 2,3,5,6-tetrakis-O-trimethylsilyl-	6.6693e-12	-37.126	3.5651e-12	11.448		129_S-4-Chlorophenyl 3-4-ethoxyphenyl-2-propenethioate	0.81531	0.81428	0.81522	0.81522
929_2'-Deoxyuridine 5'-monophosphate	2799600000	31.383	3.7399e-12	11.427		132_3-Buten-2-one, 4-2,2-dimethyl-1-aziridinyl-	0.9469	0.94587	0.9461	0.9461
3329_16.49_753.3719m/z	14094000	23.749	3.7416e-12	11.427		133_Trimethylsilylmethanol	1.2343	1.2327	1.2325	1.2325
535_9,12-Octadecadienoic acid Z,Z-, TMS derivative	15027000000	33.807	3.9046e-12	11.408		134_Oxalic acid, 2TMS derivative	1.2207	1.2191	1.2189	1.2189
1291_14.40_336.2541m/z	39950000	25.252	3.9046e-12	11.408		135_1-Piperidin-1-ylpropan-2-ol, trimethylsilyl ether	0.27781	0.27745	0.28509	0.2851
5166_14.11_579.5060m/z	9855600	23.233	4.1407e-12	11.383		136_Hydracrylic acid, 2TMS derivative	1.2374	1.2357	1.2355	1.2355
1511_0.81_151.0253m/z	39436000	25.233	4.5472e-12	11.342		137_2-Pyrrolidinone, TMS derivative	0.74684	0.74588	0.74631	0.74631
2085_5.98_491.9984m/z	2.8434e-08	-25.068	4.5638e-12	11.341		139_Cyclopentasiloxane, decamethyl-	1.1658	1.1646	1.1644	1.1644
620_5.86_473.1213m/z	5.0928e-08	-24.227	4.5638e-12	11.341		140_2-2-Chloroethylethylaminoethanol, TMS derivative	0.74599	0.74547	0.74536	0.74536
4019_7.43_467.1851m/z	4.8511e-08	-24.297	4.5945e-12	11.338		142_1H-Indole-3-ethanamine, 5-fluoro-methyl-N,1-bistrimethylsilyl-	1.2446	1.243	1.2428	1.2428
1863_8.60_449.1811m/z	7.9909e-08	-23.577	4.6105e-12	11.336		143_1,1,1,3,5,5,5-Heptamethyltrisiloxane	0.29685	0.29707	0.30332	0.30332
1479_17.08_675.3926m/z	159870000	27.252	4.7564e-12	11.323		144_Cyclobutylcarboxamide, N-allyl-	0.97504	0.97781	0.97767	0.97767
906_Dimethyl hexopyranosiduronate, D-, 3TMS derivative	7.8909e-12	-36.883	5.242e-12	11.281		145_L-Leucine, TMS derivative	0.97898	0.98173	0.98159	0.98159
823_Analyte 1192	11616000000	33.435	5.242e-12	11.281		146_R-3-Hydroxybutyric acid, 2TMS derivative	1.1225	1.1214	1.1212	1.1212
5707_7.33_854.3640m/z	2.9196e-08	-25.03	5.242e-12	11.281		147_Silane, 1-methoxy-1,3-propanediylbisoxybistrimethyl-	1.1633	1.1619	1.1617	1.1617
2213_5.98_195.0803m/z	4.0771e-08	-24.548	5.242e-12	11.281		148_Oxalic acid, 2TMS derivative	1.2445	1.2429	1.2427	1.2427
1469_13.83_519.3330m/z	8935200	23.091	5.242e-12	11.281		149_d-Proline, N-methoxycarbonyl-, heptadecyl ester	0.97847	0.97923	0.97926	0.97926
3304_14.57_241.2156m/z	64426000	25.941	5.2749e-12	11.278		150_Pentasiloxane, dodecamethyl-	1.1159	1.1144	1.1144	1.1144
3348_14.11_407.0444m/z	9052000	23.11	5.2749e-12	11.278		152_Analyte 196	0.66234	0.66244	0.66542	0.66542
5627_14.65_696.4708m/z	4.6161e-08	-24.369	5.4248e-12	11.266		153_L-2-Aminobutyric acid, 2TMS derivative	1.2392	1.2376	1.2374	1.2374
3326_13.97_249.2215m/z	435140000	28.697	5.4371e-12	11.265		154_Succinic semialdehyde	0.94406	0.94521	0.94528	0.94528
3155_10.06_453.2254m/z	29455000	24.812	5.5311e-12	11.257		155_Tripropylene glycol methyl ether	0.9158	0.91487	0.91563	0.91563
2772_17.84_503.2395m/z	18870000	24.17	5.5973e-12	11.252		156_4'-Hydroxyflavanone	0.66512	0.66765	0.66847	0.66848
3195_14.29_399.1842m/z	96651000	26.526	5.6927e-12	11.245		157_Phosphoric acid, bistrimethylsilylmonomethyl ester	1.2151	1.2135	1.2134	1.2134
2941_9.48_482.2517m/z	31816000	24.923	5.6927e-12	11.245		158_Analyte 207	1.2447	1.2431	1.2429	1.2429
177_Propanedioic acid, 2TMS derivative	4.8779e-11	-34.255	5.8818e-12	11.23		159_L-Isoleucine, TMS derivative	0.97919	0.98007	0.98007	0.98007
2300_8.81_441.1192m/z	6911200	22.72	5.8818e-12	11.23		160_Dithioerythritol, O,O',S,S'-tetrakistrimethylsilyl-	1.2178	1.2162	1.216	1.216
749_0.88_845.2754m/z	15650000	23.9	5.9023e-12	11.229		164_Butanoic acid, 2-methoxyimino-, trimethylsilyl ester	0.53052	0.53005	0.53104	0.53104
3974_11.45_285.2065m/z	46434000	25.469	5.9675e-12	11.224		165_Entinostat	0.75798	0.7575	0.75874	0.75874
972_Dimethyl hexopyranosiduronate, D-, 3TMS derivative	13820000000	33.686	6.0252e-12	11.22		167_Cyclohexene, 3-butyl-3,5,5-trimethyl-1-trimethylsilyloxy-	1.2182	1.2166	1.2164	1.2164
1218_5.96_717.1405m/z	4.389e-08	-24.442	6.0259e-12	11.22		169_4-But-1-enyltrimethylsilane	0.542	0.54127	0.54122	0.54124
788_Rhein, 3TMS derivative	5264900000	32.294	6.2084e-12	11.207		170_Alanine, N-methyl-N-methoxycarbonyl-, hexyl ester	0.61945	0.61866	0.61907	0.61907
593_Pentadecanoic acid, TMS derivative	201600000000	37.553	6.2955e-12	11.201		171_Malonic acid, bis2-trimethylsilylethyl ester	1.2447	1.2431	1.2429	1.2429
987_--Isolongifolol, TMS derivative	3.899e-11	-34.578	6.2955e-12	11.201		172_Adrenaline, 4TMS derivative	1.2241	1.2225	1.2223	1.2223
3121_13.70_297.4013m/z	82760000	26.302	6.2955e-12	11.201		174_Ethanimidic acid, N-trimethylsilyl-, trimethylsilyl ester	1.2384	1.2367	1.2365	1.2365
3928_10.52_352.1878m/z	6473200	22.626	6.2955e-12	11.201		175_Trisiloxane, octamethyl-	1.2092	1.2076	1.2074	1.2074
346_Analyte 470	1.386e-11	-36.07	6.2961e-12	11.201		176_Butanoic acid, 2-methyl-3-trimethylsilyloxy-, trimethylsilyl ester	1.2447	1.2431	1.2429	1.2429
632_11-Hexadecyn-1-ol	8679400000	33.015	6.5038e-12	11.187		177_Propanedioic acid, 2TMS derivative	1.2447	1.243	1.2429	1.2429
613_8.83_554.2172m/z	2.0232e-08	-25.559	6.5191e-12	11.186		178_DL-Glyceraldehyde, bistrimethylsilyl ether, ethyloxime isomer 2	1.1955	1.1939	1.1938	1.1938
493_Analyte 693	9.5326e-12	-36.61	7.1834e-12	11.144		179_Neopentylamine, TMS derivative	0.57986	0.5793	0.58013	0.58013
190_Bisphenol A	4.2426e-11	-34.456	7.1834e-12	11.144		180_Pentasiloxane, dodecamethyl-	1.22	1.2186	1.2184	1.2184
1161_6.71_219.0277m/z	11727000	23.483	7.2118e-12	11.142		181_Hydroxyisobutyric acid, 2TMS derivative	0.94608	0.94505	0.94527	0.94527
675_9S,11R-Dihydroxy-15-oxo-13E-prostenoic acid	9.7714e-12	-36.575	7.4401e-12	11.128		182_Silanamine, N-2-2-methoxy-4-trimethylsilyloxyphenylethyl-1,1,1-trimethyl-	0.38236	0.3894	0.39194	0.39194
4842_4.84_963.4159m/z	17594000	24.069	7.5257e-12	11.123		184_2-Ketoisocaproic acid mo-tms	1.2442	1.2426	1.2424	1.2424
3852_10.23_484.2670m/z	4714000	22.169	7.56e-12	11.121		185_L-Valine, 2TMS derivative	1.2289	1.2272	1.2271	1.2271
645_9-Octadecenoic acid Z-, methyl ester	24806000000	34.53	7.9402e-12	11.1		187_L-Valine, 2TMS derivative	0.71907	0.71875	0.71915	0.71917
768_Linolenic acid, TMS derivative	9424300000	33.134	7.9402e-12	11.1		188_L-Norvaline, 2TMS derivative	0.44508	0.46817	0.46811	0.46811
670_1,2-Butanediol, 1-2-furyl-3-methyl-	4871700000	32.182	7.9402e-12	11.1		189_Thymine, 5,6-dihydro-1,3-dimethyl-5,6-bistrimethylsilyloxymethyl-	0.77352	0.77256	0.77299	0.773
634_Trisiloxane, octamethyl-	3388900000	31.658	7.9402e-12	11.1		190_Bisphenol A	1.2447	1.243	1.2428	1.2428
580_L-Lysine, 4TMS derivative	1.7402e-11	-35.742	8.0676e-12	11.093		192_1,1,1,3,5,5,7,7,7-Nonamethyl-3-trimethylsiloxytetrasiloxane	1.1547	1.1536	1.1534	1.1534
241_Analyte 322	1.8814e-11	-35.629	8.0676e-12	11.093		193_1-Butyl-2-methylidene-3-trimethylsilylcyclopropane	1.1973	1.1958	1.1957	1.1957
486_8.29_407.1708m/z	7.625e-08	-23.645	8.0676e-12	11.093		194_Acetic acid, bistrimethylsilyloxyl-, trimethylsilyl ester	1.1864	1.1848	1.1846	1.1846
971_11.75_331.2483m/z	8013700	22.934	8.5428e-12	11.068		195_2-Methylaminoethanol, N,O-bistrimethylsilyl-	1.2229	1.2213	1.2212	1.2212
2431_6.73_179.0338m/z	4787500	22.191	8.6459e-12	11.063		196_Propylene glycol, 2TMS derivative	0.36888	0.3732	0.37436	0.37438
2041_11.78_285.2040m/z	4229900	22.012	8.6459e-12	11.063		197_Silanamine, N-2-2-methoxy-4-trimethylsilyloxyphenylethyl-1,1,1-trimethyl-	1.1337	1.1323	1.1322	1.1322
5093_5.15_159.0912m/z	4.427e-08	-24.429	8.9912e-12	11.046		200_4-Hydroxybutanoic acid, 2TMS derivative	1.133	1.1317	1.132	1.132
647_Analyte 934	1.4963e-11	-35.96	9.1683e-12	11.038		201_Analyte 266	1.2446	1.243	1.2428	1.2428
209_Ala-Ala, N-trimethylsilyl-, trimethylsilyl ester	2.3783e-11	-35.291	9.4125e-12	11.026		202_Neopentylamine, TMS derivative	1.2224	1.2207	1.2206	1.2206
870_1,4-benzenediol, 5-hexadecyl-2-methyl-3-octylthio-	9.7379e-13	-39.901	9.5146e-12	11.022		203_Gliclazide	0.97722	0.98012	0.97999	0.97999
4315_7.88_467.1903m/z	5.9053e-08	-24.013	9.957e-12	11.002		204_Diethylene glycol, 2TMS derivative	1.205	1.2035	1.2033	1.2033
1011_6.60_293.0294m/z	52919000	25.657	1.0135e-11	10.994		205_Isopropylamine, N-trimethylsilyl-	1.226	1.2244	1.2243	1.2243
6229_13.28_995.6532m/z	8278500	22.981	1.0326e-11	10.986		208_Tetrabenazine	0.96558	0.96465	0.96525	0.96525
887_9.28_323.0586m/z	5.4952e-08	-24.117	1.1504e-11	10.939		209_Ala-Ala, N-trimethylsilyl-, trimethylsilyl ester	1.2447	1.243	1.2428	1.2428
3091_17.86_609.2118m/z	9338000	23.155	1.2245e-11	10.912		211_3-Trifluoromethyl-5H,6H,7H,8H-1,2,4triazolo4,3-apyrimidine	1.2345	1.2329	1.2327	1.2327
884_7.93_269.0083m/z	21866000	24.382	1.2519e-11	10.902		212_Methoxymethyltrimethylsilane	0.5827	0.58451	0.58445	0.58444
6136_5.15_116.0496m/z	4.5095e-08	-24.402	1.2591e-11	10.9		213_Neopentylamine, TMS derivative	1.2291	1.2275	1.2273	1.2273
650_Heptadecanoic acid, TMS derivative	7854200000	32.871	1.2676e-11	10.897		214_Urea, 2TMS derivative	0.15632	0.17358	0.17441	0.17445
1386_9.94_441.1220m/z	5.0237e-09	-27.569	1.3107e-11	10.882		215_3,7-dioxa-2,8-disilanonane, 2,2,8,8-tetramethyl-5,5-bistrimethylsilyloxymethyl-	0.93338	0.93243	0.93308	0.93308
2486_7.38_241.0858m/z	1.2684e-08	-26.232	1.4252e-11	10.846		216_Bisphenol A	1.0892	1.0878	1.0877	1.0877
3720_6.34_777.3090m/z	5.6757e-08	-24.071	1.6057e-11	10.794		217_Ethanolamine, 3TMS derivative	1.2198	1.2182	1.218	1.218
749_Erythritol, 4TMS derivative	1.1434e-11	-36.348	1.6537e-11	10.782		218_Octanoic acid, TMS derivative	0.94631	0.94508	0.94495	0.94496
544_Doxycycline	2.9483e-11	-34.981	1.6537e-11	10.782		219_4H-1,2,4-Triazol-4-amine	1.2446	1.243	1.2428	1.2428
1505_3.13_151.0253m/z	2490200	21.248	1.6537e-11	10.782		220_9S,15S-Dihydroxy-5Z,13E-prostadienoic acid	1.2447	1.2431	1.2429	1.2429
4442_4.93_179.0339m/z	3142000	21.583	1.8047e-11	10.744		221_L-Leucine, 2TMS derivative	0.58674	0.58596	0.58589	0.58591
1620_0.80_787.2305m/z	3807900	21.861	1.899e-11	10.721		222_Silanol, trimethyl-, phosphate 31	1.2335	1.2319	1.2317	1.2317
1439_5.36_785.2489m/z	47483000	25.501	1.9505e-11	10.71		223_Glycerol, 3TMS derivative	1.1378	1.1366	1.1365	1.1365
1448_14.42_364.2856m/z	26829000	24.677	1.9505e-11	10.71		224_Glycerol, 3TMS derivative	1.2141	1.2125	1.2125	1.2125
1216_10.46_299.0190m/z	4502900	22.102	1.9505e-11	10.71		225_Glycerol, 3TMS derivative	0.98182	0.98449	0.98435	0.98435
6344_8.31_471.1300m/z	8689900	23.051	2.0234e-11	10.694		227_2-Aminoethyl methacrylate, N-trimethylsilyl-	1.2249	1.2232	1.2231	1.2231
852_13.17_632.3156m/z	1.4212e-08	-26.068	2.161e-11	10.665		231_tert-Butylamine, TMS derivative	1.2114	1.2098	1.2096	1.2096
4845_6.00_427.1946m/z	2.1943e-08	-25.442	2.1869e-11	10.66		232_1,3-Propanediol, 2TMS derivative	0.94954	0.94838	0.94847	0.94847
5701_13.49_790.5586m/z	118230000	26.817	2.2143e-11	10.655		233_L-Isoleucine, 2TMS derivative	1.2328	1.2311	1.2309	1.2309
1299_8.82_987.3466m/z	1.08e-08	-26.464	2.2309e-11	10.652		235_Niacin, TMS derivative	1.2389	1.2373	1.2371	1.2371
703_11-Octadecenoic acid, Z-, TMS derivative	298900000000	38.121	2.2344e-11	10.651		236_L-Proline, 2TMS derivative	1.2414	1.2397	1.2395	1.2395
1482_17.46_577.5101m/z	7020900	22.743	2.2662e-11	10.645		238_Benzeneacetic acid, TMS derivative	1.222	1.2205	1.2203	1.2203
495_8.31_552.0930m/z	4.815e-08	-24.308	2.3543e-11	10.628		240_4-Aminobutanoic acid, 2TMS derivative	0.66682	0.67212	0.67354	0.67354
5683_7.36_423.1562m/z	1.6551e-08	-25.848	2.4683e-11	10.608		241_Analyte 322	1.2447	1.243	1.2428	1.2428
1112_5.90_471.1865m/z	3.375e-08	-24.821	2.4683e-11	10.608		243_Glycine, 3TMS derivative	1.2259	1.2243	1.2241	1.2241
945_17.60_577.4837m/z	452820000	28.754	2.5156e-11	10.599		244_Glycine, 3TMS derivative	0.55688	0.56894	0.57078	0.57079
4894_13.86_478.2993m/z	7855700	22.905	2.5612e-11	10.592		245_Cyclopropane, 1-methylene-2-1-trimethylsilyloxyvinyl-	0.36444	0.38024	0.38133	0.38134
865_2-Palmitoylglycerol, 2TMS derivative	7892100000	32.878	2.5853e-11	10.587		246_5-Oxoproline, 2TMS derivative	1.2305	1.2289	1.2287	1.2287
3418_14.19_597.3480m/z	13177000	23.652	2.5853e-11	10.587		247_Cadaverine, 4TMS derivative	1.2445	1.2429	1.2427	1.2427
5336_9.63_475.2904m/z	2637400	21.331	2.6205e-11	10.582		248_Methyl 2-benzoylbenzoate	1.2052	1.2036	1.2034	1.2034
219_4H-1,2,4-Triazol-4-amine	4.9288e-11	-34.24	2.7528e-11	10.56		249_Butanedioic acid, 2TMS derivative	1.1291	1.1276	1.1275	1.1275
1382_14.14_623.4498m/z	28113000	24.745	2.8454e-11	10.546		250_1,2-Ethenediol, 2TMS derivative	1.2444	1.2428	1.2426	1.2426
700_Oleic Acid, Z-, TMS derivative	3387700000000	41.623	2.8848e-11	10.54		251_tert-Butylamine, TMS derivative	1.2265	1.2248	1.2247	1.2247
4993_17.85_578.2814n	15598000	23.895	2.9035e-11	10.537		253_Analyte 342	0.40955	0.43576	0.43573	0.43573
1179_17.37_577.4838m/z	258230000	27.944	2.9133e-11	10.536		255_Cyclohexene, 3-butyl-1-trimethylsilyloxy-	0.95031	0.94914	0.94922	0.94922
2272_8.72_451.1960m/z	1.8357e-08	-25.699	2.9891e-11	10.524		257_Pipecolic acid, 2TMS derivative	0.51289	0.51246	0.5135	0.5135
565_1.01_503.3680m/z	13892000	23.728	2.9891e-11	10.524		258_Glyceric acid, 3TMS derivative	1.2383	1.2367	1.2365	1.2365
397_1-Phenyl-1,2-ethanediol, 2TMS derivative	23316000000	34.441	3.0893e-11	10.51		259_Succinamide	0.58248	0.58235	0.58257	0.58257
201_Analyte 266	4.9544e-11	-34.233	3.0893e-11	10.51		261_Uracil, 2TMS derivative	1.1536	1.1522	1.152	1.152
619_Arabinofuranose, 1,2,3,5-tetrakis-O-trimethylsilyl-	16847000000	33.972	3.0893e-11	10.51		262_Acetohydroxamic acid	1.1639	1.1624	1.1625	1.1625
1351_16.92_575.4972m/z	2709900	21.37	3.0893e-11	10.51		263_R,S-2,3-Dihydroxybutanoic acid, tristrimethylsilyl deriv.	1.2447	1.2431	1.2429	1.2429
422_8.82_975.2893m/z	9.7764e-09	-26.608	3.1194e-11	10.506		264_1,1,1,3,5,5,5-Heptamethyltrisiloxane	0.94803	0.9469	0.94789	0.94789
5871_15.17_671.4622m/z	5.9269e-09	-27.33	3.4203e-11	10.466		265_4-Pentamethyldisilyloxyhexadecane	0.68	0.68101	0.68109	0.68109
1385_11.22_429.2490m/z	7121000	22.764	3.4203e-11	10.466		267_Thymol, TMS derivative	1.2351	1.2334	1.2332	1.2332
3417_14.57_241.2166m/z	22726000	24.438	3.4804e-11	10.458		269_Niflumic acid	1.2279	1.2263	1.2261	1.2261
854_Analyte 1236	5.3494e-11	-34.122	3.5015e-11	10.456		270_2-Butenedioic acid, E-, 2TMS derivative	1.2329	1.2314	1.2312	1.2312
1625_5.76_568.2179m/z	5128300	22.29	3.5532e-11	10.449		273_Tetrasiloxane, decamethyl-	0.39388	0.40304	0.40387	0.40388
1879_5.96_230.0927n	1.8174e-08	-25.714	3.5544e-11	10.449		274_3-1,1-Dimethyl-2-trimethylsilyloxyethylamino-2-trimethylsilyloxypropanesulfonic acid, trimethylsilyl ester	1.2447	1.2431	1.2429	1.2429
1141_16.16_591.4966m/z	9925400	23.243	3.7428e-11	10.427		275_Serine, 3TMS derivative	1.244	1.2424	1.2422	1.2422
3094_13.88_607.1952m/z	11213000	23.419	3.8934e-11	10.41		276_2-Ethoxyethoxyacetic acid, TBDMS derivative	1.2432	1.2417	1.2415	1.2415
3364_14.22_597.5290m/z	105990000	26.659	4.0595e-11	10.392		277_Carbamic acid,trimethylsilyltrimethylsilyloxy trimethylsilyl ester	1.2447	1.2431	1.2429	1.2429
5611_7.62_515.3284m/z	5609400	22.419	4.1883e-11	10.378		278_Nonanoic acid, TMS derivative	1.2447	1.2431	1.2429	1.2429
6273_5.97_775.2782m/z	2.3946e-08	-25.316	4.2463e-11	10.372		280_1,3-Dimethylbarbituric acid	1.2447	1.243	1.2429	1.2429
1473_0.82_267.0725m/z	3238400	21.627	4.2556e-11	10.371		281_2,3-Butanediol, 2TMS derivative	1.2201	1.2185	1.2183	1.2183
1309_10.49_299.0192m/z	3694400	21.817	4.3462e-11	10.362		282_Triphenylamine	1.2093	1.2077	1.2077	1.2077
142_1H-Indole-3-ethanamine, 5-fluoro-methyl-N,1-bistrimethylsilyl-	3.5164e-11	-34.727	4.3905e-11	10.357		283_Mercaptoacetic acid, 2TMS derivative	0.5968	0.59705	0.59846	0.59846
2974_16.02_591.4626m/z	759460000	29.5	4.3905e-11	10.357		284_Analyte 381	0.97823	0.98099	0.98085	0.98085
1277_7.33_632.1785m/z	9653100	23.203	4.3905e-11	10.357		285_L-Threonine	0.28266	0.2863	0.29398	0.29398
1630_5.34_353.0882m/z	2765300	21.399	4.3905e-11	10.357		286_Thr-Ala-Arg	0.64918	0.64955	0.65108	0.65108
3369_15.53_509.2927m/z	41838000	25.318	4.398e-11	10.357		287_2,41H,3H-Pyrimidinedione, 1,3-dimethyl-5-trimethylsilyloxy-	0.3743	0.37806	0.37811	0.37812
838_13-Docosenoic acid, Z-, TMS derivative	12430000000	33.533	4.7182e-11	10.326		289_1,3-Propanediol, 2TMS derivative	0.75063	0.74968	0.75012	0.75012
1224_16.87_575.4679m/z	690720000	29.364	4.7292e-11	10.325		290_L-Threonine, 3TMS derivative	1.2353	1.2337	1.2335	1.2335
1481_12.29_268.0369m/z	21886000	24.383	5.318e-11	10.274		291_Niflumic acid	0.30492	0.3412	0.3412	0.3412
1535_17.86_535.1705m/z	10137000	23.273	5.318e-11	10.274		293_Analyte 395	1.1254	1.124	1.1238	1.1238
1878_5.12_519.1156m/z	2.3677e-08	-25.332	5.4214e-11	10.266		294_1-Allyl-1H-tetraazol-5-amine tms	1.1636	1.1621	1.1621	1.162
752_Linolenic acid, TMS derivative	49388000000	35.523	5.6858e-11	10.245		296_Harmine	0.97952	0.98029	0.98033	0.98033
1067_17.08_575.5026m/z	17880000	24.092	5.6858e-11	10.245		297_Propanoic acid, 2-methoxyimino-, trimethylsilyl ester	0.11436	0.11431	0.13341	0.13342
274_5.09_575.2605m/z	62740000	25.903	5.7115e-11	10.243		298_6-Azauracil, 2TMS derivative	1.2008	1.1993	1.1991	1.1991
5225_5.95_695.2014m/z	4.2049e-08	-24.503	6.3453e-11	10.198		301_Pyrimidine, 5-methyl-2,4-bistrimethylsilyloxy-	0.68246	0.68276	0.68288	0.68289
3352_13.11_695.2125m/z	300370000	28.162	6.5291e-11	10.185		302_Analyte 406	1.2445	1.2429	1.2427	1.2427
3247_14.72_447.3714m/z	12854000	23.616	6.8308e-11	10.166		303_Cadaverine, 4TMS derivative	1.2021	1.2008	1.2007	1.2007
1136_14.12_407.2764m/z	7760900	22.888	7.067e-11	10.151		304_Pyrimidine-5-carboxylic acid, 4-amino-2-mercapto-	0.56325	0.5625	0.56498	0.56498
739_1,2-Ethenediol, 2TMS derivative	6.5649e-11	-33.826	7.1133e-11	10.148		305_Pentanedioic acid, 2TMS derivative	0.025645	0.086975	0.10028	0.10028
1345_14.39_623.4501m/z	76228000	26.184	7.6187e-11	10.118		307_Cadaverine, 4TMS derivative	0.97727	0.97641	0.97643	0.97643
5841_15.38_671.4603m/z	1.7077e-08	-25.803	7.6187e-11	10.118		308_1-Methyl-4-benzylpiperazine	0.94538	0.94415	0.94403	0.94403
1137_13.47_313.2362m/z	56560000	25.753	7.6187e-11	10.118		309_2,4-Imidazolidinedione, 5,5-dimethyl-, monotert-butyldimethylsilyl derivative	0.9959	0.99466	0.99542	0.99542
2754_14.04_408.2750m/z	5115200	22.286	7.8042e-11	10.108		310_2-Hydroxyundecanoic acid, trimethylsilyl ether, trimethylsilyl ester	1.2447	1.2431	1.2429	1.2429
1868_16.41_693.3998m/z	43113000	25.362	7.9258e-11	10.101		311_8-Benzylquinoline	0.5249	0.5242	0.52413	0.52415
3376_14.11_941.5147m/z	31495000	24.909	8.0715e-11	10.093		312_3,4-Dimethoxy-2'-hydroxychalcone	0.54578	0.54512	0.5457	0.5457
2191_13.73_809.5332m/z	21222000	24.339	8.2753e-11	10.082		313_Cadaverine, 3TMS derivative	1.237	1.2353	1.2352	1.2352
878_7.93_455.1010m/z	2.6508e-08	-25.169	9.0095e-11	10.045		314_Glyoxylic oxime acid, bistrimethylsilyl-	0.75131	0.75046	0.75079	0.75079
2498_5.96_697.1668m/z	3.3634e-08	-24.825	9.0095e-11	10.045		317_Alanine, 3TMS derivative	1.233	1.2313	1.2312	1.2312
2920_7.20_261.1330m/z	6659100	22.667	9.1592e-11	10.038		318_Cadaverine, 4TMS derivative	1.2356	1.2339	1.2337	1.2337
574_Undecanenitrile	8461700000	32.978	9.2789e-11	10.033		319_Methylmalonic acid, 2TBDMS derivative	1.067	1.0667	1.067	1.067
1887_6.46_733.7941m/z	6.489e-08	-23.877	9.2789e-11	10.033		324_N-Ethyldiethanolamine, 2TMS derivative	0.0061222	0.11687	0.11869	0.11869
2660_6.56_531.1136m/z	11256000	23.424	9.4719e-11	10.024		328_5-Fluoro-2-trifluoromethylbenzoic acid, butyl ester	0.041351	0.065031	0.065417	0.065437
893_13.16_647.3402m/z	1.9899e-08	-25.583	9.5862e-11	10.018		329_4-Amino-9-methoxypsoralen	0.53099	0.53051	0.53151	0.53151
554_9.16_427.1054m/z	1.4696e-08	-26.02	1.072e-10	9.9698		330_Dopamine, 4TMS derivative	0.28456	0.2907	0.29236	0.2924
530_Dodecyl sulfate	106050000000	36.626	1.0764e-10	9.968		331_Homoserine, 3TMS derivative	0.55575	0.5552	0.55609	0.55609
4819_8.88_841.3463m/z	2.3994e-08	-25.313	1.0764e-10	9.968		332_Cyclamic acid, 2TBDMS derivative	1.2037	1.2021	1.2019	1.2019
302_Analyte 406	3.7545e-11	-34.633	1.1377e-10	9.944		333_3-Amino-2-piperidone, 2TMS derivative	1.2355	1.2338	1.2337	1.2337
148_Oxalic acid, 2TMS derivative	7.6913e-11	-33.598	1.1502e-10	9.9392		334_N-4-Bistrimethylsilylaminobutylacetamide	1.235	1.2333	1.2331	1.2331
1519_15.31_609.4720m/z	81000000	26.271	1.1502e-10	9.9392		335_Methyl-L-tyrosine, 3TMS derivative	1.1486	1.1471	1.147	1.147
2727_13.31_983.6109m/z	112280000	26.743	1.161e-10	9.9352		336_Cephalothin	1.0109	1.0102	1.01	1.01
1017_16.89_575.5053m/z	16849000	24.006	1.2003e-10	9.9207		337_ethanamine, 2,2'-oxybismethylenesulfonylbisN,N-dimethyl-	1.2265	1.2249	1.2247	1.2247
247_Cadaverine, 4TMS derivative	12756000000	33.57	1.3417e-10	9.8723		338_1,1,1,3,5,5,7,7,7-Nonamethyl-3-trimethylsiloxytetrasiloxane	1.2191	1.2175	1.2173	1.2173
1870_7.63_614.0330m/z	4352000	22.053	1.3721e-10	9.8626		339_Cyclopentene-3-carboxylic acid, 1-trimethylsilyloxy-, methyl ester	1.2419	1.2403	1.2401	1.2401
551_Erythritol, 4TMS derivative	21218000000	34.305	1.3731e-10	9.8623		341_4,4-Bistrimethylsiloxybutenoic acid, trimethylsilyl ester	1.2447	1.2431	1.2429	1.2429
3469_14.29_495.3013m/z	8810900	23.071	1.3731e-10	9.8623		342_Ethanamine, 2TMS derivative	1.2386	1.2369	1.2368	1.2368
1181_11.89_459.2963m/z	14707000	23.81	1.4485e-10	9.8391		343_6-Azathymine, bistrimethylsilyl ether	0.97951	0.98224	0.9821	0.9821
4002_5.16_517.1018m/z	5.9499e-08	-24.003	1.4853e-10	9.8282		344_1,2,3-Butanetriol, 3TMS derivative	1.2329	1.2314	1.2312	1.2312
1459_13.10_544.2653m/z	5.3981e-09	-27.465	1.4924e-10	9.8261		345_L-Rhamnose, 4TMS derivative	1.0188	1.0175	1.0173	1.0174
786_7.40_566.0710m/z	1.9739e-08	-25.594	1.5091e-10	9.8213		346_Analyte 470	1.2447	1.243	1.2429	1.2428
710_Tetrabenazine	3.7619e-12	-37.952	1.5325e-10	9.8146		347_Cephalothin	0.64767	0.64693	0.64752	0.64752
1602_11.71_187.1331m/z	5.5306e-08	-24.108	1.6838e-10	9.7737		348_N1,N1,N2,N2-Tetrakistrimethylsilylethane-1,2-diamine	1.2359	1.2342	1.234	1.234
3358_14.29_621.5048m/z	25642000	24.612	1.6848e-10	9.7735		349_Malic acid, 3TMS derivative	1.2435	1.2419	1.2417	1.2417
85_Propylene glycol, 2TMS derivative	4387800000	32.031	1.728e-10	9.7625		350_Oxalic acid, 2TMS derivative	1.2447	1.2431	1.2429	1.2429
1478_11.38_573.3626m/z	7756900	22.887	1.7384e-10	9.7598		352_L-Threitol, 4TMS derivative	0.1249	0.174	0.17409	0.17412
3815_8.98_991.3778m/z	1.7988e-08	-25.728	1.78e-10	9.7496		353_Dihydrouracil, 2TMS derivative	1.2364	1.2348	1.2346	1.2346
1427_13.02_653.4957m/z	40531000	25.273	1.78e-10	9.7496		354_N-4-Bistrimethylsilylaminobutylacetamide	0.81304	0.81195	0.81185	0.81186
1164_16.39_593.4771m/z	260430000	27.956	1.8293e-10	9.7377		355_N-4-Bistrimethylsilylaminobutylacetamide	0.26127	0.26529	0.26538	0.26542
4269_13.70_617.4744m/z	32633000	24.96	1.8679e-10	9.7286		357_2,4-Imidazolidinedione, 5,5-dimethyl-, monotert-butyldimethylsilyl derivative	1.2447	1.2431	1.2429	1.2429
5809_7.79_225.1122m/z	3457900	21.721	2.008e-10	9.6972		359_meso-Erythritol, 4TMS derivative	1.1947	1.1932	1.193	1.193
1475_17.66_677.4065m/z	9067300	23.112	2.012e-10	9.6964		361_L-Methionine, 2TMS derivative	1.1896	1.1881	1.1879	1.1879
3473_14.25_665.2855m/z	6436000	22.618	2.0223e-10	9.6942		362_L-5-Oxoproline, , 2TMS derivative	1.2424	1.2407	1.2405	1.2405
3470_13.91_916.5626m/z	4706600	22.166	2.0346e-10	9.6915		364_L-Aspartic acid, 3TMS derivative	1.2334	1.2317	1.2316	1.2316
693_Lys-Gly-Asp-Ser	1.0285e-11	-36.501	2.0644e-10	9.6852		365_4-Pyrimidinamine, N-trimethylsilyl-2-trimethylsilyloxy-	1.2104	1.2088	1.2086	1.2086
948_16.32_591.4626m/z	377010000	28.49	2.0644e-10	9.6852		367_Silane, methylenebistrimethyl-	0.36349	0.36383	0.36853	0.36853
1472_17.59_677.4083m/z	16073000	23.938	2.1084e-10	9.676		368_4-Aminobutanoic acid, 3TMS derivative	1.0195	1.0193	1.0192	1.0192
953_1-Hexacosanol, TMS derivative	6.6147e-11	-33.816	2.1159e-10	9.6745		369_4-Aminobutanoic acid, 3TMS derivative	0.052816	0.084321	0.085393	0.085428
5047_14.78_831.4983m/z	8.3469e-08	-23.514	2.1172e-10	9.6742		370_cis-4-Aminocyclohexanecarboxylic acid, N-tert-butyldimethylsilyl, tert-butyldimethylsilyl ester	1.2326	1.231	1.2308	1.2308
1087_0.96_676.2371m/z	7382400	22.816	2.1172e-10	9.6742		373_Methanephosphonothioic acid, O,O'-bistrimethylsilyl ester	1.1381	1.1368	1.1368	1.1368
1480_14.13_625.4659m/z	19094000	24.187	2.2025e-10	9.6571		375_Pipecolic acid, 2TMS derivative	1.2447	1.2431	1.2429	1.2429
2254_4.82_604.2754m/z	24624000	24.554	2.2517e-10	9.6475		377_2-Butenoic acid, 3-methyl-2-trimethylsilyloxy-, trimethylsilyl ester	0.94603	0.945	0.94522	0.94522
1500_12.45_492.3320m/z	10180000	23.279	2.2517e-10	9.6475		379_2-Butenoic acid, 3-methyl-2-trimethylsilyloxy-, trimethylsilyl ester	0.37483	0.37492	0.3794	0.3794
1328_16.92_593.4776m/z	56151000	25.743	2.2747e-10	9.6431		381_D---Ribofuranose, tetrakistrimethylsilyl ether isomer 2	0.65083	0.65074	0.65159	0.65159
1373_6.29_557.1492m/z	2.7406e-08	-25.121	2.2747e-10	9.6431		382_DL-Phenylalanine, TMS derivative	1.1799	1.1783	1.1782	1.1782
6368_15.03_641.3787m/z	1.2354e-08	-26.27	2.2915e-10	9.6399		384_4-Pyridinol, 3,5-dichloro-2,6-diethyl-	0.97897	0.97976	0.97979	0.97979
6525_14.64_433.2668m/z	5.0901e-08	-24.228	2.3174e-10	9.635		387_Cysteine, 3TMS derivative	1.2335	1.232	1.2318	1.2318
3489_14.13_597.3449m/z	7504000	22.839	2.3422e-10	9.6304		389_Trimethylsilyl 3,5-bistrimethylsilyloxy-3-methylvalerate	0.97956	0.9823	0.98216	0.98216
1653_10.86_331.2456m/z	15172000	23.855	2.4511e-10	9.6106		391_L-Threonic acid, tristrimethylsilyl ether, trimethylsilyl ester	1.231	1.2294	1.2292	1.2292
615_Methyl caffeate, 2TMS derivative	3403100000	31.664	2.4632e-10	9.6085		392_Analyte 540	1.1547	1.1533	1.1532	1.1532
529_2,2'-Biphenyldiol, 2TMS derivative	3.5445e-11	-34.716	2.4953e-10	9.6029		395_Silanol, trimethyl-, phosphate 31	0.37421	0.40336	0.40335	0.40335
6743_14.81_211.1316m/z	3.9842e-08	-24.581	2.7783e-10	9.5562		397_1-Phenyl-1,2-ethanediol, 2TMS derivative	1.2446	1.243	1.2428	1.2428
452_3-Methylglutaric acid, 2TMS derivative	5.3701e-11	-34.116	2.9353e-10	9.5324		398_6-Hydroxynicotinic acid, 2TMS derivative	0.9472	0.94617	0.94639	0.94639
1493_12.33_313.4005m/z	15408000	23.877	3.0143e-10	9.5208		400_Pentanedioic acid, 2-trimethylsilyloxy-, bistrimethylsilyl ester	0.80057	0.79956	0.79992	0.79993
3441_14.56_483.2743m/z	29693000	24.824	3.0829e-10	9.511		401_Pentanedioic acid, 2-methoxyimino-, bistrimethylsilyl ester	1.1835	1.1819	1.1818	1.1818
1122_9.12_567.1869m/z	1.3289e-09	-29.487	3.1225e-10	9.5055		402_16,16-Dimethyl-6-ketoprostaglandin E1	1.1929	1.1913	1.1912	1.1912
3414_15.73_509.2885m/z	54047000	25.688	3.1768e-10	9.498		403_N-Trimethylsiloxycarbonylpiperidine	1.2288	1.2272	1.227	1.227
1963_14.34_661.3220m/z	4.6891e-08	-24.346	3.1768e-10	9.498		404_Glycine, 2TMS derivative	1.2447	1.2431	1.2429	1.2429
2635_15.26_479.0838m/z	33779000	25.01	3.2528e-10	9.4877		405_Benzenepropanoic acid, methoxyimino-, trimethylsilyl ester	1.2444	1.2428	1.2426	1.2426
6487_14.12_601.3577m/z	6.3008e-08	-23.92	3.4015e-10	9.4683		406_3-Formyl-6-isopropylchromone	1.2202	1.2186	1.2185	1.2185
1447_4.60_380.1561m/z	2786200	21.41	3.4308e-10	9.4646		407_N-Ethyldiethanolamine, 2TMS derivative	0.63863	0.63869	0.63869	0.63869
1636_12.50_391.2596m/z	40010000	25.254	3.4664e-10	9.4601		410_5-Hydroxypipecolic acid, 3TMS derivative	0.59002	0.58926	0.58976	0.58976
425_8.86_481.1123m/z	8.6792e-08	-23.458	3.5968e-10	9.4441		411_Bistrimethylsilylphosphite	1.0962	1.0958	1.0957	1.0957
4140_12.80_634.2433m/z	8672300	23.048	3.6567e-10	9.4369		412_Analyte 574	1.2447	1.2431	1.2429	1.2429
872_Ethyl D-glucopyranoside, 4TMS derivative	79619000000	36.212	3.7208e-10	9.4294		414_N-Acetylglutamine,N,N',O,O'- tetrakistrimethylsilyl-	1.2447	1.2431	1.2429	1.2429
2196_0.75_781.1954m/z	9.2437e-09	-26.689	3.7208e-10	9.4294		416_2-Butenedioic acid, E-, 2TMS derivative	1.2433	1.2417	1.2415	1.2415
3498_8.06_531.2565m/z	6412000	22.612	3.7208e-10	9.4294		418_Pyrazine, 2,5-bistrimethylsilyloxy-	1.2415	1.2399	1.2397	1.2397
1188_11.78_410.1379m/z	5442300	22.376	3.7616e-10	9.4246		419_5-Iodouridine	1.2324	1.2308	1.2306	1.2306
903_L-Alanine, N-3,4-bistrimethylsilyloxycinnamoyl-, methyl ester	1.351e-12	-39.429	3.8606e-10	9.4133		420_1-Pentyn-4-ol, 1-tert-butyldimethylsilyl-	0.76456	0.76355	0.76379	0.76379
405_Benzenepropanoic acid, methoxyimino-, trimethylsilyl ester	23716000000	34.465	3.9421e-10	9.4043		421_Tetrasiloxane, decamethyl-	0.66449	0.66484	0.66498	0.66499
1358_16.70_593.4779m/z	87081000	26.376	3.9421e-10	9.4043		422_D---Ribofuranose, tetrakistrimethylsilyl ether isomer 1	0.58213	0.58153	0.58235	0.58235
1504_13.00_808.5668m/z	3264500	21.638	4.3517e-10	9.3613		424_D-Xylose, 4TMS derivative	1.2443	1.2427	1.2425	1.2425
250_1,2-Ethenediol, 2TMS derivative	1.2358e-11	-36.236	4.478e-10	9.3489		425_L-Ornithine, 3TMS derivative	1.238	1.2363	1.2361	1.2361
3524_12.99_788.4990m/z	4252100	22.02	4.5279e-10	9.3441		427_L-Glutamic acid, 3TMS derivative	1.2368	1.2352	1.235	1.235
932_Niflumic acid	28967000000	34.754	4.5625e-10	9.3408		428_L-Glutamic acid, 3TMS derivative	0.11579	0.13186	0.13272	0.13285
3453_12.01_760.3427m/z	17974000	24.099	4.5625e-10	9.3408		430_Phenylalanine, 2TMS derivative	1.234	1.2323	1.2322	1.2322
1065_6.90_593.1496m/z	17772000	24.083	4.6615e-10	9.3315		432_Mercaptoacetic acid, 2TMS derivative	1.0886	1.0872	1.0872	1.0872
3573_12.11_383.1756m/z	3512100	21.744	4.9489e-10	9.3055		434_2-Hydroxyundecanoic acid, trimethylsilyl ether, trimethylsilyl ester	0.7891	0.78823	0.78939	0.78939
3416_14.56_869.4910m/z	261590000	27.963	5.1261e-10	9.2902		436_Butanal, 2,3,4-tristrimethylsilyloxy-3-trimethylsilyloxymethyl-, O-methyloxime, S-	0.93943	0.93827	0.93822	0.93822
6315_14.62_901.5022m/z	3.4818e-08	-24.776	5.2886e-10	9.2767		437_meso-Erythritol, 4TMS derivative	0.61238	0.61623	0.61651	0.61651
1665_12.47_680.3934m/z	30395000	24.857	5.3835e-10	9.2689		438_l-Valine, n-propargyloxycarbonyl-, nonyl ester	0.64792	0.65134	0.65161	0.65162
622_8.80_977.2978m/z	7.0261e-08	-23.763	5.4625e-10	9.2626		439_L--Tartaric acid, 4TMS derivative	1.2428	1.2412	1.241	1.241
2695_14.77_436.1919m/z	3.3505e-09	-28.153	5.8993e-10	9.2292		440_4-Hydroxybenzeneacetic acid, 2TMS derivative	0.71506	0.71412	0.71402	0.71403
999_13.21_577.2682m/z	4.2519e-09	-27.809	5.9304e-10	9.2269		441_Phosphoric acid, 2-ethoxyiminoethyl bistrimethylsilyl ester	1.0474	1.0483	1.0482	1.0482
1121_16.21_591.4900m/z	6161700	22.555	6.0009e-10	9.2218		442_D-Arabinose, tetrakistrimethylsilyl ether, ethyloxime isomer 1	1.2047	1.2031	1.2029	1.2029
745_Arabinofuranose, 1,2,3,5-tetrakis-O-trimethylsilyl-	36645000000	35.093	6.4162e-10	9.1927		446_D-Arabinose, tetrakistrimethylsilyl ether, ethyloxime isomer 2	1.2047	1.2031	1.203	1.203
3464_13.09_595.4254m/z	27199000	24.697	6.7912e-10	9.1681		447_Ethyl D-glucopyranoside, 4TMS derivative	1.1951	1.1935	1.1934	1.1934
3531_14.40_495.3018m/z	6745100	22.685	7.0393e-10	9.1525		449_D-Arabinose, tetrakistrimethylsilyl ether, ethyloxime isomer 2	1.0172	1.016	1.0159	1.0159
562_Analyte 806	304060000000	38.146	7.493e-10	9.1253		450_d-Ribose, 2,3,4,5-tetrakis-O-trimethylsilyl-, O-methyloxime	0.3594	0.36991	0.36987	0.36988
424_D-Xylose, 4TMS derivative	16464000000	33.939	7.7134e-10	9.1128		451_Benzo1,2-b3,4-b'bisbenzofuran	0.94478	0.94356	0.94344	0.94344
1485_16.02_691.3867m/z	309760000	28.207	7.9215e-10	9.1012		452_3-Methylglutaric acid, 2TMS derivative	1.2444	1.2428	1.2426	1.2426
1758_6.02_735.2473m/z	7.1234e-08	-23.743	8.5085e-10	9.0701		453_Asparagine, 3TMS derivative	1.2382	1.2366	1.2364	1.2364
885_8.84_849.1118m/z	3101900	21.565	9.2003e-10	9.0362		457_D---Lyxose, tetrakistrimethylsilyl ether, methyloxime syn	1.0179	1.0173	1.0171	1.0171
3496_17.07_435.2510m/z	13712000	23.709	1.0238e-09	8.9898		460_6-Hydroxy-methylnaphthaleneacetic acid, di-TMS	0.46436	0.46375	0.46487	0.46488
2051_13.57_323.2218m/z	8872900	23.081	1.0285e-09	8.9878		461_Analyte 645	0.94525	0.94423	0.94447	0.94447
1313_10.49_423.1085m/z	5513400	22.395	1.0285e-09	8.9878		463_Methyl Lyxofuranoside, 3TMS derivative	1.1829	1.1813	1.1811	1.1811
470_4-Hydroxybutanoic acid, 2TBDMS derivative	4.5764e-11	-34.347	1.0374e-09	8.9841		465_Aminomalonic acid, tristrimethylsilyl-	0.9797	0.98244	0.98229	0.98229
1477_12.54_313.7446m/z	16584000	23.983	1.042e-09	8.9821		466_Analyte 654	0.060959	0.089782	0.090779	0.090813
3537_13.90_227.2009m/z	9044000	23.109	1.042e-09	8.9821		467_8-Hydroxy-2'-deoxyguanosine	0.28249	0.28232	0.28231	0.28231
6323_14.31_671.4553m/z	5.2443e-08	-24.185	1.0539e-09	8.9772		468_Erythritol, 4TMS derivative	1.217	1.2154	1.2152	1.2152
2307_15.26_309.1732m/z	8.931e-09	-26.739	1.0758e-09	8.9683		470_4-Hydroxybutanoic acid, 2TBDMS derivative	1.2443	1.2427	1.2425	1.2425
1549_13.91_814.5641m/z	4062700	21.954	1.0971e-09	8.9598		472_Erythritol, 4TMS derivative	1.1007	1.0992	1.0992	1.0992
626_1-Diethylaminoethylideniminosulfur pentafluoride	6736600000	32.649	1.1076e-09	8.9556		473_4-Aminobutanoic acid, 3TMS derivative	0.91142	0.9102	0.91124	0.91124
3880_12.68_435.3334m/z	26714000	24.671	1.1076e-09	8.9556		474_tert-butyldimethylsilyl-2-tert-butyldimethylsilyloxy-4-methylsulfanylbut-2-enoate	1.2447	1.243	1.2429	1.2429
3589_14.08_552.3623m/z	7575100	22.853	1.1958e-09	8.9223		475_2'-Nitro-4',5'-dimethoxyacetophenone	0.94708	0.94605	0.94627	0.94627
3981_13.19_253.0915m/z	3.9763e-08	-24.584	1.2381e-09	8.9072		476_Cephalothin	0.94934	0.94818	0.94827	0.94827
4837_8.32_545.1293m/z	4916500	22.229	1.2504e-09	8.9029		477_Alanine, N-4-chlorophenyl-, methyl ester	0.35329	0.36908	0.36958	0.36958
3200_15.42_509.2889m/z	42612000	25.345	1.2568e-09	8.9007		478_1H-1,2,3-Triazole, 4,5-diphenyl-1-phenylmethyl-	1.2196	1.2181	1.2179	1.2179
184_2-Ketoisocaproic acid mo-tms	10796000000	33.33	1.3707e-09	8.863		481_D---Rhamnose, tetrakistrimethylsilyl ether, methyloxime anti	0.9479	0.94667	0.94654	0.94655
1496_17.37_677.4062m/z	14656000	23.805	1.4135e-09	8.8497		482_2-Aminoadipic acid, 3TMS derivative	0.8225	0.82156	0.82179	0.82179
1766_13.49_483.3313m/z	3677200	21.81	1.4135e-09	8.8497		483_Inosose, 2-desoxy-, O-methyloxime, tetrakis-O-trimethylsilyl-	0.42469	0.44971	0.44967	0.44967
1553_17.09_691.3899m/z	9598700	23.194	1.4781e-09	8.8303		484_Erythritol, 4TMS derivative	1.2105	1.2089	1.2088	1.2088
317_11.40_287.2218m/z	2565100	21.291	1.4781e-09	8.8303		485_D---Rhamnose, tetrakistrimethylsilyl ether, methyloxime anti	0.75261	0.75201	0.75255	0.75255
1506_16.40_691.3865m/z	177660000	27.405	1.4813e-09	8.8294		487_Phosphoric acid, 2-trimethylsiloxy-1-trimethylsiloxymethylethyl bistrimethylsilyl ester	1.2369	1.2352	1.235	1.235
390_6.66_547.1116m/z	12507000	23.576	1.494e-09	8.8257		488_Inosose, 2-desoxy-, O-methyloxime, tetrakis-O-trimethylsilyl-	1.0529	1.0515	1.0515	1.0515
1272_12.77_641.4625m/z	41548000	25.308	1.5337e-09	8.8142		489_Putrescine, 4TMS derivative	0.93562	0.93438	0.9348	0.9348
6349_15.79_641.3830m/z	3.1504e-08	-24.92	1.5451e-09	8.811		490_2-Dodecanol, TMS derivative	0.93096	0.93223	0.93231	0.93231
6430_14.78_901.4932m/z	3.218e-08	-24.889	1.6127e-09	8.7925		491_Hydroxypyruvic acid, trimethylsilyl ether, trimethylsilyl ester	0.80703	0.80612	0.80718	0.80718
3562_14.35_495.2990m/z	14339000	23.773	1.6824e-09	8.7741		492_2,3-Dihydroxybenzoic acid, 3TMS derivative	1.2322	1.2306	1.2305	1.2305
5174_14.76_743.4833m/z	1.6547e-08	-25.849	1.7131e-09	8.7662		493_Analyte 693	1.2447	1.243	1.2428	1.2428
3151_13.36_983.6014m/z	39896000	25.25	1.7131e-09	8.7662		494_Glycerol, 3TMS derivative	0.99755	0.99626	0.99613	0.99613
1979_13.82_818.6158m/z	3597300	21.778	1.7131e-09	8.7662		495_L-Proline, 2TBDMS derivative	1.06	1.0593	1.0594	1.0594
1852_6.94_577.1554m/z	213200000	27.668	1.7963e-09	8.7456		496_2-Decanol	0.036308	0.087809	0.087804	0.087809
1487_14.13_393.3005m/z	8813800	23.071	1.8255e-09	8.7386		497_Analyte 700	1.2447	1.2431	1.2429	1.2429
3515_14.30_253.2163m/z	29285000	24.804	1.8953e-09	8.7223		499_DL-Ornithine, 3TMS derivative	0.9484	0.94727	0.94825	0.94825
3452_14.88_447.2541m/z	215020000	27.68	1.9421e-09	8.7117		500_L--Tartaric acid, 4TMS derivative	1.2322	1.2305	1.2304	1.2304
1819_5.00_576.1718m/z	39636000	25.24	1.9615e-09	8.7074		501_Glycerol, 3TMS derivative	0.59571	0.59494	0.59533	0.59533
2598_9.58_303.2170m/z	25543000	24.606	1.9781e-09	8.7038		504_TGX-221	1.2447	1.2431	1.2429	1.2429
950_1-Octacosanol, TMS derivative	5.9462e-11	-33.969	2.4122e-09	8.6176		505_N'-1H-Indol-3-ylmethylenebenzohydrazide ditms	1.2447	1.2431	1.2429	1.2429
2755_6.56_593.1511m/z	118040000	26.815	2.4316e-09	8.6141		507_L--Tartaric acid, 4TMS derivative	1.1915	1.1899	1.1899	1.1899
3628_13.69_297.7365m/z	3693200	21.816	2.8695e-09	8.5422		509_Phosphoric acid, bistrimethylsilyl 2,3-bistrimethylsilyloxypropyl ester	1.2026	1.201	1.2009	1.2009
6715_13.12_711.4942m/z	6.5218e-08	-23.87	2.9267e-09	8.5336		510_D---Lyxofuranose, tetrakistrimethylsilyl ether	0.89141	0.89082	0.89109	0.89109
569_0.70_566.1561m/z	27344000	24.705	3.0892e-09	8.5102		511_D---Lyxofuranose, tetrakistrimethylsilyl ether	0.74997	0.75039	0.75029	0.75029
3900_14.93_896.5053m/z	67673000	26.012	3.2707e-09	8.4854		513_L-Threonic acid, tristrimethylsilyl ether, trimethylsilyl ester	1.2242	1.2226	1.2224	1.2224
275_Serine, 3TMS derivative	0.019631	-5.6707	3.3612e-09	8.4735		515_Phosphorylethanolamine, 4TMS derivative	1.2197	1.2181	1.2179	1.2179
1520_13.02_315.7620m/z	7456600	22.83	3.493e-09	8.4568		516_L-Rhamnose, 4TMS derivative	0.97767	0.97825	0.97828	0.97828
1568_1.03_787.2397m/z	2720300	21.375	3.494e-09	8.4567		518_Terephthalic acid, 2TMS derivative	1.2104	1.2089	1.2087	1.2087
5738_13.14_520.2729m/z	3.431e-08	-24.797	3.5696e-09	8.4474		520_9-Hydroxy-10E,12Z-octadecadienoic acid	0.01293	0.054697	0.056401	0.056623
3265_13.33_481.3001m/z	3021100	21.527	4.0569e-09	8.3918		522_D---Ribofuranose, tetrakistrimethylsilyl ether isomer 2	1.1756	1.1754	1.1752	1.1752
1526_15.70_591.4603m/z	19612000	24.225	4.5068e-09	8.3461		523_2,6-Pyridinedicarboxylic acid, 2TMS derivative	1.1595	1.158	1.1579	1.1579
4493_14.87_743.4837m/z	5.8839e-08	-24.019	4.5068e-09	8.3461		524_Azelaic acid, 2TMS derivative	0.75818	0.76426	0.76485	0.76485
877_Methyl xylopyranoside, 3TMS derivative	46525000000	35.437	4.5903e-09	8.3382		526_Arabinofuranose, 1,2,3,5-tetrakis-O-trimethylsilyl-	1.1902	1.1887	1.1885	1.1885
3497_12.90_241.2156m/z	10685000	23.349	4.5903e-09	8.3382		527_Methyl galactoside 1S,2S,3S,4R,5R-, 4TMS derivative	0.87072	0.87597	0.87619	0.87619
4780_13.23_745.5056m/z	5.7945e-08	-24.041	4.6554e-09	8.332		528_D---Ribofuranose, tetrakistrimethylsilyl ether isomer 2	1.0464	1.0453	1.0454	1.0454
6683_15.06_601.3475m/z	1.9142e-08	-25.639	4.7637e-09	8.3221		529_2,2'-Biphenyldiol, 2TMS derivative	1.2445	1.2428	1.2426	1.2426
1407_12.94_269.2107m/z	14390000	23.779	4.8133e-09	8.3176		530_Dodecyl sulfate	1.2445	1.2429	1.2427	1.2427
187_5.09_840.3903m/z	20980000	24.323	4.9611e-09	8.3044		534_Shikimic acid, 4TMS derivative	1.169	1.1675	1.1673	1.1673
1974_17.07_643.4537m/z	6886000	22.715	5.0771e-09	8.2944		535_9,12-Octadecadienoic acid Z,Z-, TMS derivative	1.2447	1.243	1.2429	1.2429
3189_15.33_509.2873m/z	156300000	27.22	5.4409e-09	8.2643		536_2-Ethyl-3-trimethylsilyloxytrimethylsilylbutyrate	0.36321	0.36549	0.36558	0.36563
6641_14.94_778.4721m/z	2.67e-08	-25.159	5.5687e-09	8.2542		537_DL-Ornithine, 4TMS derivative	1.2222	1.2206	1.2204	1.2204
732_5-Acetyl-2-hydroxybenzoic acid	3.8096e-11	-34.612	5.6505e-09	8.2479		538_Citric acid, 4TMS derivative	1.2152	1.2136	1.2134	1.2134
754_Methyl R--2,2-dimethyl-1,3-dioxolane-4-carboxylate	41409000000	35.269	6.0228e-09	8.2202		539_Methyl galactoside 1R,2R,3S,4S,5R-, 4TMS derivative	0.94018	0.93917	0.94028	0.94028
3581_13.10_596.3270m/z	30985000	24.885	6.0235e-09	8.2201		540_Citrulline, 4TMS derivative	1.2353	1.2337	1.2335	1.2335
1536_7.43_261.1338m/z	3885800	21.89	6.0235e-09	8.2201		542_D-Erythro-Pentopyranose, 2-deoxy-1,3,4-tris-O-trimethylsilyl-	1.1951	1.1935	1.1933	1.1933
2249_14.80_377.1419m/z	2.6572e-10	-31.809	6.1158e-09	8.2135		544_Doxycycline	1.2446	1.243	1.2428	1.2428
5606_13.98_671.4630m/z	1.4815e-08	-26.008	6.1506e-09	8.2111		548_Analyte 783	1.2447	1.2431	1.2429	1.2429
153_1.03_649.1818m/z	8675300	23.048	6.21e-09	8.2069		549_L--Threose, tristrimethylsilyl ether, methyloxime syn	1.1246	1.1231	1.123	1.123
353_5.55_357.0619m/z	5.5214e-08	-24.11	6.2336e-09	8.2053		550_3,7-dioxa-2,8-disilanonane, 5,5-diethyl-2,2,8,8-tetramethyl-	0.8501	0.84897	0.84914	0.84914
3591_13.08_596.0737m/z	14131000	23.752	6.2693e-09	8.2028		551_Erythritol, 4TMS derivative	1.2445	1.2429	1.2427	1.2427
816_5.07_830.1784m/z	5.8883e-08	-24.018	6.3098e-09	8.2		553_Myristic acid, TMS derivative	0.33463	0.36084	0.36079	0.3608
1559_12.33_183.1374m/z	4233500	22.013	6.7637e-09	8.1698		554_2-Thiobarbituric acid, S-trimethylsilyl-, bistrimethylsilyl ether	1.2252	1.2235	1.2234	1.2234
1241_14.09_407.2800m/z	5933000	22.5	7.1968e-09	8.1429		556_Phthalic acid, hex-3-yl isobutyl ester	0.75369	0.7543	0.75432	0.75433
3788_0.69_693.2098m/z	7555600	22.849	7.2986e-09	8.1368		557_D---Ribose, tetrakistrimethylsilyl ether, ethyloxime	1.0986	1.0986	1.0985	1.0985
3572_5.51_492.1033m/z	69979000	26.06	7.332e-09	8.1348		558_L-Threonic acid, tristrimethylsilyl ether, trimethylsilyl ester	1.2393	1.2376	1.2374	1.2374
3827_13.00_787.5059m/z	24459000	24.544	8.0159e-09	8.096		560_D---Ribose, tetrakistrimethylsilyl ether, ethyloxime	0.67961	0.68355	0.68388	0.68388
6710_15.05_635.3544m/z	3.9089e-08	-24.609	8.3946e-09	8.076		562_Analyte 806	1.2443	1.2427	1.2425	1.2425
3034_13.89_508.3054m/z	6756200	22.688	8.4176e-09	8.0748		564_Analyte 808	0.4024	0.40921	0.41163	0.41163
4270_15.39_397.2267m/z	11836000	23.497	8.8632e-09	8.0524		569_D--Gluconolactone, 4TMS derivative	0.061989	0.064858	0.065104	0.065182
657_13.14_581.3177m/z	5.9343e-08	-24.006	9.7353e-09	8.0117		574_Undecanenitrile	1.2445	1.2429	1.2427	1.2427
3612_14.52_843.4759m/z	24657000	24.555	9.9404e-09	8.0026		575_Gluconolactone 3R,4S,5R,6R-, 4TMS derivative	0.3415	0.34173	0.3466	0.3466
801_Analyte 1158	5295500000	32.302	1.0143e-08	7.9938		576_Tyramine, 3TMS derivative	0.67488	0.67523	0.67666	0.67666
3226_5.95_739.2071m/z	81973000	26.289	1.0427e-08	7.9818		577_Silane, butoxymethyltrimethyl-	0.95084	0.94969	0.94979	0.94979
1502_12.31_649.4651m/z	9237700	23.139	1.1086e-08	7.9552		578_L-Lysine, 4TMS derivative	0.59491	0.59414	0.59459	0.59459
1693_16.05_591.5020m/z	5557800	22.406	1.1125e-08	7.9537		579_D-Galactofuranoside, ethyl 2,3,5,6-tetrakis-O-trimethylsilyl-	0.92936	0.92867	0.92889	0.92889
6527_14.84_901.5011m/z	3.1624e-08	-24.914	1.1504e-08	7.9391		580_L-Lysine, 4TMS derivative	1.2447	1.243	1.2428	1.2428
3692_13.87_986.5628m/z	3507300	21.742	1.2712e-08	7.8958		582_Erythritol, 4TMS derivative	0.5836	0.58287	0.58348	0.58348
705_Pro-Ala-Lys	9.207e-12	-36.66	1.3442e-08	7.8715		585_Hexadecanoic acid, methyl ester	0.33328	0.33805	0.33809	0.33809
5702_14.83_693.4455m/z	1.827e-08	-25.706	1.3934e-08	7.8559		586_Erythritol, 4TMS derivative	0.6758	0.68101	0.68126	0.68126
588_Warfarin, TMS derivative	375970000000	38.452	1.4282e-08	7.8452		587_Ethyl D-glucopyranoside, 4TMS derivative	0.76264	0.76235	0.76261	0.76262
349_Malic acid, 3TMS derivative	0.0078576	-6.9917	1.4987e-08	7.8243		588_Warfarin, TMS derivative	1.2436	1.2419	1.2418	1.2417
1308_12.40_307.1908m/z	6679800	22.671	1.5022e-08	7.8233		589_Erythritol, 4TMS derivative	1.2447	1.2431	1.2429	1.2429
1550_17.02_593.4832m/z	3363200	21.681	1.6477e-08	7.7831		590_L-Tyrosine, 3TMS derivative	1.2339	1.2323	1.2321	1.2321
1705_17.04_633.4345m/z	11776000	23.489	1.8126e-08	7.7417		591_4-Coumaric acid, 2TMS derivative	0.49372	0.4931	0.49377	0.49377
683_Ethyl D-glucopyranoside, 4TMS derivative	19752000000	34.201	1.8158e-08	7.7409		592_Glycerol, 3TMS derivative	0.41583	0.41579	0.41968	0.41968
1347_14.80_393.1369m/z	3.4495e-09	-28.111	2.078e-08	7.6824		593_Pentadecanoic acid, TMS derivative	1.2447	1.243	1.2429	1.2428
305_6.76_941.1016m/z	5259000	22.326	2.1556e-08	7.6664		594_1,5-Anhydrohexitol, 4TMS derivative	0.21832	0.23864	0.25517	0.25517
1534_17.71_551.4666m/z	5792700	22.466	2.2607e-08	7.6458		595_D-Arabinopyranose, 4TMS derivative isomer 1	1.2293	1.2278	1.2276	1.2276
3658_6.64_623.1592m/z	16051000	23.936	2.315e-08	7.6354		597_D---Ribofuranose, tetrakistrimethylsilyl ether isomer 1	1.182	1.1804	1.1802	1.1802
1578_15.49_611.4877m/z	7506600	22.84	2.4224e-08	7.6158		598_Gallic acid, 4TMS derivative	0.94544	0.94441	0.94463	0.94463
3077_15.09_305.2105m/z	5.9882e-08	-23.993	2.4246e-08	7.6154		599_2,3,4-Trihydroxybutyric acid tetrakistrimethylsilyl deriv., , R,R-	0.37184	0.37603	0.37692	0.37694
416_2-Butenedioic acid, E-, 2TMS derivative	15400000000	33.842	2.5369e-08	7.5957		601_Carbonic acid, 2-dimethylaminoethyl neopentyl ester	1.2319	1.2302	1.2301	1.2301
800_13.11_408.1776m/z	6.4826e-08	-23.879	2.5945e-08	7.5859		602_L-Threonic acid, tristrimethylsilyl ether, trimethylsilyl ester	1.2041	1.2025	1.2023	1.2023
6694_13.81_712.4865m/z	4.8438e-08	-24.299	2.6068e-08	7.5839		606_Caffeic acid, 3TMS derivative	1.0839	1.0846	1.0845	1.0845
276_2-Ethoxyethoxyacetic acid, TBDMS derivative	5.3285e-11	-34.127	2.9103e-08	7.5361		607_L---Fucopyranose, tetrakistrimethylsilyl ether	1.2041	1.2026	1.2025	1.2025
3654_14.61_869.4969m/z	17830000	24.088	3.1981e-08	7.4951		610_Pantothenic acid tritms	0.96556	0.96855	0.96841	0.96841
3017_15.47_707.5047m/z	7.799e-08	-23.612	3.2908e-08	7.4827		611_L--Tartaric acid, 4TMS derivative	0.47891	0.47925	0.48028	0.48028
5896_15.08_775.4513m/z	3.8659e-08	-24.625	3.3378e-08	7.4765		614_Cinnamic acid, trimethylsiloxy-, trimethylsilyl ester	1.1305	1.129	1.1289	1.1289
3709_12.78_635.2597m/z	6657600	22.667	3.3378e-08	7.4765		615_Methyl caffeate, 2TMS derivative	1.2445	1.2428	1.2426	1.2426
862_15.22_426.3011m/z	9001700	23.102	3.8464e-08	7.415		616_2,3,4-Trihydroxybutyric acid tetrakistrimethylsilyl deriv., , R,R-	0.63884	0.6381	0.63884	0.63884
1431_15.36_607.4595m/z	13804000	23.719	4.2767e-08	7.3689		617_L-Galactofuranose, 6-deoxy-1,2,3,5-tetrakis-O-trimethylsilyl-	1.2272	1.2256	1.2254	1.2254
1666_17.06_691.3842m/z	6008000	22.518	4.3297e-08	7.3635		618_9,12-Octadecadienoic acid Z,Z-, TMS derivative	0.78389	0.78378	0.78384	0.78385
3678_13.08_595.9022m/z	16619000	23.986	5.2385e-08	7.2808		619_Arabinofuranose, 1,2,3,5-tetrakis-O-trimethylsilyl-	1.2446	1.243	1.2428	1.2428
2365_16.36_409.2046m/z	34127000	25.024	5.3983e-08	7.2677		620_L-Rhamnose, 4TMS derivative	1.2344	1.2328	1.2326	1.2326
2890_14.81_375.1465m/z	1.0687e-08	-26.48	5.9233e-08	7.2274		622_Arabinose, 4TMS derivative	1.0815	1.08	1.0799	1.0799
439_L--Tartaric acid, 4TMS derivative	0.026196	-5.2545	6.1247e-08	7.2129		623_9-Hexadecenoic acid, Z-, TMS derivative	1.2052	1.2036	1.2035	1.2035
1398_5.52_357.0637m/z	0.013958	-6.1627	6.5157e-08	7.186		624_L--Tartaric acid, 4TMS derivative	1.2408	1.2393	1.2392	1.2392
1905_16.09_692.3913m/z	4548300	22.117	7.093e-08	7.1492		625_Oleic Acid, Z-, TMS derivative	1.2447	1.2431	1.2429	1.2429
5037_15.40_641.3833m/z	1.6619e-08	-25.843	7.5369e-08	7.1228		626_1-Diethylaminoethylideniminosulfur pentafluoride	1.2443	1.2426	1.2425	1.2424
3741_12.89_538.1837m/z	3563900	21.765	7.5562e-08	7.1217		627_Palmitic Acid, TMS derivative	1.2212	1.2196	1.2195	1.2195
600_5.84_438.1519n	0.002387	-8.7106	7.9619e-08	7.099		628_Dihydroartemisinin	0.94717	0.94595	0.94582	0.94583
233_5.13_733.3441m/z	5396600	22.364	8.0379e-08	7.0949		630_3,4-Diphenyl-7-hydroxycoumarin	0.94709	0.94595	0.94688	0.94688
3853_6.44_405.1755m/z	0.012206	-6.3563	8.1135e-08	7.0908		631_Butanedioic acid, oxotrimethylsilyl-, bistrimethylsilyl ester	1.2447	1.2431	1.2429	1.2429
2080_0.70_606.0735m/z	0.047996	-4.3809	8.1602e-08	7.0883		632_11-Hexadecyn-1-ol	1.2447	1.243	1.2428	1.2428
886_Allonic acid, lactone, 4TMS derivavative	0.1075	-3.2176	8.2355e-08	7.0843		633_Erythritol, 4TMS derivative	1.2319	1.2305	1.2304	1.2304
1002_7.37_422.1570n	0.002728	-8.5179	1.0178e-07	6.9924		634_Trisiloxane, octamethyl-	1.2447	1.243	1.2428	1.2428
1547_16.52_567.4619m/z	5625400	22.424	1.0637e-07	6.9732		635_Gluconolactone 3R,4S,5R,6R-, 4TMS derivative	1.2402	1.2387	1.2385	1.2385
362_L-5-Oxoproline, , 2TMS derivative	0.035751	-4.8059	1.067e-07	6.9718		636_9-Octadecynenitrile	1.0869	1.0855	1.0855	1.0855
4205_14.77_489.2226m/z	2.5336e-08	-25.234	1.1296e-07	6.9471		638_1,E-11,Z-13-Octadecatriene	0.97318	0.97603	0.97589	0.97589
6375_13.97_265.1469m/z	0.22673	-2.141	1.1457e-07	6.9409		639_D-Arabinopyranose, 4TMS derivative isomer 1	0.91645	0.92043	0.92035	0.92035
937_8.98_452.2040n	0.032152	-4.9589	1.2223e-07	6.9128		640_1,1'-Bicyclopropyl-2-octanoic acid, 2'-hexyl-, methyl ester	1.2447	1.2431	1.2429	1.2429
5077_14.76_726.4739m/z	5.0358e-08	-24.243	1.2903e-07	6.8893		643_9,12-Octadecadienoic acid, methyl ester	1.227	1.2255	1.2253	1.2253
1847_11.28_489.3432m/z	17.164	4.1013	1.2926e-07	6.8885		644_2-Trimethylsilyloxyheptanoic acid, trimethylsilyl ester	1.2447	1.2431	1.2429	1.2429
1403_8.79_257.0851m/z	0.00035374	-11.465	1.3057e-07	6.8842		645_9-Octadecenoic acid Z-, methyl ester	1.2447	1.243	1.2428	1.2428
5720_14.67_693.4460m/z	3.7765e-08	-24.658	1.358e-07	6.8671		646_2,2'-Sulfonyldiethanol, 2TMS derivative	1.2447	1.2431	1.2429	1.2429
3800_6.24_609.1463m/z	6474900	22.626	1.4009e-07	6.8536		647_Analyte 934	1.2447	1.243	1.2428	1.2428
339_Cyclopentene-3-carboxylic acid, 1-trimethylsilyloxy-, methyl ester	0.010347	-6.5946	1.791e-07	6.7469		649_Analyte 937	1.2447	1.2431	1.2429	1.2429
5573_14.84_775.4508m/z	1.3422e-08	-26.151	1.9168e-07	6.7174		650_Heptadecanoic acid, TMS derivative	1.2446	1.243	1.2428	1.2428
4499_4.69_397.0746m/z	0.24184	-2.0479	1.9325e-07	6.7139		651_L-Rhamnose, 4TMS derivative	0.49118	0.49059	0.49128	0.49128
2147_10.24_489.2695m/z	6.4119	2.6808	2.465e-07	6.6082		654_Bisphenol A, 2TMS derivative	1.2447	1.2431	1.2429	1.2429
1650_12.74_483.3307m/z	7717200	22.88	2.4818e-07	6.6052		656_10-Heptadecenoic acid, Z-, TMS derivative	0.98354	0.98431	0.98434	0.98434
1662_8.74_257.0809m/z	0.00065271	-10.581	2.4877e-07	6.6042		657_Sulfurous acid, hexyl octyl ester	0.36371	0.36359	0.36355	0.36355
1962_9.49_567.1862m/z	9.5972e-09	-26.635	2.5167e-07	6.5992		658_D-Galactofuranoside, ethyl 2,3,5,6-tetrakis-O-trimethylsilyl-	1.2447	1.2431	1.2429	1.2429
418_Pyrazine, 2,5-bistrimethylsilyloxy-	0.14715	-2.7647	2.6386e-07	6.5786		659_Mannonic acid, lactone - 4TMS derivative	1.1326	1.1314	1.1313	1.1313
1522_16.36_573.4547m/z	4266100	22.024	2.658e-07	6.5754		662_Caffeic acid, 3TMS derivative	0.85004	0.85319	0.85314	0.85314
2023_13.80_478.2956m/z	4417200	22.075	2.712e-07	6.5667		664_Octanamide, N-2-hydroxyethyl-	0.52025	0.51961	0.52025	0.52025
2184_9.80_391.1967m/z	0.038894	-4.6843	2.712e-07	6.5667		665_Heptadecanoic acid, TMS derivative	1.1807	1.1793	1.1791	1.1791
5660_0.69_565.0470m/z	0.062046	-4.0105	2.9333e-07	6.5326		666_Analyte 963	0.97993	0.98267	0.98253	0.98253
2203_14.81_361.1454m/z	1.6947e-08	-25.814	2.9761e-07	6.5263		667_Methyl-4-O-methyl-D-glucopyranoside, 3TMS derivative	0.73729	0.73647	0.73682	0.73682
236_L-Proline, 2TMS derivative	0.043424	-4.5254	2.9875e-07	6.5247		668_Phosphoric acid, 2-trimethylsiloxy-1-trimethylsiloxymethylethyl bistrimethylsilyl ester	1.2447	1.2431	1.2429	1.2429
3904_15.72_530.1726m/z	2854100	21.445	3.0293e-07	6.5187		670_1,2-Butanediol, 1-2-furyl-3-methyl-	1.2447	1.243	1.2428	1.2428
3945_14.81_359.1305m/z	1.5542e-08	-25.939	3.0568e-07	6.5147		671_Ethylene glycol, 2TMS derivative	0.97767	0.97849	0.97851	0.97851
3722_12.89_888.5340m/z	35734000	25.091	3.1728e-07	6.4986		672_4,5-Nonadiene	1.2447	1.2431	1.2429	1.2429
68_Cyclotetrasiloxane, octamethyl-	0.26878	-1.8955	3.2132e-07	6.4931		673_Allonic acid, lactone, 4TMS derivavative	1.2447	1.2431	1.2429	1.2429
5259_12.55_569.2433m/z	8.2356e-08	-23.534	3.2293e-07	6.4909		675_9S,11R-Dihydroxy-15-oxo-13E-prostenoic acid	1.2447	1.243	1.2428	1.2428
1239_7.30_339.0535m/z	0.047097	-4.4082	3.5416e-07	6.4508		676_L-Rhamnose, 4TMS derivative	0.59659	0.59691	0.60042	0.60043
3724_10.02_391.1968m/z	0.1307	-2.9357	3.706e-07	6.4311		677_3-Methyladipic acid	0.72842	0.72746	0.72771	0.72771
1639_15.84_455.3166m/z	5209400	22.313	3.913e-07	6.4075		681_Phosphoric acid, bistrimethylsilyl 2,3-bistrimethylsilyloxypropyl ester	1.2344	1.2327	1.2325	1.2325
989_D--Xylopyranose, 4TMS derivative	0.11661	-3.1003	3.9175e-07	6.407		682_Phosphoric acid, bistrimethylsilyl 2,3-bistrimethylsilyloxypropyl ester	0.97911	0.97829	0.97844	0.97844
6253_15.12_635.3552m/z	5.6868e-08	-24.068	3.9484e-07	6.4036		683_Ethyl D-glucopyranoside, 4TMS derivative	1.2435	1.2418	1.2417	1.2417
910_Dimethyl hexopyranosiduronate, D-, 3TMS derivative	0.030256	-5.0466	4.0482e-07	6.3927		684_Hexadecane-1,2-diol, 2TMS derivative	0.97987	0.97904	0.9792	0.9792
3708_14.57_447.2512m/z	107710000	26.683	4.3575e-07	6.3608		685_Phosphoric acid, 2-trimethylsiloxy-1-trimethylsiloxymethylethyl bistrimethylsilyl ester	1.2447	1.2431	1.2429	1.2429
1364_15.02_378.3016m/z	2725600	21.378	4.3593e-07	6.3606		686_9,12-Octadecadienoic acid Z,Z-, TMS derivative	1.2226	1.221	1.2208	1.2208
427_8.29_453.1761m/z	0.0035196	-8.1504	4.4353e-07	6.3531		688_Phosphoric acid, bistrimethylsilyl 2,3-bistrimethylsilyloxypropyl ester	1.2447	1.243	1.2429	1.2429
624_L--Tartaric acid, 4TMS derivative	5.9377e-13	-40.615	4.4671e-07	6.35		689_9-Octadecenoic acid, E-, TMS derivative	0.50359	0.50311	0.50424	0.50425
3066_5.61_440.1678n	0.15405	-2.6986	4.7371e-07	6.3245		690_11-Octadecenoic acid, Z-, TMS derivative	0.52343	0.52384	0.52379	0.52379
4517_12.55_397.1337m/z	6.0175e-08	-23.986	5.4362e-07	6.2647		692_Oleic Acid, Z-, TMS derivative	0.90047	0.89952	0.8998	0.8998
4400_7.12_459.1795m/z	62.915	5.9753	5.916e-07	6.228		693_Lys-Gly-Asp-Ser	1.2445	1.2428	1.2427	1.2426
84_3-Pyridinol, TMS derivative	0.28138	-1.8294	6.1394e-07	6.2119		695_L-Rhamnose, 4TMS derivative	0.97983	0.97903	0.97919	0.97919
1474_16.82_633.4341m/z	9383300	23.162	6.1409e-07	6.2118		696_Ethyl D-glucopyranoside, 4TMS derivative	0.96171	0.96072	0.96094	0.96094
1066_10.09_439.1063m/z	0.029207	-5.0976	6.1409e-07	6.2118		697_Analyte 1005	1.2447	1.2431	1.2429	1.2429
753_5.55_355.0485m/z	0.0022414	-8.8014	6.1486e-07	6.2112		700_Oleic Acid, Z-, TMS derivative	1.2446	1.243	1.2428	1.2428
3912_12.90_943.5876m/z	4647000	22.148	6.74e-07	6.1713		701_Phosphoric acid, bistrimethylsilyl 2,3-bistrimethylsilyloxypropyl ester	1.2129	1.2113	1.2112	1.2112
635_Gluconolactone 3R,4S,5R,6R-, 4TMS derivative	0.1353	-2.8858	6.8755e-07	6.1627		702_Stearic acid, TMS derivative	1.2263	1.2247	1.2246	1.2246
2692_9.48_349.1869m/z	0.092026	-3.4418	7.5446e-07	6.1224		703_11-Octadecenoic acid, Z-, TMS derivative	1.2446	1.243	1.2428	1.2428
2012_5.96_257.0810m/z	0.00090998	-10.102	7.7478e-07	6.1108		704_Undecanoic acid, 11-fluoro-, trimethylsilyl ester	0.94269	0.94149	0.94146	0.94146
607_6.82_464.1695m/z	0.061969	-4.0123	8.2989e-07	6.081		705_Pro-Ala-Lys	1.2436	1.242	1.2418	1.2418
3825_8.40_523.1811m/z	2.3601	1.2388	8.5062e-07	6.0703		709_Linoelaidic acid, trimethylsilyl ester	0.66526	0.66489	0.66551	0.66551
1165_7.53_424.1729n	0.0075204	-7.055	1.0445e-06	5.9811		710_Tetrabenazine	1.2445	1.2429	1.2427	1.2427
4375_9.19_389.1810m/z	0.14389	-2.797	1.0669e-06	5.9719		711_D-Galactofuranoside, ethyl 2,3,5,6-tetrakis-O-trimethylsilyl-	0.7034	0.70594	0.70632	0.70632
6509_13.70_297.2427m/z	14.442	3.8522	1.1518e-06	5.9386		712_Glycerol, 3TMS derivative	1.0043	1.003	1.003	1.003
558_L-Threonic acid, tristrimethylsilyl ether, trimethylsilyl ester	0.010517	-6.5712	1.1747e-06	5.9301		715_Carbonic acid, 2-dimethylaminoethyl neopentyl ester	1.2447	1.2431	1.2429	1.2429
153_L-2-Aminobutyric acid, 2TMS derivative	0.051378	-4.2827	1.2252e-06	5.9118		716_Analyte 1040	0.94569	0.94466	0.94488	0.94488
3108_6.49_424.1724n	0.17447	-2.5189	1.2252e-06	5.9118		718_1-Benzyl-3-methylpiperidin-4-one	1.1952	1.1937	1.1936	1.1936
2585_14.97_429.3369m/z	2464200	21.233	1.3782e-06	5.8607		719_Demexiptiline	0.68741	0.69365	0.69522	0.69522
1421_12.53_774.2715m/z	3.6125e-08	-24.722	1.3787e-06	5.8605		720_Gulonic acid, lactone, 4TMS derivavative	1.2447	1.2431	1.2429	1.2429
235_Niacin, TMS derivative	0.19034	-2.3934	1.4157e-06	5.849		722_Propanoic acid, 3-bistrimethylsilyloxyphosphinyloxy-2-trimethylsilyloxy-, trimethylsilyl ester, S-	1.2387	1.237	1.2369	1.2368
675_8.56_327.0902m/z	0.10049	-3.3149	1.5062e-06	5.8221		723_Phosphoric acid, 4-oxo-2,3-bistrimethylsilyloxybutyl bistrimethylsilyl ester, R-R,R-	0.97706	0.97601	0.97652	0.97652
1443_13.03_791.3663m/z	1.747e-08	-25.771	1.5138e-06	5.8199		726_Linoelaidic acid, trimethylsilyl ester	0.22002	0.23458	0.23464	0.23465
722_Propanoic acid, 3-bistrimethylsilyloxyphosphinyloxy-2-trimethylsilyloxy-, trimethylsilyl ester, S-	0.036709	-4.7677	1.5849e-06	5.8		727_Ethyl D-glucopyranoside, 4TMS derivative	0.74906	0.74895	0.74892	0.74892
342_Ethanamine, 2TMS derivative	0.38521	-1.3763	1.6388e-06	5.7855		728_Propanoic acid, 3-bistrimethylsilyloxyphosphinyloxy-2-trimethylsilyloxy-, trimethylsilyl ester, S-	0.851	0.85	0.85093	0.85093
4808_17.82_100.9253m/z	0.47704	-1.0678	1.6388e-06	5.7855		729_Pyrrolidine, 1-1-oxo-7,10-hexadecadienyl-	0.5181	0.53755	0.53751	0.53751
793_16.92_633.4347m/z	3929000	21.906	1.7059e-06	5.7681		732_5-Acetyl-2-hydroxybenzoic acid	1.2439	1.2422	1.242	1.242
174_Ethanimidic acid, N-trimethylsilyl-, trimethylsilyl ester	0.1119	-3.1597	1.8219e-06	5.7395		733_Octanamide, N-2-hydroxyethyl-	0.60791	0.61277	0.61292	0.61292
258_Glyceric acid, 3TMS derivative	0.066784	-3.9043	1.8656e-06	5.7292		735_Glycerol, 3TMS derivative	0.65015	0.65012	0.65007	0.65007
453_Asparagine, 3TMS derivative	0.023412	-5.4166	1.963e-06	5.7071		736_L-Rhamnose, 4TMS derivative	1.1514	1.1499	1.1498	1.1498
2706_12.05_501.3072m/z	3.2894	1.7178	2.0011e-06	5.6987		737_Propanoic acid, 3-bistrimethylsilyloxyphosphinyloxy-2-trimethylsilyloxy-, trimethylsilyl ester, S-	1.2447	1.2431	1.2429	1.2429
2222_5.96_213.0912m/z	0.0033883	-8.2052	2.0168e-06	5.6953		738_D---Ribofuranose, tetrakistrimethylsilyl ether isomer 2	1.0201	1.0187	1.0188	1.0188
2219_7.22_342.0760n	0.11527	-3.1169	2.0558e-06	5.687		739_1,2-Ethenediol, 2TMS derivative	1.2446	1.2429	1.2427	1.2427
4583_4.46_164.0707m/z	0.080434	-3.6361	2.0704e-06	5.6839		740_4'-Benzyloxy-5,7-dimethoxyflavone	0.99649	0.99886	0.99871	0.99871
4037_4.70_474.0091m/z	0.21701	-2.2042	2.0754e-06	5.6829		741_2-Propenoic acid, 2-trimethylsilyloxy-, anhydride with bistrimethylsilyl hydrogen phosphate	1.2262	1.2246	1.2245	1.2245
694_0.97_593.1921m/z	16.009	4.0008	2.0914e-06	5.6796		742_Analyte 1076	0.76154	0.76377	0.76366	0.76367
425_L-Ornithine, 3TMS derivative	0.15229	-2.7151	2.1512e-06	5.6673		743_L-Rhamnose, 4TMS derivative	1.1818	1.1802	1.1801	1.1801
3901_14.61_483.2759m/z	16814000	24.003	2.155e-06	5.6666		745_Arabinofuranose, 1,2,3,5-tetrakis-O-trimethylsilyl-	1.2443	1.2427	1.2425	1.2425
4434_14.29_299.2582m/z	15.808	3.9826	2.1814e-06	5.6613		746_Analyte 1080	0.35342	0.35446	0.35454	0.35455
6115_14.05_513.2222m/z	9.5839e-09	-26.637	2.4309e-06	5.6142		748_Linolenic acid, TMS derivative	0.13845	0.18337	0.1846	0.1846
3966_14.57_547.2065m/z	7744600	22.885	2.5995e-06	5.5851		749_Erythritol, 4TMS derivative	1.2446	1.243	1.2428	1.2428
6313_0.76_159.0095m/z	6.9062e-08	-23.788	2.6806e-06	5.5718		751_Ethyl D-glucopyranoside, 4TMS derivative	0.48275	0.48248	0.48704	0.48703
2529_9.02_680.2934m/z	9.328e-08	-23.354	2.6896e-06	5.5703		752_Linolenic acid, TMS derivative	1.2446	1.2429	1.2428	1.2428
136_Hydracrylic acid, 2TMS derivative	0.2015	-2.3111	2.7516e-06	5.5604		753_Thiazole, 2-phenylthio-	1.1495	1.148	1.1479	1.1479
2506_5.62_487.1717m/z	0.092447	-3.4352	2.8596e-06	5.5437		754_Methyl R--2,2-dimethyl-1,3-dioxolane-4-carboxylate	1.2439	1.2422	1.2421	1.2421
6140_6.00_474.2096n	0.17307	-2.5306	3.0094e-06	5.5215		755_D-Xylose, 4TMS derivative	0.35581	0.35696	0.35704	0.35705
313_Cadaverine, 3TMS derivative	0.4538	-1.1399	3.1621e-06	5.5		756_Arabinofuranose, 1,2,3,5-tetrakis-O-trimethylsilyl-	0.54838	0.54863	0.54949	0.5495
2590_15.26_312.1711m/z	0.019853	-5.6545	3.2136e-06	5.493		758_D-Ribose, 4TMS derivative	0.66479	0.66474	0.66478	0.66478
943_D---Lyxopyranose, 4TMS derivative	0.26661	-1.9072	3.2905e-06	5.4827		761_D-Xylose, 4TMS derivative	0.97556	0.97444	0.97429	0.9743
487_Phosphoric acid, 2-trimethylsiloxy-1-trimethylsiloxymethylethyl bistrimethylsilyl ester	0.34224	-1.5469	3.2968e-06	5.4819		762_D---Ribofuranose, tetrakistrimethylsilyl ether isomer 1	0.50337	0.50376	0.50477	0.50478
427_L-Glutamic acid, 3TMS derivative	0.072031	-3.7952	3.323e-06	5.4785		763_3-Hydroxy-2,5,5,8a-tetramethyl-3,4,4a,5,6,7,8,8a-octahydronaphthalene-1-carboxylic acid, 2-trimethylsilylethyl ester	0.58798	0.58953	0.58945	0.58945
432_13.10_975.5416m/z	3.9117e-08	-24.608	3.4992e-06	5.456		764_5-Methyluridine, 3TMS derivative	0.89285	0.8927	0.8926	0.8926
83_Methyltristrimethylsiloxysilane	0.42217	-1.2441	3.5391e-06	5.4511		766_Arabinose, 4TMS derivative	1.2447	1.2431	1.2429	1.2429
968_Stigmasterol, TMS derivative	0.26719	-1.904	3.7863e-06	5.4218		768_Linolenic acid, TMS derivative	1.2447	1.243	1.2428	1.2428
4124_4.26_283.0697m/z	47.615	5.5733	3.8175e-06	5.4182		770_3,5-Dioxa-4-phospha-2-silaoctan-8-oic acid, 2,2-dimethyl-4,7-bistrimethylsilyloxy-, trimethylsilyl ester, 4-oxide	1.2124	1.2108	1.2107	1.2107
353_Dihydrouracil, 2TMS derivative	0.088747	-3.4942	3.8738e-06	5.4119		771_Analyte 1108	0.9812	0.98036	0.9805	0.9805
1980_14.13_513.2223m/z	1.1258e-08	-26.404	3.9221e-06	5.4065		772_Ricinoleic acid, 2TMS derivative	0.98251	0.98168	0.98183	0.98183
5715_15.83_353.1999m/z	0.022834	-5.4527	3.9604e-06	5.4023		774_11,14-Eicosadienoic acid, Z-, TMS derivative	1.0554	1.0555	1.0555	1.0555
6283_4.38_370.1468n	0.21939	-2.1885	4.1507e-06	5.3819		776_Prosta-5,13-dien-1-oic acid, 9,11-epidioxy-15-4-methylphenylsulfonyloxy-, methyl ester, 5Z,91113E,15S-	0.0023561	0.10033	0.11427	0.11428
917_1-Hexacosanol, TMS derivative	0.18434	-2.4395	4.2899e-06	5.3676		777_11-Eicosenoic acid, E-,TMS derivative	1.2099	1.2083	1.2081	1.2081
725_16.37_981.5756m/z	4.5536e-09	-27.71	4.3652e-06	5.36		778_L-Rhamnose, 4TMS derivative	1.1013	1.0999	1.0998	1.0998
6084_18.00_352.8524m/z	0.45278	-1.1431	4.3652e-06	5.36		779_Sebacic acid, 2TMS derivative	0.63296	0.63227	0.63438	0.63438
996_Arabinose, 4TMS derivative	0.16042	-2.6401	4.5775e-06	5.3394		781_5-Methyluridine, 3TMS derivative	1.1372	1.1357	1.1356	1.1356
2584_17.33_821.5388m/z	4.1763e-08	-24.513	4.5904e-06	5.3381		782_Ethyl D-glucopyranoside, 4TMS derivative	0.95553	0.95426	0.95421	0.95421
348_N1,N1,N2,N2-Tetrakistrimethylsilylethane-1,2-diamine	0.37547	-1.4132	4.5904e-06	5.3381		783_Analyte 1127	0.96893	0.96983	0.96987	0.96987
3988_8.09_465.1756m/z	0.020981	-5.5748	4.7747e-06	5.3211		785_Uridine, 3TMS derivative	1.1946	1.1937	1.1936	1.1936
1154_13.18_514.3138n	0.036003	-4.7957	4.9331e-06	5.3069		786_Eicosanoic acid, TMS	1.2277	1.2261	1.2259	1.2259
318_Cadaverine, 4TMS derivative	0.4245	-1.2362	5.0592e-06	5.2959		787_Methyl 13-hydroxy-12-methoxy-9-octadecenoate, E-, TMS derivative	1.1032	1.1028	1.1028	1.1028
333_3-Amino-2-piperidone, 2TMS derivative	0.21772	-2.1994	5.1692e-06	5.2866		788_Rhein, 3TMS derivative	1.2447	1.243	1.2429	1.2429
5110_4.58_176.0341m/z	0.23929	-2.0632	5.2668e-06	5.2785		791_7-3-Hydroxy-propyl-bicyclo2.2.1heptan-2-one, TBDMS derivative	1.2016	1.2	1.1999	1.1999
984_L-Glucono-1,4-lactone 2S,3R,4S,5S-, 4TMS derivative	4.2762	2.0963	5.3191e-06	5.2742		792_5,8,11-Eicosatrienoic acid, Z-, TMS derivative	0.56573	0.57023	0.57063	0.57064
290_L-Threonine, 3TMS derivative	0.075818	-3.7213	5.4337e-06	5.2649		793_Ethyl D-glucopyranoside, 4TMS derivative	1.2225	1.2209	1.2207	1.2207
540_Citrulline, 4TMS derivative	0.23755	-2.0737	5.4337e-06	5.2649		794_L-Ribulose, tetrakistrimethylsilyl ether, ethyloxime isomer 2	0.9791	0.97989	0.97992	0.97992
71_S--Cathinone	0.41364	-1.2736	5.4337e-06	5.2649		795_Benzene, 1-trimethylsilyl-3-nitro-	1.1792	1.1786	1.1785	1.1785
105_tert-Butylpentamethyldisiloxane	0.45525	-1.1353	5.461e-06	5.2627		797_Allonic acid, lactone, 4TMS derivavative	1.1991	1.1975	1.1974	1.1974
58_N-Methylacetamide, TMS derivative	0.40721	-1.2961	5.8027e-06	5.2364		798_Dimethyl hexopyranosiduronate, D-, 3TMS derivative	1.2075	1.2059	1.2057	1.2057
267_Thymol, TMS derivative	0.28581	-1.8069	5.8598e-06	5.2321		799_Bamifylline	0.98071	0.98154	0.98155	0.98155
334_N-4-Bistrimethylsilylaminobutylacetamide	0.43782	-1.1916	5.9912e-06	5.2225		800_L-Rhamnose, 4TMS derivative	0.98538	0.98416	0.98421	0.98421
12_Analyte 14	0.45748	-1.1282	6.0541e-06	5.218		801_Analyte 1158	1.2437	1.242	1.2419	1.2419
65_Nonylamine, 1-heptyl-N,N-dimethyl-	0.45002	-1.1519	6.255e-06	5.2038		802_Arachidonic acid, TMS derivative	0.94549	0.94427	0.94414	0.94415
4378_12.54_765.3885m/z	7.403e-08	-23.687	6.2879e-06	5.2015		803_L-Rhamnose, 4TMS derivative	0.72998	0.72991	0.72998	0.72998
6723_9.20_411.1994m/z	0.068415	-3.8695	6.3908e-06	5.1944		804_Erythritol, 4TMS derivative	1.144	1.1431	1.143	1.143
3991_14.34_495.2725m/z	47.802	5.579	6.4881e-06	5.1879		808_Ethyl D-glucopyranoside, 4TMS derivative	1.1796	1.178	1.1779	1.1779
5205_5.34_542.1681m/z	0.12842	-2.9611	6.5113e-06	5.1863		809_Ethyl D-glucopyranoside, 4TMS derivative	1.1764	1.1749	1.1748	1.1748
181_0.75_943.2492m/z	0.016169	-5.9506	6.5389e-06	5.1845		811_2-Trimethylsilyloxysebacic acid, bistrimethylsilyl- ester	1.2328	1.2312	1.231	1.231
2146_12.01_315.2530m/z	7.6338	2.9324	6.5454e-06	5.1841		814_Cyclohexene, 3,3-dimethyl-1-trimethylsilyloxy-	0.97996	0.98269	0.98254	0.98254
3134_13.98_297.1521m/z	0.08308	-3.5894	6.6033e-06	5.1802		815_2-Trimethylsilyloxyheptanoic acid, trimethylsilyl ester	1.2447	1.2431	1.2429	1.2429
211_3-Trifluoromethyl-5H,6H,7H,8H-1,2,4triazolo4,3-apyrimidine	0.44549	-1.1665	6.7135e-06	5.1731		816_2-Trimethylsilyloxysebacic acid, bistrimethylsilyl- ester	1.197	1.1954	1.1952	1.1952
620_L-Rhamnose, 4TMS derivative	0.043329	-4.5285	6.9527e-06	5.1578		817_Analyte 1181	1.0072	1.0078	1.0078	1.0078
6182_9.20_533.0954m/z	0.021269	-5.5551	6.9689e-06	5.1568		818_Dodecanoic acid, 7,11-dimethyl-3-trimethylsilyloxy-3- trimethylsilyloxymethyl-, trimethylsilyl ester	0.99426	0.99301	0.99286	0.99286
681_Phosphoric acid, bistrimethylsilyl 2,3-bistrimethylsilyloxypropyl ester	0.12126	-3.0439	7.0527e-06	5.1516		819_Dimethyl hexopyranosiduronate, D-, 3TMS derivative	1.2318	1.2301	1.23	1.2299
133_Trimethylsilylmethanol	0.28483	-1.8118	7.0613e-06	5.1511		820_D--Gluconolactone, 4TMS derivative	0.948	0.94697	0.94719	0.94719
1844_14.59_621.4356m/z	3931700	21.907	7.2728e-06	5.1383		821_Acetin, bis-1,3-trimethylsilyl ether	1.1656	1.164	1.1639	1.1639
2482_6.44_186.1125m/z	0.015374	-6.0234	7.655e-06	5.1161		822_L-Rhamnose, 4TMS derivative	1.0211	1.0197	1.0196	1.0196
430_Phenylalanine, 2TMS derivative	0.097859	-3.3531	7.8116e-06	5.1073		823_Analyte 1192	1.2447	1.243	1.2429	1.2429
6094_6.70_439.1814m/z	0.25429	-1.9755	7.8671e-06	5.1042		824_cis-11,14-Eicosadienoic acid, tert-butyldimethylsilyl ester	0.59404	0.59664	0.59695	0.59695
961_8.45_455.1917m/z	0.035209	-4.8279	7.9072e-06	5.102		825_3,4-Dihydroxy-5-methyl-dihydrofuran-2-one, D-, 2TMS derivative	0.016358	0.11053	0.11081	0.11089
590_L-Tyrosine, 3TMS derivative	0.11964	-3.0632	7.9188e-06	5.1013		826_1-Methyladenosine,tristrimethylsilyl ether	1.0459	1.0448	1.0447	1.0447
4142_11.97_447.2133m/z	0.095047	-3.3952	7.9198e-06	5.1013		829_Pyrazine-2-carboxamide, N-tert-butyldimethylsilyl	1.2447	1.2431	1.2429	1.2429
920_D-Xylopyranose, 4TMS derivative	0.31189	-1.6809	8.1448e-06	5.0891		830_D-Glucuronic acid- lactone, 3TMS derivative	0.76049	0.75965	0.76089	0.76089
2332_17.87_435.2516m/z	19.274	4.2686	8.3876e-06	5.0764		831_1-Monopalmitin, 2TMS derivative	1.2016	1.2002	1.2	1.2
40_Ethanamine, 2TMS derivative	0.46378	-1.1085	8.5064e-06	5.0703		832_Demexiptiline	1.1071	1.1056	1.1055	1.1055
387_Cysteine, 3TMS derivative	0.053272	-4.2305	8.6794e-06	5.0615		833_3-Propyl-5,6-bis-trimethylsilyl-1-trimethylsiloxy-1,2-dihydroborinine	1.2245	1.2229	1.2227	1.2227
222_Silanol, trimethyl-, phosphate 31	0.073373	-3.7686	8.6794e-06	5.0615		835_5-Iodouridine	1.2293	1.2276	1.2275	1.2275
6149_18.04_307.8551m/z	0.46204	-1.1139	8.9437e-06	5.0485		837_Acetic acid, bistrimethylsilyloxyl-, trimethylsilyl ester	1.2131	1.2115	1.2114	1.2114
364_L-Aspartic acid, 3TMS derivative	0.092421	-3.4356	8.9948e-06	5.046		838_13-Docosenoic acid, Z-, TMS derivative	1.2446	1.243	1.2428	1.2428
959_Ethyl D-glucopyranoside, 4TMS derivative	0.24274	-2.0425	9.0116e-06	5.0452		839_Methyl D-ribofuranoside, 3TMS derivative	0.29466	0.30547	0.31152	0.31154
2550_13.16_542.2484m/z	4.3351e-08	-24.459	9.0791e-06	5.042		841_Analyte 1216	0.37845	0.37866	0.38295	0.38295
916_L-Rhamnose, 4TMS derivative	0.34233	-1.5465	9.1011e-06	5.0409		842_2-Trimethylsilyloxyheptanoic acid, trimethylsilyl ester	0.64511	0.64542	0.64634	0.64634
965_Campesterol, TMS derivative	0.35968	-1.4752	9.4001e-06	5.0269		843_1-Methyladenosine,tristrimethylsilyl ether	1.2275	1.2261	1.226	1.226
812_8.82_450.1883n	0.0021737	-8.8456	9.5549e-06	5.0198		844_Tianeptine	0.59606	0.59932	0.60037	0.60037
1410_12.08_499.3272m/z	27.343	4.7731	9.5549e-06	5.0198		845_L-Glucono-1,4-lactone 2S,3R,4S,5S-, 4TMS derivative	1.2218	1.2201	1.2199	1.2199
317_Alanine, 3TMS derivative	0.12893	-2.9554	9.8878e-06	5.0049		846_L-Glucono-1,4-lactone 2S,3R,4S,5S-, 4TMS derivative	0.65632	0.66781	0.66774	0.66774
344_1,2,3-Butanetriol, 3TMS derivative	0.13345	-2.9056	9.9244e-06	5.0033		848_Dihydroxyacetone, 2TMS derivative	0.65908	0.66347	0.66352	0.66352
6651_5.15_203.0816m/z	0.018437	-5.7613	1.0003e-05	4.9999		849_Behenic acid, TBDMS derivative	0.94986	0.94874	0.94973	0.94973
270_2-Butenedioic acid, E-, 2TMS derivative	0.043031	-4.5385	1.0096e-05	4.9958		851_L-Glucono-1,4-lactone 2S,3R,4S,5S-, 4TMS derivative	0.4737	0.47341	0.47406	0.47406
1022_13.19_277.2164m/z	0.0072167	-7.1144	1.0107e-05	4.9954		852_Ethyl D-glucopyranoside, 4TMS derivative	1.219	1.2174	1.2173	1.2173
811_2-Trimethylsilyloxysebacic acid, bistrimethylsilyl- ester	4.4703	2.1604	1.0202e-05	4.9913		853_Zimeldine	0.75747	0.75666	0.7579	0.7579
233_L-Isoleucine, 2TMS derivative	0.078847	-3.6648	1.0306e-05	4.9869		854_Analyte 1236	1.2446	1.243	1.2428	1.2428
5780_12.31_194.0814m/z	0.38538	-1.3756	1.0573e-05	4.9758		856_1-Methyladenosine,tristrimethylsilyl ether	0.5608	0.56057	0.56115	0.56116
3897_4.68_339.0699m/z	0.014553	-6.1026	1.0601e-05	4.9747		857_Erythritol, 4TMS derivative	1.2082	1.2066	1.2065	1.2065
370_cis-4-Aminocyclohexanecarboxylic acid, N-tert-butyldimethylsilyl, tert-butyldimethylsilyl ester	0.20411	-2.2926	1.0619e-05	4.9739		859_Dimethyl hexopyranosiduronate, D-, 3TMS derivative	0.55215	0.55141	0.55136	0.55137
3778_4.37_479.0898m/z	0.054854	-4.1883	1.0642e-05	4.973		860_D-Arabinose, tetrakistrimethylsilyl ether, ethyloxime isomer 2	0.77361	0.77264	0.77305	0.77306
5902_9.45_389.1810m/z	0.16389	-2.6092	1.099e-05	4.959		861_D-Xylopyranose, 4TMS derivative	1.1424	1.1409	1.1409	1.1409
419_5-Iodouridine	0.076744	-3.7038	1.1177e-05	4.9517		862_17,20,21-Trihydroxypregn-1-ene-3,11-dione	0.34784	0.34834	0.34859	0.3486
92_Tetrasiloxane, decamethyl-	0.43898	-1.1878	1.1272e-05	4.948		863_2-linoleoylglycerol, 2TMS derivative	1.1426	1.1414	1.1412	1.1412
2386_15.78_353.1996m/z	0.048485	-4.3663	1.132e-05	4.9462		865_2-Palmitoylglycerol, 2TMS derivative	1.2446	1.243	1.2428	1.2428
4639_15.02_265.1475m/z	0.014879	-6.0706	1.1636e-05	4.9342		867_Dimethyl hexopyranosiduronate, D-, 3TMS derivative	0.34238	0.35011	0.35025	0.35026
500_L--Tartaric acid, 4TMS derivative	0.048398	-4.3689	1.1661e-05	4.9333		868_L-Alanine, N-3,4-bistrimethylsilyloxycinnamoyl-, methyl ester	0.64054	0.63969	0.64455	0.64455
4871_7.77_407.1916m/z	0.23132	-2.112	1.1692e-05	4.9321		869_1,5-Anhydrohexitol, 4TMS derivative	1.1655	1.1641	1.164	1.164
492_2,3-Dihydroxybenzoic acid, 3TMS derivative	0.32961	-1.6012	1.1706e-05	4.9316		870_1,4-benzenediol, 5-hexadecyl-2-methyl-3-octylthio-	1.2447	1.243	1.2428	1.2428
955_Arabinose, 4TMS derivative	0.27354	-1.8702	1.1798e-05	4.9282		871_Trimethylsilyl tricosanoate	0.71576	0.71512	0.71561	0.71561
420_9.33_425.0905m/z	0.016789	-5.8963	1.2048e-05	4.9191		872_Ethyl D-glucopyranoside, 4TMS derivative	1.2444	1.2428	1.2426	1.2426
933_Hexacosanoic acid, TMS derivative	0.23242	-2.1052	1.2048e-05	4.9191		873_L-Glucono-1,4-lactone 2S,3R,4S,5S-, 4TMS derivative	1.2222	1.2206	1.2204	1.2204
1167_4.35_283.0907n	0.40006	-1.3217	1.205e-05	4.919		874_1-Monolinolein, 2TMS derivative	1.2149	1.2133	1.2132	1.2132
2771_6.36_471.1868m/z	0.22937	-2.1243	1.2122e-05	4.9164		875_Glucuronolactone, trisO-trimethylsilyl-	1.014	1.0145	1.0145	1.0145
633_Erythritol, 4TMS derivative	0.17638	-2.5032	1.2245e-05	4.912		876_1-Monooleoylglycerol, 2TMS derivative	1.2194	1.2179	1.2177	1.2177
601_Carbonic acid, 2-dimethylaminoethyl neopentyl ester	0.10389	-3.2668	1.2315e-05	4.9096		877_Methyl xylopyranoside, 3TMS derivative	1.2439	1.2423	1.2421	1.2421
819_Dimethyl hexopyranosiduronate, D-, 3TMS derivative	0.12459	-3.0047	1.2683e-05	4.8968		878_L-Rhamnose, 4TMS derivative	1.2033	1.2021	1.202	1.202
30_Methoxyamine, 2TMS derivative	0.41139	-1.2814	1.3506e-05	4.8695		879_1-Methyladenosine,tristrimethylsilyl ether	1.1432	1.142	1.1418	1.1418
23_Methoxyamine, 2TMS derivative	0.47007	-1.0891	1.4678e-05	4.8333		881_Dimethyl hexopyranosiduronate, D-, 3TMS derivative	1.0387	1.038	1.0379	1.0379
914_D---Lyxopyranose, 4TMS derivative	0.35139	-1.5088	1.4749e-05	4.8313		882_Docosanol, TMS derivative	1.2096	1.2081	1.208	1.208
6401_0.85_606.0736m/z	0.16397	-2.6085	1.4839e-05	4.8286		883_Allonic acid, lactone, 4TMS derivavative	1.2267	1.2251	1.2249	1.2249
391_L-Threonic acid, tristrimethylsilyl ether, trimethylsilyl ester	0.10892	-3.1986	1.4927e-05	4.826		884_L-Rhamnose, 4TMS derivative	0.41739	0.42484	0.42554	0.42555
4178_14.76_353.1986m/z	5.4862	2.4558	1.5314e-05	4.8149		886_Allonic acid, lactone, 4TMS derivavative	1.2426	1.241	1.2408	1.2408
901_L-Glucono-1,4-lactone 2S,3R,4S,5S-, 4TMS derivative	0.34389	-1.54	1.5317e-05	4.8148		889_D-Xylose, 4TMS derivative	0.57002	0.56925	0.57021	0.57021
108_2-Propenoic acid, 2-trimethylsilyloxy-, trimethylsilyl ester	0.18969	-2.3983	1.5602e-05	4.8068		890_15-Tetracosenoic acid, Z-, TMS derivative	1.2023	1.2007	1.2005	1.2005
5735_14.05_419.1822m/z	1.8774e-08	-25.667	1.5683e-05	4.8046		891_2-Propanone, 1,3-bistrimethylsilyloxy-, O-bistrimethylsilyloxyphosphinyloxime	0.63654	0.63583	0.63653	0.63653
5722_0.76_291.0157m/z	3.3863e-08	-24.816	1.5683e-05	4.8046		892_Allonic acid, lactone, 4TMS derivavative	1.2132	1.2116	1.2115	1.2115
919_L-Rhamnose, 4TMS derivative	0.3101	-1.6892	1.5683e-05	4.8046		893_Butanoic acid, 2-pentafluoropropionylamino-, isopropyl ester, L-	0.9722	0.97102	0.97108	0.97108
976_Stigmast-5-ene, 3trimethylsiloxy-, 24S-	0.32824	-1.6072	1.5683e-05	4.8046		894_Dimethyl hexopyranosiduronate, D-, 3TMS derivative	1.097	1.0956	1.0955	1.0955
952_D-Xylose, 4TMS derivative	0.25662	-1.9623	1.5863e-05	4.7996		896_Lignoceric acid, TMS derivative	0.46864	0.46853	0.47175	0.47175
1395_5.91_719.3834m/z	0.054193	-4.2057	1.6216e-05	4.7901		897_Lignoceric acid, TMS derivative	0.88122	0.88004	0.87997	0.87997
46_Silanamine, N,N'-methanetetraylbis1,1,1-trimethyl-	0.2476	-2.0139	1.6233e-05	4.7896		900_D-Xylose, 4TMS derivative	0.97711	0.97595	0.97594	0.97594
246_5-Oxoproline, 2TMS derivative	0.41405	-1.2721	1.6246e-05	4.7893		901_L-Glucono-1,4-lactone 2S,3R,4S,5S-, 4TMS derivative	1.2309	1.2292	1.2291	1.2291
643_0.99_504.1684n	3.0414	1.6047	1.6332e-05	4.787		902_Dimethyl hexopyranosiduronate, D-, 3TMS derivative	1.2098	1.2081	1.208	1.208
764_5.53_367.1608m/z	0.17965	-2.4767	1.6336e-05	4.7869		903_L-Alanine, N-3,4-bistrimethylsilyloxycinnamoyl-, methyl ester	1.2444	1.2428	1.2426	1.2426
87_N-2-Hydroxy-1-phenylethyl-benzenesulfonamide, 2TMS derivative	0.45418	-1.1387	1.6456e-05	4.7837		904_1-Tricosanol, TMS derivative	1.1939	1.1923	1.1924	1.1924
2345_7.31_426.1887n	0.0026217	-8.5753	1.659e-05	4.7801		905_Ethyl D-glucopyranoside, 4TMS derivative	1.2247	1.2231	1.2229	1.2229
922_D--Xylose, 4TMS derivative	2.5212	1.3341	1.7659e-05	4.753		906_Dimethyl hexopyranosiduronate, D-, 3TMS derivative	1.2447	1.243	1.2429	1.2429
5783_4.38_237.0969m/z	0.26528	-1.9144	1.8009e-05	4.7445		907_Dimethyl hexopyranosiduronate, D-, 3TMS derivative	1.1658	1.1643	1.1642	1.1642
1982_5.60_421.1504m/z	0.069012	-3.857	1.9079e-05	4.7194		910_Dimethyl hexopyranosiduronate, D-, 3TMS derivative	1.241	1.2393	1.2392	1.2392
2895_7.10_243.1021m/z	0.15162	-2.7214	1.9703e-05	4.7055		911_L-Rhamnose, 4TMS derivative	0.64811	0.64853	0.65006	0.65006
732_15.47_481.3320m/z	2.1544e-08	-25.468	2.0392e-05	4.6905		912_Dimethyl hexopyranosiduronate, D-, 3TMS derivative	0.99738	0.99762	0.99752	0.99752
595_D-Arabinopyranose, 4TMS derivative isomer 1	0.1032	-3.2765	2.0567e-05	4.6868		914_D---Lyxopyranose, 4TMS derivative	1.2311	1.2295	1.2293	1.2293
835_5-Iodouridine	0.21966	-2.1867	2.0567e-05	4.6868		916_L-Rhamnose, 4TMS derivative	1.2333	1.2317	1.2315	1.2315
78_Meperidine	0.29017	-1.785	2.0567e-05	4.6868		917_1-Hexacosanol, TMS derivative	1.2361	1.2346	1.2344	1.2344
6098_13.46_221.1537m/z	0.14632	-2.7728	2.108e-05	4.6761		918_5-Dimethyltrimethylsilylsilyloxytridecane	0.59984	0.60008	0.60147	0.60147
213_Neopentylamine, TMS derivative	0.38401	-1.3808	2.108e-05	4.6761		919_L-Rhamnose, 4TMS derivative	1.2307	1.2291	1.229	1.2289
103_Glycolic acid, 2TMS derivative	0.205	-2.2863	2.1176e-05	4.6742		920_D-Xylopyranose, 4TMS derivative	1.2338	1.2322	1.232	1.232
185_L-Valine, 2TMS derivative	0.093448	-3.4197	2.2026e-05	4.6571		921_1-Tetracosanol, TMS derivative	1.208	1.2063	1.2062	1.2062
403_N-Trimethylsiloxycarbonylpiperidine	0.071284	-3.8103	2.2326e-05	4.6512		922_D--Xylose, 4TMS derivative	1.2301	1.2285	1.2283	1.2283
5518_8.16_567.2068m/z	2.1084	1.0761	2.2326e-05	4.6512		924_Demexiptiline	0.34974	0.35187	0.35191	0.35193
896_4.60_181.0495m/z	0.21722	-2.2028	2.2387e-05	4.65		925_2-Hydroxyimino-N-2-iodophenylacetamide, 2TMS derivative	1.1314	1.1308	1.1308	1.1308
4854_13.53_541.3320m/z	38.311	5.2597	2.2513e-05	4.6476		926_Demexiptiline	1.2053	1.2038	1.2037	1.2037
4651_4.46_536.1122m/z	0.20361	-2.2961	2.2655e-05	4.6448		927_Analyte 1323	1.2447	1.2431	1.2429	1.2429
977_Stigmastanol, TMS derivative	0.35141	-1.5088	2.2938e-05	4.6395		928_Analyte 1324	0.43863	0.46231	0.46226	0.46226
5790_13.86_647.2698m/z	4.2891e-08	-24.475	2.4069e-05	4.6185		929_2'-Deoxyuridine 5'-monophosphate	1.2447	1.243	1.2429	1.2429
942_2,3,4-Trihydroxybutyric acid tetrakistrimethylsilyl deriv., , R,R-	0.19138	-2.3855	2.4334e-05	4.6138		931_Demexiptiline	1.1173	1.1159	1.1158	1.1158
118_2-Propenoic acid, 2-trimethylsilyloxy-, trimethylsilyl ester	0.24431	-2.0332	2.4336e-05	4.6137		932_Niflumic acid	1.2444	1.2428	1.2426	1.2426
269_Niflumic acid	0.10322	-3.2762	2.5912e-05	4.5865		933_Hexacosanoic acid, TMS derivative	1.232	1.2304	1.2302	1.2302
115_L-Alanine, 2TMS derivative	0.11357	-3.1384	2.6374e-05	4.5788		934_Methyl xylopyranoside, 3TMS derivative	1.2447	1.2431	1.2429	1.2429
5318_13.42_481.2569m/z	13.407	3.7449	2.6619e-05	4.5748		935_3,7-dioxa-2,8-disilanonane, 2,2,8,8-tetramethyl-5-propyl-5-trimethylsilyloxymethyl-	0.53881	0.53929	0.54339	0.54339
786_Eicosanoic acid, TMS	3.9866	1.9952	2.6897e-05	4.5703		936_Gluonic acid, lactone, 4TMS derivavative	0.97893	0.98168	0.98154	0.98154
837_8.74_310.0345m/z	8.8589	3.1471	2.69e-05	4.5702		938_Niflumic acid	1.0937	1.0935	1.0934	1.0934
843_1-Methyladenosine,tristrimethylsilyl ether	0.1204	-3.0541	2.7638e-05	4.5585		939_Allonic acid, lactone, 4TMS derivavative	1.2447	1.2431	1.2429	1.2429
61_Pyridine, 2,4,6-trimethyl-	0.47407	-1.0768	2.8389e-05	4.5468		940_Tyr-Asp-Lys	0.76611	0.76519	0.76555	0.76555
3843_6.94_513.1960m/z	0.033233	-4.9112	2.8968e-05	4.5381		942_2,3,4-Trihydroxybutyric acid tetrakistrimethylsilyl deriv., , R,R-	1.2283	1.2266	1.2265	1.2265
617_L-Galactofuranose, 6-deoxy-1,2,3,5-tetrakis-O-trimethylsilyl-	0.20428	-2.2913	2.8968e-05	4.5381		943_D---Lyxopyranose, 4TMS derivative	1.2369	1.2353	1.2351	1.2351
3117_14.57_714.5487m/z	3.8102e-08	-24.646	2.9427e-05	4.5312		944_3-Hydroxypicolinic acid, 2TMS derivative	1.1871	1.1859	1.1857	1.1857
643_9,12-Octadecadienoic acid, methyl ester	3.8433	1.9423	2.9921e-05	4.524		945_Demexiptiline	0.071727	0.088922	0.11813	0.1182
4138_14.77_309.1734m/z	0.018425	-5.7622	3.1241e-05	4.5053		946_2-Hydroxyimino-N-2-iodophenylacetamide, 2TMS derivative	0.98715	0.98884	0.98908	0.98908
883_Allonic acid, lactone, 4TMS derivavative	0.31486	-1.6672	3.1241e-05	4.5053		947_Ethyl D-glucopyranoside, 4TMS derivative	0.98791	0.98757	0.98743	0.98743
4817_0.69_535.0364m/z	0.0047433	-7.7199	3.1629e-05	4.4999		948_Analyte 1348	0.56038	0.56015	0.56255	0.56255
3262_4.46_340.1254m/z	0.30331	-1.7212	3.1772e-05	4.498		949_17,20,21-Trihydroxypregn-1-ene-3,11-dione	0.48367	0.5041	0.50589	0.50589
337_ethanamine, 2,2'-oxybismethylenesulfonylbisN,N-dimethyl-	0.088168	-3.5036	3.2331e-05	4.4904		950_1-Octacosanol, TMS derivative	1.2441	1.2425	1.2423	1.2423
251_tert-Butylamine, TMS derivative	0.29558	-1.7584	3.2387e-05	4.4896		951_Analyte 1351	0.97288	0.97206	0.97221	0.97221
702_Stearic acid, TMS derivative	3.8485	1.9443	3.3249e-05	4.4782		952_D-Xylose, 4TMS derivative	1.2307	1.229	1.2289	1.2289
741_2-Propenoic acid, 2-trimethylsilyloxy-, anhydride with bistrimethylsilyl hydrogen phosphate	0.28759	-1.7979	3.372e-05	4.4721		953_1-Hexacosanol, TMS derivative	1.2445	1.2428	1.2427	1.2427
981_Farnesol, E,E-, TMS derivative	0.14172	-2.8189	3.3763e-05	4.4716		954_Analyte 1355	1.1778	1.1763	1.1761	1.1761
995_5.76_557.1506m/z	0.0061489	-7.3455	3.3988e-05	4.4687		955_Arabinose, 4TMS derivative	1.2321	1.2305	1.2303	1.2303
80_Tristrimethylsilylcarbamate	0.38215	-1.3878	3.4032e-05	4.4681		956_L-Rhamnose, 4TMS derivative	1.2215	1.2199	1.2198	1.2198
205_Isopropylamine, N-trimethylsilyl-	0.25786	-1.9553	3.4425e-05	4.4631		957_Ergosterol, TMS derivative	0.94764	0.94651	0.9475	0.9475
6572_13.59_297.1521m/z	0.36475	-1.455	3.4728e-05	4.4593		958_1,3-Dithiolane, 2-28-norurs-12-en-17-yl-	0.56324	0.5627	0.56351	0.56351
243_Glycine, 3TMS derivative	0.11221	-3.1557	3.5142e-05	4.4542		959_Ethyl D-glucopyranoside, 4TMS derivative	1.2334	1.2317	1.2316	1.2316
978_Gorgost-5-en-3-ol, 3-, TMS derivative	0.26831	-1.898	3.5568e-05	4.4489		961_Analyte 1363	0.5678	0.56707	0.56754	0.56754
6541_7.36_464.1124m/z	0.26462	-1.918	3.5744e-05	4.4468		962_Ergosterol, TMS derivative	0.4792	0.47911	0.48213	0.48213
1297_6.55_403.1392m/z	0.0029667	-8.3969	3.8144e-05	4.4186		963_Hyodeoxycholic acid	0.0094954	0.024256	0.034018	0.034052
554_2-Thiobarbituric acid, S-trimethylsilyl-, bistrimethylsilyl ether	0.25926	-1.9475	3.9092e-05	4.4079		964_Campesterol, TMS derivative	0.97887	0.98162	0.98148	0.98147
227_2-Aminoethyl methacrylate, N-trimethylsilyl-	0.24315	-2.0401	4.0838e-05	4.3889		965_Campesterol, TMS derivative	1.2332	1.2316	1.2314	1.2314
905_Ethyl D-glucopyranoside, 4TMS derivative	0.4129	-1.2761	4.1813e-05	4.3787		966_Adenosine 2',3'-cyclic monophosphate	0.98279	0.98158	0.98242	0.98242
4443_6.76_471.1868m/z	0.0030221	-8.3702	4.221e-05	4.3746		968_Stigmasterol, TMS derivative	1.2365	1.2349	1.2347	1.2347
833_3-Propyl-5,6-bis-trimethylsilyl-1-trimethylsiloxy-1,2-dihydroborinine	0.28149	-1.8288	4.2957e-05	4.367		970_Ethylene glycol dodecyl ether sulfate	0.45037	0.4511	0.45236	0.45237
4673_13.84_407.2196m/z	4.146	2.0517	4.326e-05	4.3639		971_Bilobol C171 2TMS	0.42681	0.42681	0.43036	0.43036
36_3-Aminodihydro-23H-furanone, TBDMS derivative	0.46542	-1.1034	4.3505e-05	4.3615		972_Dimethyl hexopyranosiduronate, D-, 3TMS derivative	1.2447	1.243	1.2428	1.2428
513_L-Threonic acid, tristrimethylsilyl ether, trimethylsilyl ester	0.13433	-2.8962	4.4687e-05	4.3498		973_Seychellene	1.0075	1.0066	1.007	1.007
1518_7.63_537.1003m/z	6.6103	2.7247	4.4693e-05	4.3498		974_Arachidonoylglycine	0.65417	0.65364	0.65431	0.65432
172_Adrenaline, 4TMS derivative	0.11971	-3.0624	4.489e-05	4.3478		976_Stigmast-5-ene, 3trimethylsiloxy-, 24S-	1.2307	1.2291	1.229	1.229
360_14.02_279.2321m/z	4.815	2.2675	4.5061e-05	4.3462		977_Stigmastanol, TMS derivative	1.2286	1.227	1.2269	1.2269
5861_4.45_311.0796m/z	0.21912	-2.1902	4.5217e-05	4.3447		978_Gorgost-5-en-3-ol, 3-, TMS derivative	1.2258	1.2242	1.224	1.224
2659_12.71_479.2410m/z	202.35	7.6607	4.9052e-05	4.3093		979_Azatadine	0.94495	0.94372	0.94359	0.94359
15_Acetamide, TMS derivative	0.3974	-1.3313	5.1454e-05	4.2886		980_Amyrin, TMS derivative	0.80075	0.79982	0.80086	0.80086
3871_5.99_528.1888m/z	0.21087	-2.2456	5.2016e-05	4.2839		981_Farnesol, E,E-, TMS derivative	1.2262	1.2247	1.2246	1.2246
6425_10.58_221.1174m/z	0.37237	-1.4252	5.2016e-05	4.2839		982_3Lanosta-911,24-dien-3-ol, TMS derivative	1.2093	1.2078	1.2077	1.2077
195_2-Methylaminoethanol, N,O-bistrimethylsilyl-	0.20739	-2.2696	5.2601e-05	4.279		983_Analyte 1389	1.2447	1.2431	1.2429	1.2429
2963_13.75_818.5898m/z	892.91	9.8024	5.3632e-05	4.2706		984_L-Glucono-1,4-lactone 2S,3R,4S,5S-, 4TMS derivative	1.2354	1.2338	1.2336	1.2336
4371_0.74_323.0277m/z	0.081085	-3.6244	5.3889e-05	4.2685		985_Allonic acid, lactone, 4TMS derivavative	1.2447	1.2431	1.2429	1.2429
763_1.01_505.1674m/z	7.3	2.8679	5.4492e-05	4.2637		986_Amyrin, TMS derivative	1.1395	1.1385	1.1384	1.1384
1173_5.95_749.2282m/z	0.0026657	-8.5513	5.563e-05	4.2547		987_--Isolongifolol, TMS derivative	1.2447	1.243	1.2429	1.2429
793_Ethyl D-glucopyranoside, 4TMS derivative	0.2378	-2.0722	5.563e-05	4.2547		988_trans-1,4-Cyclohexanedicarboxylic acid, bistert-butyldimethylsilyl ester	1.1192	1.1194	1.1194	1.1194
202_Neopentylamine, TMS derivative	0.31346	-1.6736	5.6232e-05	4.25		989_D--Xylopyranose, 4TMS derivative	1.241	1.2394	1.2392	1.2392
3063_8.86_347.1703m/z	0.31328	-1.6745	5.7208e-05	4.2425		991_Olean-12-en-3-ol, acetate, 3-	0.62528	0.62445	0.62477	0.62477
537_DL-Ornithine, 4TMS derivative	0.31308	-1.6754	5.7371e-05	4.2413		992_6S-2,3,8,8-Tetramethyltricyclo5.2.2.01,6undec-2-ene	1.1618	1.1608	1.161	1.1609
873_L-Glucono-1,4-lactone 2S,3R,4S,5S-, 4TMS derivative	0.37019	-1.4337	5.7557e-05	4.2399		993_Ethyl D-glucopyranoside, 4TMS derivative	0.40023	0.40714	0.40956	0.40956
5325_14.33_501.2230m/z	0.091656	-3.4476	5.8175e-05	4.2353		994_cis-3,14-Clerodadien-13-ol	0.62787	0.62704	0.62739	0.62739
1498_8.76_629.3169m/z	2.4382	1.2858	5.8587e-05	4.2322		995_Lup-2029-en-3-ol, acetate, 3-	1.2182	1.2168	1.2168	1.2168
238_Benzeneacetic acid, TMS derivative	0.26775	-1.901	5.8628e-05	4.2319		996_Arabinose, 4TMS derivative	1.2359	1.2342	1.2341	1.2341
6324_4.92_293.1029m/z	8.0728	3.0131	5.9722e-05	4.2239		997_Analyte 1403	1.01	1.0089	1.009	1.009
1546_17.87_216.8523m/z	0.18575	-2.4285	6.0108e-05	4.2211		998_Spiro5.5undec-2-ene, 3,7,7-trimethyl-11-methylene-, --	0.79923	0.79849	0.79895	0.79896
845_L-Glucono-1,4-lactone 2S,3R,4S,5S-, 4TMS derivative	0.42035	-1.2503	6.0341e-05	4.2194		999_cis-3,14-Clerodadien-13-ol	0.60094	0.60131	0.60475	0.60475
4608_4.46_147.0440m/z	0.085075	-3.5551	6.1193e-05	4.2133		1000_n-Hexadecanoic acid, dimethyltrimethylsilylmethylsilyl ester	0.032062	0.096492	0.098566	0.098604
956_L-Rhamnose, 4TMS derivative	0.28932	-1.7892	6.2303e-05	4.2055		43_11.54_609.3366m/z	0.36853	0.37089	0.37088	0.37089
4333_14.29_599.3108m/z	9.1493	3.1937	6.3677e-05	4.196		52_11.53_438.0973m/z	0.56798	0.57935	0.57927	0.57928
1873_8.21_449.1088m/z	3.2238	1.6887	6.415e-05	4.1928		55_0.73_615.1523m/z	0.71116	0.71152	0.7116	0.7116
6331_13.71_479.3009n	10.691	3.4183	6.428e-05	4.1919		68_0.91_637.1825m/z	0.71861	0.72036	0.72044	0.72044
627_Palmitic Acid, TMS derivative	3.2131	1.6839	6.453e-05	4.1902		93_11.53_393.0998m/z	0.72121	0.72195	0.72199	0.722
5705_4.92_481.0665m/z	0.2003	-2.3198	6.461e-05	4.1897		129_11.53_361.1625m/z	0.51569	0.51944	0.51954	0.51955
4033_14.61_555.2842m/z	35.403	5.1458	6.7055e-05	4.1736		151_5.09_515.2398m/z	1.0492	1.0488	1.0491	1.0491
4531_13.93_396.2220m/z	34.747	5.1188	6.7562e-05	4.1703		153_1.03_649.1818m/z	1.2439	1.2422	1.2421	1.242
6486_11.09_517.3007m/z	16.735	4.0648	6.7972e-05	4.1677		156_11.57_192.1146m/z	0.70455	0.7054	0.70545	0.70545
134_Oxalic acid, 2TMS derivative	0.42556	-1.2326	6.7972e-05	4.1677		157_5.65_215.0555m/z	0.91049	0.91395	0.91388	0.91388
406_3-Formyl-6-isopropylchromone	0.12446	-3.0063	7.2085e-05	4.1422		173_11.54_221.1519m/z	0.50385	0.50952	0.50961	0.50962
1057_0.97_541.1357m/z	70.749	6.1446	7.2483e-05	4.1398		181_0.75_943.2492m/z	1.2346	1.2331	1.2329	1.2329
281_2,3-Butanediol, 2TMS derivative	0.26628	-1.909	7.2483e-05	4.1398		187_5.09_840.3903m/z	1.2439	1.2423	1.2421	1.2421
5347_14.13_505.3013m/z	9.9186	3.3101	7.2773e-05	4.138		206_11.53_235.1329m/z	0.5692	0.57062	0.57072	0.57073
180_Pentasiloxane, dodecamethyl-	0.38203	-1.3882	7.3283e-05	4.135		217_5.09_310.1288m/z	1.2029	1.2014	1.2012	1.2012
1072_4.60_343.1026m/z	0.31044	-1.6876	7.351e-05	4.1337		229_0.55_418.8935m/z	1.0209	1.0215	1.0214	1.0214
217_Ethanolamine, 3TMS derivative	0.27963	-1.8384	7.5144e-05	4.1241		231_11.53_208.1453n	0.55642	0.55821	0.55835	0.55836
515_Phosphorylethanolamine, 4TMS derivative	0.21337	-2.2286	7.5757e-05	4.1206		233_5.13_733.3441m/z	1.2426	1.241	1.2408	1.2408
478_1H-1,2,3-Triazole, 4,5-diphenyl-1-phenylmethyl-	0.35728	-1.4849	7.6291e-05	4.1175		241_5.24_509.1901m/z	1.1065	1.1054	1.1053	1.1053
51_3-Aminodihydro-23H-furanone, TBDMS derivative	0.49961	-1.0011	7.7146e-05	4.1127		253_14.34_571.2884m/z	0.59472	0.60794	0.60789	0.60789
876_1-Monooleoylglycerol, 2TMS derivative	3.6602	1.8719	7.804e-05	4.1077		259_6.72_611.2546m/z	0.44398	0.44735	0.44736	0.44738
908_8.52_481.1711m/z	2.2979	1.2003	8.0232e-05	4.0957		268_1.01_748.0972m/z	1.0666	1.0676	1.0675	1.0675
738_14.04_579.3208m/z	2.9444	1.558	8.0897e-05	4.0921		274_5.09_575.2605m/z	1.2446	1.2429	1.2428	1.2428
338_1,1,1,3,5,5,7,7,7-Nonamethyl-3-trimethylsiloxytetrasiloxane	0.13116	-2.9306	8.0925e-05	4.0919		279_11.53_236.1044m/z	0.43927	0.44186	0.44204	0.44205
2447_5.84_135.0445m/z	48.676	5.6051	8.096e-05	4.0917		283_0.54_532.8729m/z	0.79714	0.79669	0.79689	0.79689
852_Ethyl D-glucopyranoside, 4TMS derivative	0.30317	-1.7218	8.1121e-05	4.0909		294_6.34_367.1028m/z	0.99189	0.99258	0.99276	0.99276
4070_0.78_565.0470m/z	0.17387	-2.5239	8.1627e-05	4.0882		305_6.76_941.1016m/z	1.2434	1.2417	1.2416	1.2415
3157_6.72_469.2072m/z	0.0015288	-9.3534	8.565e-05	4.0673		309_5.52_351.0715m/z	1.0667	1.0678	1.0677	1.0677
5563_10.53_465.2253m/z	0.19919	-2.3278	8.6236e-05	4.0643		317_11.40_287.2218m/z	1.2442	1.2426	1.2424	1.2424
5226_7.63_515.1189m/z	2.777	1.4735	8.7187e-05	4.0595		320_6.83_387.1590m/z	1.0592	1.0587	1.0586	1.0586
167_Cyclohexene, 3-butyl-3,5,5-trimethyl-1-trimethylsilyloxy-	0.14499	-2.786	8.8427e-05	4.0534		321_6.34_191.0551m/z	1.025	1.0258	1.0259	1.0259
995_Lup-2029-en-3-ol, acetate, 3-	0.088744	-3.4942	8.8617e-05	4.0525		324_14.02_507.3053m/z	0.027082	0.068474	0.071243	0.071305
5987_12.52_266.1027m/z	0.19909	-2.3285	8.9729e-05	4.0471		343_14.29_433.2609m/z	0.37515	0.39763	0.39818	0.39819
1641_6.62_570.2006m/z	0.033457	-4.9016	9.1766e-05	4.0373		351_7.39_351.0703m/z	0.79568	0.79756	0.79774	0.79774
160_Dithioerythritol, O,O',S,S'-tetrakistrimethylsilyl-	0.37138	-1.429	9.1766e-05	4.0373		353_5.55_357.0619m/z	1.2439	1.2422	1.242	1.242
446_6.89_426.1892n	0.031421	-4.9921	9.2228e-05	4.0351		360_14.02_279.2321m/z	1.2241	1.2229	1.2227	1.2227
4455_7.97_477.2338m/z	0.36852	-1.4402	9.258e-05	4.0335		365_14.39_571.3249m/z	1.0176	1.0188	1.0186	1.0186
2614_6.03_255.0865m/z	9.6829	3.2754	9.4371e-05	4.0252		375_5.10_250.1076m/z	1.2148	1.2132	1.213	1.213
551_6.93_516.2380m/z	8.1921	3.0342	9.6407e-05	4.0159		377_7.19_505.0982m/z	1.2022	1.2006	1.2004	1.2004
468_Erythritol, 4TMS derivative	0.18186	-2.4591	9.9649e-05	4.0015		381_0.69_615.1529m/z	0.891	0.89068	0.89056	0.89056
122_Glycine, 2TMS derivative	0.15617	-2.6788	0.00010215	3.9908		387_6.78_472.0629n	1.1033	1.1044	1.1042	1.1042
2721_16.59_681.4442m/z	0.067052	-3.8986	0.00010223	3.9904		390_6.66_547.1116m/z	1.2442	1.2426	1.2424	1.2424
6458_14.44_858.5195m/z	0.038054	-4.7158	0.00010271	3.9884		393_6.78_961.1274m/z	1.0317	1.0341	1.034	1.034
1147_6.68_594.2389m/z	0.024399	-5.3571	0.00010494	3.9791		395_4.99_177.0182m/z	0.52902	0.54679	0.54673	0.54673
6465_14.22_597.3038m/z	5.613	2.4888	0.00010918	3.9618		398_6.77_469.0411m/z	1.0251	1.028	1.0278	1.0278
2905_17.76_293.1785m/z	0.26815	-1.8989	0.00011169	3.952		410_6.86_395.1914m/z	0.8109	0.81278	0.8128	0.8128
4421_13.55_469.2570m/z	26.396	4.7223	0.000112	3.9508		412_7.25_435.2232m/z	0.9673	0.96853	0.96839	0.96839
44_2-Isopropylaminoethanol, 2TMS derivative	0.44879	-1.1559	0.00011689	3.9322		420_9.33_425.0905m/z	1.232	1.2304	1.2302	1.2302
538_Citric acid, 4TMS derivative	0.14625	-2.7735	0.00011856	3.9261		421_7.12_311.0436m/z	0.063353	0.16091	0.16111	0.1611
157_Phosphoric acid, bistrimethylsilylmonomethyl ester	0.1599	-2.6447	0.00011954	3.9225		422_8.82_975.2893m/z	1.2446	1.243	1.2428	1.2428
874_1-Monolinolein, 2TMS derivative	2.9018	1.537	0.00012221	3.9129		425_8.86_481.1123m/z	1.2444	1.2428	1.2426	1.2426
375_5.10_250.1076m/z	11.351	3.5047	0.00012305	3.9099		427_8.29_453.1761m/z	1.2408	1.2392	1.2391	1.2391
11_1,1'-Biphenyl, 4,4'-dinitro-	0.31853	-1.6505	0.00012336	3.9088		432_13.10_975.5416m/z	1.2367	1.2351	1.2349	1.2349
4736_6.91_331.0452m/z	8.141	3.0252	0.00012413	3.9061		443_6.00_353.0870m/z	0.58611	0.58997	0.59028	0.59029
6022_7.95_193.0497m/z	14.636	3.8715	0.00012662	3.8975		444_9.51_369.0984m/z	1.2049	1.2036	1.2034	1.2034
224_Glycerol, 3TMS derivative	0.32065	-1.6409	0.00013119	3.8821		446_6.89_426.1892n	1.2178	1.2163	1.2162	1.2162
4011_17.83_775.4500m/z	0.030056	-5.0562	0.00013214	3.879		452_14.03_583.3146m/z	0.43549	0.44388	0.44569	0.44569
5144_17.41_639.3623m/z	0.021108	-5.5661	0.00013609	3.8662		460_13.54_449.2987m/z	0.31748	0.31717	0.3185	0.31851
6306_14.07_579.2838m/z	2.8034	1.4872	0.00013609	3.8662		461_0.64_242.0789m/z	0.30758	0.31454	0.31449	0.31452
6540_13.78_566.3820m/z	4.969	2.313	0.00013689	3.8636		463_5.89_466.0964m/z	0.058922	0.14686	0.14893	0.14894
2504_5.61_475.1371m/z	0.034104	-4.8739	0.00013714	3.8628		468_15.72_279.2323m/z	1.107	1.1077	1.1075	1.1075
1051_17.86_510.2918m/z	129.79	7.02	0.0001372	3.8626		473_6.82_293.0293m/z	0.79108	0.79756	0.79748	0.79748
4862_0.78_535.0367m/z	0.076987	-3.6992	0.00013731	3.8623		479_9.51_327.2169m/z	0.85097	0.85548	0.85541	0.85541
3768_6.69_429.1553m/z	0.32132	-1.6379	0.00013753	3.8616		480_0.71_845.2755m/z	1.1355	1.1342	1.134	1.134
558_7.45_477.1030m/z	4.1533	2.0543	0.00013981	3.8545		486_8.29_407.1708m/z	1.2447	1.243	1.2428	1.2428
700_7.81_457.1139m/z	3.9946	1.9981	0.00013999	3.8539		488_6.07_485.2025m/z	0.52794	0.52904	0.52897	0.52899
6427_0.89_431.1398m/z	67.063	6.0675	0.00014054	3.8522		495_8.31_552.0930m/z	1.2446	1.243	1.2428	1.2428
892_Allonic acid, lactone, 4TMS derivavative	0.29893	-1.7421	0.00014062	3.852		500_7.39_513.1018m/z	0.80056	0.8025	0.80248	0.80249
837_Acetic acid, bistrimethylsilyloxyl-, trimethylsilyl ester	0.26701	-1.905	0.00014205	3.8476		532_7.42_537.1006m/z	0.25672	0.28429	0.28449	0.2845
701_Phosphoric acid, bistrimethylsilyl 2,3-bistrimethylsilyloxypropyl ester	0.15522	-2.6876	0.00014381	3.8422		534_5.51_705.1661m/z	1.0828	1.0839	1.0838	1.0838
19_Methoxyamine, 2TMS derivative	0.48472	-1.0448	0.00014638	3.8345		536_9.73_299.0192m/z	1.2027	1.2012	1.2012	1.2012
2382_13.73_566.3474m/z	170.68	7.4151	0.0001495	3.8254		537_0.99_632.2029m/z	0.61367	0.61511	0.61561	0.61561
16_Acetamide, TMS derivative	0.41954	-1.2531	0.0001495	3.8254		541_13.81_279.2318m/z	1.1446	1.1433	1.1432	1.1432
770_3,5-Dioxa-4-phospha-2-silaoctan-8-oic acid, 2,2-dimethyl-4,7-bistrimethylsilyloxy-, trimethylsilyl ester, 4-oxide	0.23773	-2.0726	0.00015021	3.8233		546_0.67_195.0506m/z	0.86486	0.86483	0.86482	0.86483
1770_17.38_707.5020m/z	0.1345	-2.8944	0.00015966	3.7968		550_6.97_309.0240m/z	0.58476	0.592	0.59261	0.59262
1008_9.99_285.0036m/z	119980	16.872	0.00015971	3.7967		551_6.93_516.2380m/z	1.2173	1.2158	1.2156	1.2156
6438_13.74_506.3251m/z	6.1873	2.6293	0.00015971	3.7967		553_0.88_528.0410m/z	0.8335	0.83453	0.83441	0.83442
3202_6.67_492.0924m/z	0.22856	-2.1294	0.00016018	3.7954		554_9.16_427.1054m/z	1.2445	1.2429	1.2427	1.2427
4147_5.32_542.1078m/z	0.34065	-1.5536	0.00016069	3.794		556_6.14_537.1966m/z	1.1251	1.1241	1.1241	1.1241
1270_9.17_465.2495m/z	10.051	3.3293	0.00016352	3.7864		558_7.45_477.1030m/z	1.2133	1.212	1.2119	1.2119
231_tert-Butylamine, TMS derivative	0.24258	-2.0434	0.00016352	3.7864		559_8.72_497.1662m/z	0.19983	0.2056	0.20558	0.20566
5262_18.03_190.9274m/z	0.48665	-1.039	0.00016507	3.7823		560_13.48_449.2998m/z	0.18062	0.18482	0.18568	0.18569
5186_13.36_464.2779m/z	40.893	5.3538	0.00016575	3.7805		561_5.52_771.2314m/z	1.1505	1.1506	1.1505	1.1505
5106_13.74_566.3458m/z	5.4213	2.4387	0.00017291	3.7622		562_6.45_555.2220m/z	1.0519	1.0513	1.0512	1.0512
1783_13.65_431.2202m/z	0.027664	-5.1758	0.00017311	3.7617		565_1.01_503.3680m/z	1.2446	1.243	1.2428	1.2428
651_5.51_223.0602m/z	0.25933	-1.9471	0.00017314	3.7616		567_6.25_433.2069m/z	1.047	1.0458	1.0461	1.0461
484_Erythritol, 4TMS derivative	0.38765	-1.3672	0.00017545	3.7559		568_0.98_191.0187m/z	0.63278	0.63349	0.63406	0.63406
365_4-Pyrimidinamine, N-trimethylsilyl-2-trimethylsilyloxy-	8.4214	3.0741	0.00017583	3.7549		569_0.70_566.1561m/z	1.244	1.2424	1.2422	1.2422
6074_12.90_438.2624m/z	37.156	5.2155	0.0001814	3.7414		575_6.05_248.0921m/z	0.77353	0.77634	0.77701	0.77701
777_11-Eicosenoic acid, E-,TMS derivative	3.4079	1.7689	0.0001832	3.7371		576_7.00_471.0563m/z	0.86382	0.86732	0.86822	0.86822
902_Dimethyl hexopyranosiduronate, D-, 3TMS derivative	6.8864	2.7837	0.0001853	3.7321		581_4.72_218.1023m/z	0.91551	0.91655	0.91648	0.91649
6647_8.87_795.2325m/z	11.103	3.4729	0.00018775	3.7264		589_8.29_412.2070n	1.0168	1.0155	1.0156	1.0156
882_Docosanol, TMS derivative	0.49936	-1.0018	0.00018775	3.7264		591_7.68_451.2173m/z	1.1938	1.1923	1.1921	1.1921
982_3Lanosta-911,24-dien-3-ol, TMS derivative	0.42886	-1.2214	0.00019182	3.7171		592_6.80_112.9871m/z	1.0357	1.0388	1.0387	1.0387
282_Triphenylamine	0.079546	-3.6521	0.00019221	3.7162		595_0.73_881.2494m/z	0.88096	0.88098	0.88095	0.88095
175_Trisiloxane, octamethyl-	0.32026	-1.6427	0.00019329	3.7138		598_13.83_449.2902m/z	0.19115	0.19489	0.19717	0.19717
6480_0.67_78.9585m/z	0.41782	-1.259	0.00019329	3.7138		600_5.84_438.1519n	1.2426	1.241	1.2408	1.2408
2055_12.53_676.3657n	0.17264	-2.5342	0.00020099	3.6968		604_16.66_895.5073m/z	0.44448	0.46803	0.46796	0.46796
2602_16.03_441.2522m/z	35.979	5.1691	0.00020652	3.685		606_5.06_728.1494m/z	1.1184	1.1181	1.118	1.118
1936_17.73_397.2261m/z	0.010681	-6.5488	0.00020758	3.6828		607_6.82_464.1695m/z	1.2399	1.2383	1.2381	1.2381
857_Erythritol, 4TMS derivative	0.10637	-3.2328	0.00020838	3.6811		613_8.83_554.2172m/z	1.2447	1.243	1.2429	1.2429
921_1-Tetracosanol, TMS derivative	0.26613	-1.9098	0.0002123	3.6731		620_5.86_473.1213m/z	1.2447	1.243	1.2429	1.2429
798_Dimethyl hexopyranosiduronate, D-, 3TMS derivative	0.31734	-1.6559	0.0002202	3.6572		622_8.80_977.2978m/z	1.2444	1.2427	1.2425	1.2425
6545_17.37_199.8493m/z	0.29215	-1.7752	0.00022394	3.6499		631_4.35_267.0725m/z	0.79822	0.80141	0.80129	0.80129
6686_12.79_253.2164m/z	21.789	4.4455	0.00022677	3.6444		643_0.99_504.1684n	1.2305	1.2288	1.2287	1.2287
915_0.71_549.1661m/z	24.563	4.6184	0.00022734	3.6433		645_12.89_337.2044m/z	0.75646	0.75574	0.75564	0.75565
2555_13.70_529.3011m/z	0.12788	-2.9671	0.00023542	3.6282		651_5.51_223.0602m/z	1.2106	1.2093	1.2092	1.2092
99_Trisiloxane, octamethyl-	0.37547	-1.4132	0.00023633	3.6265		657_13.14_581.3177m/z	1.2437	1.242	1.2419	1.2419
5982_9.10_419.2278m/z	65.867	6.0415	0.0002483	3.605		661_7.18_533.2594m/z	0.47673	0.47609	0.47604	0.47605
1442_14.13_580.3229m/z	5.3722	2.4255	0.00024874	3.6043		663_0.79_601.1667m/z	0.99916	0.99782	0.99778	0.99778
5243_13.04_577.2682m/z	0.32865	-1.6054	0.00025321	3.5965		664_5.00_309.0246m/z	0.60658	0.61939	0.61944	0.61944
926_Demexiptiline	0.4065	-1.2987	0.00025752	3.5892		665_7.38_353.2600m/z	0.13931	0.20419	0.20497	0.20498
623_9-Hexadecenoic acid, Z-, TMS derivative	2.9151	1.5436	0.00025901	3.5867		670_6.80_415.1244m/z	1.1554	1.1539	1.1537	1.1537
248_Methyl 2-benzoylbenzoate	0.44948	-1.1537	0.00026015	3.5848		671_6.78_275.0189m/z	1.1228	1.1236	1.1234	1.1234
4252_16.21_441.2523m/z	7.1808	2.8441	0.00026102	3.5833		675_8.56_327.0902m/z	1.2388	1.2372	1.237	1.237
204_Diethylene glycol, 2TMS derivative	0.3426	-1.5454	0.00026203	3.5816		676_2.10_243.0610m/z	0.60053	0.61419	0.61417	0.61417
444_9.51_369.0984m/z	5.5155	2.4635	0.0002636	3.5791		679_5.65_293.1233m/z	0.95602	0.95504	0.95495	0.95496
446_D-Arabinose, tetrakistrimethylsilyl ether, ethyloxime isomer 2	0.12437	-3.0073	0.00026751	3.5727		691_0.69_415.1446m/z	0.65277	0.65311	0.65381	0.65381
442_D-Arabinose, tetrakistrimethylsilyl ether, ethyloxime isomer 1	0.12621	-2.9861	0.00026776	3.5723		693_4.41_567.1433m/z	0.5871	0.58644	0.58636	0.58638
4554_13.26_527.1876m/z	0.055293	-4.1768	0.00027779	3.5563		694_0.97_593.1921m/z	1.238	1.2364	1.2362	1.2362
607_L---Fucopyranose, tetrakistrimethylsilyl ether	0.0027614	-8.5004	0.00027883	3.5547		695_11.78_374.2444m/z	0.95125	0.95114	0.95101	0.95101
602_L-Threonic acid, tristrimethylsilyl ether, trimethylsilyl ester	0.036792	-4.7645	0.00027883	3.5547		700_7.81_457.1139m/z	1.2133	1.2116	1.2115	1.2115
2993_14.97_226.2289n	0.056372	-4.1489	0.00028651	3.5429		701_13.46_913.5010m/z	0.85844	0.85829	0.85842	0.85842
332_Cyclamic acid, 2TBDMS derivative	0.49709	-1.0084	0.00028651	3.5429		702_7.10_424.1727n	1.2447	1.2431	1.2429	1.2429
4355_13.98_738.5064m/z	0.28073	-1.8327	0.00029455	3.5308		704_4.41_851.2173m/z	0.76093	0.76015	0.76031	0.76031
2528_17.76_325.1836m/z	0.26314	-1.9261	0.00029866	3.5248		709_8.50_399.1292m/z	1.1709	1.1707	1.1705	1.1705
1038_7.67_345.0610m/z	10.791	3.4318	0.00029875	3.5247		711_13.16_564.3318m/z	0.28834	0.29349	0.29468	0.2947
217_5.09_310.1288m/z	110460	16.753	0.00030242	3.5194		718_7.00_459.2166m/z	0.9015	0.90193	0.90185	0.90185
536_9.73_299.0192m/z	10.932	3.4505	0.0003043	3.5167		724_0.70_505.1664m/z	1.1715	1.1707	1.1705	1.1705
6089_13.70_792.5729m/z	97.255	6.6037	0.00030812	3.5113		725_16.37_981.5756m/z	1.236	1.2346	1.2345	1.2345
890_15-Tetracosenoic acid, Z-, TMS derivative	0.21992	-2.185	0.00031376	3.5034		726_7.09_195.0290m/z	1.077	1.0779	1.0777	1.0777
6308_14.02_857.5159m/z	0.097941	-3.3519	0.00031745	3.4983		729_5.84_419.1346m/z	1.0359	1.0345	1.0348	1.0348
303_Cadaverine, 4TMS derivative	0.34132	-1.5508	0.00031745	3.4983		732_15.47_481.3320m/z	1.2293	1.228	1.2278	1.2278
4570_0.78_579.0254m/z	0.057179	-4.1284	0.00032194	3.4922		734_0.85_683.2241m/z	0.80375	0.80358	0.80348	0.80348
791_7-3-Hydroxy-propyl-bicyclo2.2.1heptan-2-one, TBDMS derivative	0.30148	-1.7299	0.0003257	3.4872		737_5.31_501.1310m/z	1.2016	1.2003	1.2002	1.2002
831_1-Monopalmitin, 2TMS derivative	0.43762	-1.1923	0.0003257	3.4872		738_14.04_579.3208m/z	1.2191	1.2175	1.2173	1.2173
737_5.31_501.1310m/z	0.0079536	-6.9742	0.00032695	3.4855		740_6.87_571.1105m/z	1.1931	1.1915	1.1914	1.1914
1307_14.18_579.3244m/z	2.3278	1.219	0.0003285	3.4835		741_14.34_433.2643m/z	0.061755	0.14404	0.14608	0.14609
6530_9.34_419.2275m/z	5.5837	2.4812	0.00032889	3.4829		746_15.81_279.2321m/z	0.60447	0.61747	0.6174	0.6174
4473_5.24_515.1405m/z	0.24143	-2.0503	0.00032994	3.4816		749_0.88_845.2754m/z	1.2447	1.243	1.2429	1.2429
5889_4.46_269.0690m/z	0.20401	-2.2933	0.00033011	3.4813		753_5.55_355.0485m/z	1.2404	1.2388	1.2386	1.2386
5727_15.63_685.4805m/z	8.549e-11	-33.445	0.0003412	3.467		758_7.30_562.2419m/z	1.1681	1.1668	1.1666	1.1666
298_6-Azauracil, 2TMS derivative	0.21178	-2.2394	0.0003412	3.467		762_8.75_985.2113m/z	1.2447	1.2431	1.2429	1.2429
4263_16.84_681.4380m/z	0.040136	-4.639	0.00034261	3.4652		763_1.01_505.1674m/z	1.2227	1.2211	1.2209	1.2209
1226_0.70_503.1612m/z	6.7251	2.7496	0.00034261	3.4652		764_5.53_367.1608m/z	1.2305	1.2289	1.2287	1.2287
3723_6.88_428.2042n	0.49381	-1.018	0.00034611	3.4608		765_8.41_421.1496m/z	1.2447	1.2431	1.2429	1.2429
97_carbamic acid, N-trimethylsilyl-, trimethylsilyl ester	0.36993	-1.4347	0.00035252	3.4528		766_14.85_279.2321m/z	1.1787	1.1775	1.1773	1.1773
4294_17.58_775.4465m/z	0.018675	-5.7427	0.00035365	3.4514		780_13.88_279.2318m/z	1.1557	1.1542	1.1541	1.1541
74_2H-Imidazole, 2,2,4,5-tetramethyl-	0.44773	-1.1593	0.00035684	3.4475		782_14.25_941.5132m/z	0.96985	0.9688	0.9694	0.96939
6752_9.18_419.2282m/z	28.535	4.8347	0.00036395	3.439		785_12.96_281.2477m/z	0.09212	0.10335	0.10735	0.10737
5514_9.44_627.3006m/z	2.6542	1.4083	0.00036994	3.4319		786_7.40_566.0710m/z	1.2445	1.2429	1.2427	1.2427
56_Glafenin	0.42026	-1.2507	0.00037191	3.4296		789_8.11_453.1764m/z	1.2447	1.2431	1.2429	1.2429
6658_14.14_647.2703m/z	7.5542	2.9173	0.00037677	3.4239		790_10.17_287.2221m/z	0.90517	0.90646	0.90651	0.90651
797_Allonic acid, lactone, 4TMS derivavative	0.32981	-1.6003	0.00037681	3.4239		793_16.92_633.4347m/z	1.2385	1.2369	1.2367	1.2367
4546_12.84_315.2620m/z	29.621	4.8885	0.00038201	3.4179		799_6.52_518.2359n	0.66434	0.66698	0.66689	0.6669
5869_8.04_557.1873m/z	2.7268	1.4472	0.00038489	3.4147		800_13.11_408.1776m/z	1.2433	1.2416	1.2414	1.2414
2172_7.87_385.1135m/z	24.802	4.6324	0.00039009	3.4088		804_7.96_331.1212m/z	0.38826	0.39153	0.3915	0.39153
2096_13.74_568.3516m/z	10.33	3.3687	0.00039182	3.4069		805_12.54_789.3498m/z	1.0517	1.0504	1.0504	1.0504
1530_13.38_663.2755m/z	0.077189	-3.6955	0.0004086	3.3887		806_6.82_609.1448m/z	1.0751	1.0737	1.0741	1.0741
5980_13.60_293.2113m/z	4.2164	2.076	0.00041487	3.3821		810_5.51_191.1827m/z	1.0178	1.0202	1.0201	1.0201
193_1-Butyl-2-methylidene-3-trimethylsilylcyclopropane	0.41758	-1.2599	0.00041968	3.3771		812_8.82_450.1883n	1.2331	1.2315	1.2313	1.2313
5818_7.02_516.2018m/z	6.9659	2.8003	0.00042129	3.3754		815_6.45_565.2491m/z	0.84559	0.84557	0.84555	0.84555
4069_8.60_419.0977m/z	5.9108	2.5633	0.0004251	3.3715		816_5.07_830.1784m/z	1.2438	1.2422	1.242	1.242
816_2-Trimethylsilyloxysebacic acid, bistrimethylsilyl- ester	0.42708	-1.2274	0.00042651	3.3701		821_13.86_579.3287m/z	0.4252	0.42554	0.42627	0.4263
4146_11.78_311.2219m/z	6.7844	2.7622	0.00042655	3.37		822_4.74_310.1148m/z	1.137	1.1359	1.1358	1.1358
6645_16.47_326.1866m/z	0.20626	-2.2775	0.00042703	3.3695		826_6.78_945.1329m/z	1.0822	1.0836	1.0835	1.0835
2479_17.27_681.4424m/z	0.072183	-3.7922	0.00042799	3.3686		827_5.54_729.1625m/z	0.90199	0.90729	0.90719	0.90719
4478_4.37_445.1534m/z	13.461	3.7507	0.00044008	3.3565		828_8.69_537.1958m/z	0.68284	0.68552	0.68565	0.68565
1305_4.44_599.1609m/z	0.36511	-1.4536	0.00044357	3.353		830_5.34_575.2341m/z	0.48799	0.49438	0.49432	0.49433
6377_0.94_665.2126m/z	6.1471	2.6199	0.00045049	3.3463		831_7.65_363.0704m/z	1.1534	1.1526	1.1524	1.1524
178_DL-Glyceraldehyde, bistrimethylsilyl ether, ethyloxime isomer 2	0.25015	-1.9991	0.00046346	3.334		832_16.75_819.5246m/z	1.0437	1.0423	1.0423	1.0423
3042_8.60_467.1548m/z	2.8104	1.4908	0.00046794	3.3298		835_5.15_429.1537m/z	1.0701	1.0687	1.0687	1.0687
718_1-Benzyl-3-methylpiperidin-4-one	0.25476	-1.9728	0.00046973	3.3282		837_8.74_310.0345m/z	1.2277	1.2264	1.2262	1.2262
447_Ethyl D-glucopyranoside, 4TMS derivative	0.12023	-3.0561	0.00047285	3.3253		840_8.74_215.1065m/z	1.2447	1.2431	1.2429	1.2429
542_D-Erythro-Pentopyranose, 2-deoxy-1,3,4-tris-O-trimethylsilyl-	0.13673	-2.8706	0.00047285	3.3253		842_6.02_191.0551m/z	0.72269	0.7288	0.72888	0.72889
3927_9.21_607.3325m/z	6.5127	2.7033	0.00047853	3.3201		845_15.26_555.2820m/z	1.1559	1.1554	1.1552	1.1552
359_meso-Erythritol, 4TMS derivative	0.30193	-1.7277	0.0004817	3.3172		846_5.90_548.2462n	0.8886	0.88787	0.88774	0.88774
785_Uridine, 3TMS derivative	0.27026	-1.8876	0.00048502	3.3142		847_4.50_331.0661m/z	0.015616	0.038783	0.077827	0.077827
1875_5.64_179.0341m/z	7.5809	2.9224	0.00049861	3.3022		848_6.18_439.2168m/z	1.1403	1.1394	1.1392	1.1392
926_6.76_293.0293m/z	9.7815	3.2901	0.00049987	3.3011		850_5.45_179.0340m/z	0.60724	0.6124	0.61402	0.61402
904_1-Tricosanol, TMS derivative	0.24226	-2.0454	0.00050344	3.2981		851_6.77_947.1483m/z	1.0206	1.0222	1.0222	1.0222
591_7.68_451.2173m/z	3.3054	1.7248	0.00050533	3.2964		852_13.17_632.3156m/z	1.2446	1.243	1.2428	1.2428
740_6.87_571.1105m/z	0.2967	-1.7529	0.0005263	3.2788		854_16.02_379.1549m/z	0.73807	0.73716	0.73817	0.73817
6435_12.88_538.3151m/z	5.7953	2.5349	0.00053005	3.2757		855_7.57_535.1830m/z	0.97739	0.97618	0.97624	0.97624
402_16,16-Dimethyl-6-ketoprostaglandin E1	0.2962	-1.7554	0.00053005	3.2757		860_4.35_150.0412m/z	1.1415	1.1402	1.1401	1.1401
1913_4.65_315.0712m/z	2.4084	1.2681	0.00054303	3.2652		862_15.22_426.3011m/z	1.2431	1.2414	1.2413	1.2413
4086_17.81_681.4464m/z	0.10693	-3.2253	0.00054815	3.2611		863_13.77_649.3559m/z	1.1728	1.1716	1.1715	1.1715
3995_13.70_540.3303m/z	0.12657	-2.982	0.00055375	3.2567		867_0.71_601.1340m/z	1.0325	1.0321	1.0319	1.0319
1200_7.21_516.2012m/z	3.7533	1.9082	0.00055563	3.2552		869_7.37_191.0552m/z	0.78043	0.78605	0.78597	0.78597
5197_4.97_473.0924m/z	0.33086	-1.5957	0.00055849	3.253		872_7.55_537.1607m/z	1.004	1.0035	1.0034	1.0034
2642_12.95_339.1993m/z	0.22595	-2.1459	0.00056269	3.2497		873_16.28_917.4872m/z	0.6282	0.63399	0.63439	0.63439
4202_5.58_347.1157m/z	6.9471	2.7964	0.0005667	3.2466		877_0.95_558.0623m/z	0.73127	0.73599	0.73613	0.73614
3038_7.63_517.1256m/z	6.3394	2.6643	0.00056796	3.2457		878_7.93_455.1010m/z	1.2445	1.2429	1.2427	1.2427
507_L--Tartaric acid, 4TMS derivative	0.43591	-1.1979	0.00056958	3.2444		879_6.62_563.2827m/z	1.1039	1.104	1.1038	1.1038
1840_5.34_399.0989m/z	0.019681	-5.667	0.00057035	3.2439		880_8.74_431.1107m/z	1.1557	1.1542	1.1542	1.1542
1721_17.52_707.5011m/z	0.16909	-2.5642	0.00057035	3.2439		881_6.78_177.0181m/z	1.0586	1.0606	1.0605	1.0605
4383_17.85_581.2994m/z	16.083	4.0074	0.00060309	3.2196		884_7.93_269.0083m/z	1.2446	1.243	1.2428	1.2428
526_Arabinofuranose, 1,2,3,5-tetrakis-O-trimethylsilyl-	0.00081144	-10.267	0.00060679	3.217		885_8.84_849.1118m/z	1.2443	1.2427	1.2425	1.2425
6667_9.72_242.1752m/z	0.45248	-1.1441	0.00060756	3.2164		886_0.95_601.1337m/z	0.48884	0.49297	0.49291	0.49292
1222_15.26_279.2321m/z	17.862	4.1588	0.00061494	3.2112		887_9.28_323.0586m/z	1.2446	1.243	1.2428	1.2428
2025_6.67_567.2207m/z	0.32346	-1.6283	0.00062235	3.206		888_5.51_367.0654m/z	1.0085	1.0116	1.0115	1.0115
361_L-Methionine, 2TMS derivative	0.24988	-2.0007	0.0006247	3.2043		893_13.16_647.3402m/z	1.2445	1.2429	1.2427	1.2427
1162_13.36_527.1878m/z	0.036078	-4.7927	0.00062906	3.2013		895_12.54_649.3061m/z	0.90887	0.90787	0.90866	0.90866
6177_8.94_491.2843m/z	2.7483	1.4586	0.00063046	3.2003		896_4.60_181.0495m/z	1.2288	1.2273	1.2271	1.2271
1457_13.11_476.4789m/z	0.035048	-4.8345	0.00063518	3.1971		898_6.18_521.2236m/z	1.0837	1.0823	1.0821	1.0821
6082_13.75_293.2113m/z	13.694	3.7755	0.00065619	3.183		899_5.84_515.1401m/z	1.0697	1.0683	1.0687	1.0687
4121_15.26_409.2345m/z	0.018642	-5.7453	0.00066983	3.174		908_8.52_481.1711m/z	1.2192	1.2176	1.2174	1.2174
2206_1.20_346.0552m/z	0.16685	-2.5834	0.0006715	3.173		910_6.32_387.1653m/z	1.0313	1.0302	1.0301	1.0301
944_3-Hydroxypicolinic acid, 2TMS derivative	0.48947	-1.0307	0.00070687	3.1507		914_7.12_543.2444m/z	0.92111	0.91988	0.91975	0.91976
6492_8.19_511.1458m/z	2.964	1.5675	0.00071218	3.1474		915_0.71_549.1661m/z	1.207	1.2055	1.2053	1.2053
1335_11.39_325.2011m/z	46.658	5.5441	0.0007229	3.1409		920_6.26_257.0811m/z	0.67503	0.67413	0.67407	0.67408
194_Acetic acid, bistrimethylsilyloxyl-, trimethylsilyl ester	0.15282	-2.7101	0.00072922	3.1371		921_14.13_449.2936m/z	0.39621	0.39572	0.39674	0.39674
5235_14.52_311.1679m/z	0.48528	-1.0431	0.00074814	3.126		922_8.73_626.0351m/z	1.2447	1.2431	1.2429	1.2429
2017_11.75_587.2258m/z	0.42305	-1.2411	0.00075279	3.1233		925_13.66_595.3339m/z	0.34855	0.36341	0.36414	0.36415
5348_0.72_503.1921m/z	3.4645	1.7927	0.00075321	3.1231		926_6.76_293.0293m/z	1.194	1.1924	1.1924	1.1924
1276_8.78_503.0939m/z	1.2851e-05	-16.248	0.00077537	3.1105		927_6.75_977.1204m/z	0.98539	0.98932	0.98917	0.98917
1286_13.73_638.2748m/z	8.1415	3.0253	0.0007815	3.1071		930_12.71_676.3611m/z	0.93055	0.93211	0.93211	0.93211
3809_16.12_681.4423m/z	0.05962	-4.0681	0.00078518	3.105		935_8.14_410.1910n	0.87948	0.87895	0.88035	0.88035
2842_14.71_448.2902m/z	18.954	4.2444	0.00078806	3.1034		937_8.98_452.2040n	1.2423	1.2406	1.2404	1.2404
5139_7.64_515.1560m/z	2.2523	1.1714	0.00079159	3.1015		939_16.62_917.4904m/z	0.64851	0.65407	0.65441	0.65441
4373_9.20_453.2112m/z	0.12511	-2.9987	0.00082346	3.0844		944_5.51_709.1868m/z	0.98356	0.98697	0.98686	0.98686
2015_17.17_707.5073m/z	0.099804	-3.3248	0.0008312	3.0803		945_17.60_577.4837m/z	1.2446	1.243	1.2428	1.2428
401_Pentanedioic acid, 2-methoxyimino-, bistrimethylsilyl ester	0.23258	-2.1042	0.00083179	3.08		948_16.32_591.4626m/z	1.2445	1.2428	1.2427	1.2427
463_Methyl Lyxofuranoside, 3TMS derivative	0.27042	-1.8867	0.0008543	3.0684		949_6.83_149.0082m/z	0.84409	0.85098	0.85086	0.85086
1059_8.87_299.0188m/z	38.932	5.2829	0.00085582	3.0676		951_13.67_450.2856m/z	0.019822	0.090676	0.092702	0.092716
1050_13.95_507.3078m/z	4.8306	2.2722	0.00086211	3.0644		953_7.39_135.0442m/z	1.0029	1.003	1.003	1.003
3892_8.87_493.3008m/z	7.5329	2.9132	0.00087155	3.0597		956_8.83_593.0960m/z	1.2447	1.2431	1.2429	1.2429
2389_11.34_578.3080m/z	0.06518	-3.9394	0.00088386	3.0536		959_14.10_579.3277m/z	1.1323	1.133	1.1329	1.1329
597_D---Ribofuranose, tetrakistrimethylsilyl ether isomer 1	0.013316	-6.2307	0.00088765	3.0518		961_8.45_455.1917m/z	1.2339	1.2324	1.2322	1.2322
1836_17.26_707.5028m/z	0.16437	-2.605	0.00089303	3.0491		965_15.27_380.1851m/z	0.46201	0.46836	0.46845	0.46846
743_L-Rhamnose, 4TMS derivative	0.40537	-1.3027	0.00089303	3.0491		967_7.39_517.1249m/z	1.0105	1.0116	1.0115	1.0115
1912_5.60_248.0914m/z	4.1552	2.0549	0.00091421	3.039		968_8.73_965.2430m/z	1.2447	1.2431	1.2429	1.2429
1769_13.85_693.3677m/z	39.719	5.3118	0.00093343	3.0299		970_5.52_354.0942n	1.1116	1.1121	1.1119	1.1119
4543_12.98_309.2061m/z	7.7237	2.9493	0.00093577	3.0288		971_11.75_331.2483m/z	1.2447	1.243	1.2428	1.2428
665_Heptadecanoic acid, TMS derivative	2.5701	1.3618	0.00093577	3.0288		972_7.38_353.0869m/z	0.83122	0.83498	0.83496	0.83496
5102_17.82_199.8496m/z	0.44282	-1.1752	0.00095458	3.0202		977_16.32_447.2821m/z	0.73019	0.73594	0.73588	0.73588
382_DL-Phenylalanine, TMS derivative	0.26497	-1.9161	0.00097024	3.0131		978_12.19_567.2583m/z	0.79448	0.79565	0.79622	0.79622
808_Ethyl D-glucopyranoside, 4TMS derivative	0.42164	-1.2459	0.00098329	3.0073		982_13.02_315.4167m/z	1.1284	1.1272	1.1272	1.1272
1080_12.55_677.3638m/z	0.054659	-4.1934	0.0010109	2.9953		984_13.35_449.2990m/z	0.096063	0.10794	0.10794	0.10798
6681_0.77_426.0213m/z	0.08636	-3.5335	0.0010149	2.9936		987_9.72_331.2483m/z	0.99486	0.99472	0.99476	0.99476
766_14.85_279.2321m/z	350.17	8.4519	0.0010197	2.9915		994_8.77_185.0960m/z	1.2447	1.2431	1.2429	1.2429
1817_13.66_667.3526m/z	15.097	3.9162	0.0010336	2.9856		995_5.76_557.1506m/z	1.2261	1.2245	1.2243	1.2243
2997_17.66_681.4421m/z	0.070502	-3.8262	0.0010336	2.9856		996_0.70_689.1893m/z	0.6275	0.62774	0.62799	0.628
6619_14.13_493.2570m/z	8.246	3.0437	0.0010468	2.9802		999_13.21_577.2682m/z	1.2444	1.2427	1.2426	1.2425
1989_16.41_707.5031m/z	0.12199	-3.0352	0.0010476	2.9798		1001_17.04_547.1742m/z	0.56674	0.58396	0.58387	0.58387
1460_7.78_419.2283m/z	4.9796	2.316	0.0010476	2.9798		1002_7.37_422.1570n	1.2424	1.2408	1.2406	1.2406
6576_10.73_517.3014m/z	12.951	3.695	0.001063	2.9735		1004_12.93_255.2315m/z	0.66585	0.66769	0.66776	0.66777
5575_13.02_455.2412m/z	5.0834	2.3458	0.0010861	2.9641		1007_1.03_619.1717m/z	1.2447	1.2431	1.2429	1.2429
809_Ethyl D-glucopyranoside, 4TMS derivative	0.38942	-1.3606	0.0011119	2.9539		1008_9.99_285.0036m/z	1.2117	1.2104	1.2103	1.2103
73_Arsenous acid, tristrimethylsilyl ester	0.15246	-2.7135	0.0011384	2.9437		1011_6.60_293.0294m/z	1.2447	1.243	1.2428	1.2428
4971_0.98_323.0279m/z	0.14688	-2.7673	0.0011428	2.942		1013_12.94_325.1838m/z	1.0738	1.0728	1.0727	1.0727
5304_11.19_311.2219m/z	123.12	6.9439	0.0011473	2.9403		1015_6.54_489.0710m/z	0.96997	0.96899	0.96928	0.96928
522_D---Ribofuranose, tetrakistrimethylsilyl ether isomer 2	0.024593	-5.3456	0.0011479	2.9401		1017_16.89_575.5053m/z	1.2445	1.2429	1.2427	1.2427
6284_8.13_349.1861m/z	9.1535	3.1943	0.0011479	2.9401		1018_6.27_213.0912m/z	0.62831	0.62754	0.62746	0.62747
1538_16.80_707.5029m/z	0.11553	-3.1137	0.0011861	2.9259		1019_5.68_353.0872m/z	0.72597	0.73672	0.73661	0.73661
4321_13.70_365.2295m/z	4.6669	2.2225	0.0011905	2.9243		1022_13.19_277.2164m/z	1.2329	1.2312	1.231	1.231
1294_5.15_455.1596m/z	0.038118	-4.7134	0.0011966	2.9221		1024_6.60_307.1390m/z	0.040133	0.076718	0.076915	0.077056
6574_9.35_461.2371m/z	3.9435	1.9795	0.0012178	2.9144		1026_5.70_549.2184m/z	0.85557	0.8545	0.8546	0.8546
6496_8.23_557.2654m/z	3.254	1.7022	0.0012364	2.9078		1028_0.54_516.8967m/z	1.0169	1.0175	1.0174	1.0174
6030_8.29_513.1605m/z	2.8282	1.4999	0.0012431	2.9055		1029_12.52_277.2171m/z	0.83828	0.83844	0.83843	0.83843
4599_15.25_738.5064m/z	0.36795	-1.4424	0.0012558	2.9011		1033_7.38_179.0340m/z	0.95896	0.96004	0.96005	0.96005
5996_8.15_499.1246m/z	12.143	3.6021	0.0012693	2.8964		1036_8.54_625.3430m/z	1.1373	1.1366	1.1364	1.1364
5983_12.08_431.3374m/z	6.1681	2.6248	0.0012708	2.8959		1038_7.67_345.0610m/z	1.2031	1.2017	1.2016	1.2016
863_13.77_649.3559m/z	10.713	3.4213	0.0012708	2.8959		1039_13.14_636.2600m/z	0.76391	0.76296	0.76341	0.7634
1249_17.76_707.5072m/z	0.15461	-2.6933	0.001272	2.8955		1040_7.56_453.2330m/z	1.0696	1.0692	1.069	1.069
3924_14.36_597.3431m/z	3.205	1.6803	0.0012904	2.8893		1043_8.15_331.1212m/z	0.50606	0.50729	0.50725	0.50727
724_0.70_505.1664m/z	26.835	4.7461	0.001335	2.8745		1044_11.91_387.2747m/z	0.75571	0.75629	0.75629	0.75629
2594_0.76_275.0207m/z	0.0032609	-8.2605	0.0013538	2.8684		1045_13.04_757.3393m/z	0.65537	0.66849	0.6684	0.6684
2216_17.78_707.4646m/z	0.12247	-3.0294	0.0013635	2.8654		1047_7.35_441.1957m/z	0.92462	0.92617	0.92607	0.92607
709_8.50_399.1292m/z	17.112	4.0969	0.0013643	2.8651		1049_7.41_191.0551m/z	0.87409	0.87537	0.87524	0.87524
5128_16.66_601.3499m/z	0.35784	-1.4826	0.0013878	2.8577		1050_13.95_507.3078m/z	1.1827	1.1814	1.1813	1.1813
1686_16.59_353.1997m/z	0.092298	-3.4375	0.001407	2.8517		1051_17.86_510.2918m/z	1.2135	1.2121	1.2119	1.2119
534_Shikimic acid, 4TMS derivative	0.02412	-5.3736	0.0014656	2.834		1052_17.02_575.4679m/z	1.2447	1.243	1.2429	1.2429
4646_15.97_601.3505m/z	0.19978	-2.3235	0.0014773	2.8305		1053_6.45_519.2442m/z	0.73046	0.7304	0.73033	0.73034
758_7.30_562.2419m/z	2.8855	1.5288	0.0015171	2.819		1054_13.72_973.6212m/z	1.0435	1.0449	1.0448	1.0448
4034_6.84_463.0889m/z	3.3953	1.7635	0.0015665	2.8051		1056_12.54_711.3343m/z	1.1043	1.1029	1.103	1.103
6733_13.52_540.3594m/z	14.328	3.8408	0.0015899	2.7986		1057_0.97_541.1357m/z	1.2201	1.2186	1.2185	1.2185
1306_13.10_576.2027m/z	0.14056	-2.8307	0.0015905	2.7985		1058_6.76_425.1810m/z	1.1291	1.1277	1.1276	1.1276
2343_15.71_707.4966m/z	0.11941	-3.066	0.0015933	2.7977		1059_8.87_299.0188m/z	1.1828	1.1814	1.1812	1.1812
907_Dimethyl hexopyranosiduronate, D-, 3TMS derivative	4.3537	2.1222	0.0016461	2.7835		1063_15.94_447.2547m/z	0.36573	0.39555	0.3955	0.3955
139_Cyclopentasiloxane, decamethyl-	0.40428	-1.3066	0.0016461	2.7835		1065_6.90_593.1496m/z	1.2444	1.2427	1.2426	1.2426
5679_9.68_703.2226m/z	10.912	3.4478	0.0016474	2.7832		1066_10.09_439.1063m/z	1.2404	1.2387	1.2385	1.2385
821_Acetin, bis-1,3-trimethylsilyl ether	0.44619	-1.1643	0.0016566	2.7808		1067_17.08_575.5026m/z	1.2446	1.2429	1.2428	1.2428
2723_13.91_438.2995m/z	8.2829	3.0501	0.0016686	2.7777		1069_16.19_917.4860m/z	0.59756	0.6039	0.60438	0.60439
1374_6.77_219.0288m/z	2.8544	1.5132	0.0016908	2.7719		1070_12.54_201.1122m/z	0.8801	0.88009	0.88002	0.88003
4463_14.95_448.2845m/z	14.992	3.9061	0.0016921	2.7716		1072_4.60_343.1026m/z	1.22	1.2185	1.2183	1.2183
102_Hexanoic acid, TMS derivative	0.27512	-1.8619	0.0017249	2.7632		1076_13.30_504.3414m/z	0.81925	0.82387	0.82382	0.82382
3395_13.64_481.2971m/z	23.035	4.5257	0.0017275	2.7626		1078_5.71_215.1068m/z	1.0521	1.0506	1.0506	1.0506
5923_13.02_315.2532m/z	20.116	4.3302	0.0017321	2.7614		1080_12.55_677.3638m/z	1.1789	1.1773	1.1773	1.1773
5977_13.91_566.3460m/z	6.4096	2.6802	0.0017321	2.7614		1087_0.96_676.2371m/z	1.2445	1.2428	1.2427	1.2427
262_Acetohydroxamic acid	0.20208	-2.307	0.0017424	2.7588		1089_6.34_388.2088n	1.0156	1.0145	1.0145	1.0145
3229_12.82_901.5620m/z	6366.7	12.636	0.0017445	2.7583		1092_0.86_179.0551m/z	0.026411	0.057213	0.059161	0.059255
294_1-Allyl-1H-tetraazol-5-amine tms	0.31643	-1.6601	0.0017575	2.7551		1099_13.15_564.5491m/z	0.92616	0.92509	0.92531	0.92531
6230_14.13_295.2270m/z	23.884	4.578	0.0017729	2.7513		1100_6.86_469.1707m/z	1.2447	1.2431	1.2429	1.2429
147_Silane, 1-methoxy-1,3-propanediylbisoxybistrimethyl-	0.39188	-1.3515	0.0017752	2.7508		1101_13.19_281.2485m/z	0.31467	0.31427	0.31566	0.31566
1202_12.54_793.2927m/z	0.094716	-3.4002	0.00178	2.7496		1102_13.85_579.3176m/z	0.97026	0.9707	0.97096	0.97096
4922_17.76_200.8561m/z	0.4622	-1.1134	0.00178	2.7496		1103_6.09_567.2653m/z	0.38039	0.38668	0.38682	0.38685
5687_12.62_293.2111m/z	19.321	4.2721	0.0017952	2.7459		1104_13.30_476.3085m/z	0.80186	0.80549	0.80542	0.80542
5800_4.69_330.0985n	0.39874	-1.3265	0.0018056	2.7434		1105_13.31_595.3272m/z	0.90462	0.90346	0.90385	0.90385
5664_15.99_641.3811m/z	0.19313	-2.3724	0.0018395	2.7353		1111_12.53_295.2270m/z	1.0805	1.0799	1.0798	1.0798
3999_14.38_597.3311m/z	3.4202	1.7741	0.0018395	2.7353		1112_5.90_471.1865m/z	1.2446	1.243	1.2428	1.2428
2648_14.62_253.2167m/z	7.9567	2.9922	0.0018439	2.7343		1114_13.24_595.2880m/z	0.25549	0.25688	0.25808	0.25808
992_6S-2,3,8,8-Tetramethyltricyclo5.2.2.01,6undec-2-ene	0.13095	-2.9329	0.0018616	2.7301		1115_6.13_445.0996m/z	0.88921	0.89261	0.89283	0.89283
6466_17.87_859.5243m/z	0.42252	-1.2429	0.0018742	2.7272		1121_16.21_591.4900m/z	1.2444	1.2427	1.2425	1.2425
2442_7.12_387.1593m/z	2.0158	1.0114	0.0019319	2.714		1122_9.12_567.1869m/z	1.2444	1.2428	1.2426	1.2426
5656_13.86_522.2832m/z	5.6833	2.5067	0.0019376	2.7127		1124_7.46_445.1711m/z	0.11704	0.12809	0.12808	0.12817
6746_0.70_763.1825m/z	0.056436	-4.1472	0.0019853	2.7022		1127_12.53_989.6003m/z	0.76815	0.76868	0.76868	0.76869
2421_14.12_475.2466m/z	17.783	4.1524	0.002002	2.6985		1134_12.48_171.1018m/z	0.96409	0.96714	0.967	0.967
523_2,6-Pyridinedicarboxylic acid, 2TMS derivative	5.2072	2.3805	0.002003	2.6983		1135_7.14_330.1374m/z	0.40604	0.41074	0.41126	0.41129
6753_14.42_635.3553m/z	0.030777	-5.022	0.0020284	2.6928		1136_14.12_407.2764m/z	1.2446	1.2429	1.2427	1.2427
6606_12.86_277.1801m/z	0.18971	-2.3981	0.0020564	2.6869		1137_13.47_313.2362m/z	1.2446	1.2429	1.2427	1.2427
2231_17.13_294.1805m/z	0.28893	-1.7912	0.0020877	2.6803		1140_6.87_477.1972m/z	0.18235	0.19425	0.19593	0.19598
4260_17.61_710.5276m/z	0.38118	-1.3914	0.0020981	2.6782		1141_16.16_591.4966m/z	1.2446	1.243	1.2428	1.2428
1401_6.44_375.1439m/z	2.4887	1.3154	0.0021181	2.674		1145_5.32_443.3859m/z	0.72246	0.72193	0.72219	0.72219
1918_13.99_227.2006m/z	6.8569	2.7776	0.0021291	2.6718		1147_6.68_594.2389m/z	1.2164	1.2149	1.2147	1.2147
6424_14.31_531.3162m/z	15.778	3.9798	0.0021979	2.658		1148_8.87_453.2121m/z	1.0093	1.0084	1.0092	1.0092
2701_15.53_707.5067m/z	0.062223	-4.0064	0.0022193	2.6538		1149_7.88_361.1688m/z	1.1352	1.1351	1.1349	1.1349
845_15.26_555.2820m/z	11.554	3.5304	0.0022357	2.6506		1150_12.08_433.3436m/z	1.0578	1.059	1.0589	1.0589
780_13.88_279.2318m/z	5.9415	2.5708	0.0022465	2.6485		1151_11.79_387.2745m/z	0.64743	0.64856	0.64868	0.64869
880_8.74_431.1107m/z	6.6052e-05	-13.886	0.0022485	2.6481		1152_5.45_341.0871m/z	0.53389	0.54146	0.54264	0.54264
192_1,1,1,3,5,5,7,7,7-Nonamethyl-3-trimethylsiloxytetrasiloxane	0.47774	-1.0657	0.0023122	2.636		1154_13.18_514.3138n	1.2356	1.234	1.2338	1.2338
5962_14.81_277.2168m/z	0.12886	-2.9561	0.0023461	2.6296		1158_17.86_483.2727m/z	0.014257	0.12125	0.12131	0.12134
1701_6.76_135.0443m/z	2.7421	1.4553	0.0023461	2.6296		1159_12.77_474.2622m/z	0.75815	0.75772	0.75776	0.75777
1415_8.74_213.0911m/z	4.2364e-05	-14.527	0.0023704	2.6252		1161_6.71_219.0277m/z	1.2447	1.243	1.2428	1.2428
2311_14.67_253.2166m/z	6.6786	2.7395	0.0023704	2.6252		1162_13.36_527.1878m/z	1.1895	1.1883	1.1881	1.1881
261_Uracil, 2TMS derivative	5.3193	2.4112	0.0023864	2.6223		1163_17.87_838.4285m/z	0.26559	0.27939	0.28039	0.28041
831_7.65_363.0704m/z	11.349	3.5045	0.0023961	2.6205		1164_16.39_593.4771m/z	1.2445	1.2429	1.2427	1.2427
3534_17.51_681.4367m/z	0.071216	-3.8117	0.0024114	2.6177		1165_7.53_424.1729n	1.2395	1.2379	1.2377	1.2377
5733_14.02_395.2199m/z	3.8906	1.96	0.0024584	2.6093		1167_4.35_283.0907n	1.232	1.2304	1.2302	1.2302
3000_14.57_409.2358m/z	22586	14.463	0.0024699	2.6073		1172_12.54_313.4005m/z	0.901	0.90091	0.90081	0.90081
736_L-Rhamnose, 4TMS derivative	0.44124	-1.1804	0.0025418	2.5949		1173_5.95_749.2282m/z	1.2225	1.2209	1.2207	1.2207
561_5.52_771.2314m/z	3.1517	1.6561	0.0026132	2.5828		1175_5.60_347.1163m/z	0.3046	0.30505	0.30525	0.30529
1623_8.92_581.1659m/z	8.2103e-05	-13.572	0.0026483	2.577		1177_7.39_615.0415m/z	0.63756	0.64256	0.64264	0.64265
1262_0.71_558.0624m/z	0.078648	-3.6684	0.0026483	2.577		1179_17.37_577.4838m/z	1.2446	1.243	1.2428	1.2428
5625_13.62_679.3892m/z	5.802	2.5366	0.0026625	2.5747		1181_11.89_459.2963m/z	1.2445	1.2429	1.2427	1.2427
335_Methyl-L-tyrosine, 3TMS derivative	0.4681	-1.0951	0.0027557	2.5598		1183_7.40_515.1189m/z	1.0137	1.0143	1.0142	1.0142
5766_13.66_641.3803m/z	0.00015843	-12.624	0.0027757	2.5566		1184_8.75_411.1410m/z	1.0408	1.0394	1.0393	1.0393
1813_8.79_423.2225m/z	9.2187	3.2046	0.0027757	2.5566		1186_14.29_435.2424m/z	0.9793	0.98105	0.98094	0.98094
6636_10.35_857.5155m/z	0.21435	-2.222	0.0027909	2.5543		1187_5.35_875.3533m/z	0.92764	0.92798	0.92786	0.92786
5562_7.79_509.2963m/z	2.6091	1.3836	0.0027922	2.5541		1188_11.78_410.1379m/z	1.2444	1.2428	1.2426	1.2426
5833_15.74_265.1464m/z	0.1697	-2.5589	0.0028375	2.5471		1190_6.89_495.0533m/z	0.27479	0.30815	0.3082	0.3082
6353_8.74_793.2165m/z	6.9102	2.7887	0.0029087	2.5363		1191_10.57_311.2213m/z	1.1304	1.1303	1.1302	1.1302
2702_17.41_681.4444m/z	0.077553	-3.6887	0.0029107	2.536		1192_5.94_401.3292m/z	1.1113	1.1098	1.1096	1.1096
5942_14.44_478.2941m/z	5.6778	2.5053	0.0029107	2.536		1199_12.50_424.2505m/z	0.93652	0.93873	0.93859	0.93859
4043_16.43_681.4425m/z	0.054433	-4.1994	0.0029309	2.533		1200_7.21_516.2012m/z	1.192	1.1906	1.1904	1.1904
3080_7.89_431.0984m/z	4864.9	12.248	0.002971	2.5271		1202_12.54_793.2927m/z	1.1632	1.1617	1.1616	1.1616
4825_13.98_743.4805m/z	0.07799	-3.6806	0.0029847	2.5251		1213_8.73_581.0384m/z	1.2447	1.2431	1.2429	1.2429
93_Capecitabine	0.44471	-1.1691	0.003016	2.5206		1216_10.46_299.0190m/z	1.2446	1.243	1.2428	1.2428
541_13.81_279.2318m/z	3.8864	1.9584	0.0030715	2.5127		1218_5.96_717.1405m/z	1.2447	1.243	1.2429	1.2429
804_Erythritol, 4TMS derivative	0.26714	-1.9043	0.0031187	2.506		1219_6.78_949.1545m/z	0.98045	0.98161	0.98162	0.98162
4975_14.69_895.5081m/z	28441	14.796	0.0032378	2.4898		1221_4.44_595.6616m/z	0.9089	0.90784	0.90806	0.90806
861_D-Xylopyranose, 4TMS derivative	0.16698	-2.5822	0.0032564	2.4873		1222_15.26_279.2321m/z	1.1899	1.1888	1.1887	1.1887
127_N,N-Diethyltrimethylsilylcarbamate	0.40794	-1.2936	0.003348	2.4752		1223_0.70_695.2238m/z	0.78785	0.78738	0.78759	0.78759
6618_12.88_478.2936m/z	8.6251	3.1085	0.0034721	2.4594		1224_16.87_575.4679m/z	1.2446	1.243	1.2428	1.2428
4387_0.63_259.0215m/z	0.2263	-2.1437	0.0034992	2.456		1225_8.41_257.0805m/z	1.1052	1.1041	1.1041	1.1041
4439_10.60_445.2436m/z	2.2116	1.1451	0.003588	2.4451		1226_0.70_503.1612m/z	1.2008	1.1992	1.199	1.199
3058_13.70_397.1676m/z	4934.9	12.269	0.0036195	2.4414		1227_6.61_361.1650m/z	0.22398	0.23055	0.23098	0.23103
6682_13.62_725.3938m/z	2.9975	1.5838	0.0036236	2.4409		1230_10.33_331.2452m/z	1.0942	1.0947	1.0945	1.0945
373_Methanephosphonothioic acid, O,O'-bistrimethylsilyl ester	0.12496	-3.0004	0.003637	2.4393		1234_15.26_448.2899m/z	0.65208	0.66239	0.66265	0.66265
6088_5.64_234.1127m/z	2.0619	1.044	0.003637	2.4393		1235_7.34_395.1918m/z	0.81011	0.80971	0.80979	0.8098
223_Glycerol, 3TMS derivative	0.47659	-1.0692	0.0036707	2.4353		1237_5.65_173.0447m/z	0.76559	0.77507	0.77496	0.77495
1036_8.54_625.3430m/z	4.2724	2.095	0.0037112	2.4305		1238_12.52_413.1634m/z	0.94026	0.94	0.93989	0.93989
781_5-Methyluridine, 3TMS derivative	0.21215	-2.2368	0.0037161	2.4299		1239_7.30_339.0535m/z	1.2411	1.2395	1.2393	1.2393
4526_16.70_641.3812m/z	0.44614	-1.1644	0.0037443	2.4266		1240_7.54_509.2959m/z	0.97424	0.97708	0.97694	0.97694
2875_7.73_775.2630m/z	4.7077	2.235	0.0037655	2.4242		1241_14.09_407.2800m/z	1.2438	1.2422	1.242	1.242
5008_5.73_293.1434m/z	10.525	3.3958	0.0037841	2.422		1246_6.80_945.1775m/z	0.92239	0.92684	0.92671	0.92671
2547_16.75_681.4437m/z	0.099125	-3.3346	0.0037841	2.422		1248_13.77_407.2902m/z	0.97702	0.98125	0.9812	0.9812
6285_14.03_407.2197m/z	2.6659	1.4146	0.0038138	2.4186		1249_17.76_707.5072m/z	1.1728	1.1714	1.1713	1.1713
6642_4.99_135.0444m/z	2.0355	1.0254	0.0038166	2.4183		1253_7.14_479.2127m/z	1.0667	1.066	1.066	1.066
3821_9.07_535.3111m/z	2.4737	1.3067	0.0038181	2.4182		1254_0.67_152.9949m/z	0.17913	0.18982	0.19012	0.19016
480_0.71_845.2755m/z	7.3711	2.8819	0.0038581	2.4136		1256_0.69_701.1889m/z	0.69538	0.6957	0.6959	0.6959
6607_11.96_293.2114m/z	4.7963	2.2619	0.0038674	2.4126		1258_15.94_591.4941m/z	1.2447	1.243	1.2429	1.2429
5228_8.23_529.1348m/z	9.6056	3.2639	0.003868	2.4125		1261_6.08_705.1655m/z	0.72821	0.73867	0.73856	0.73856
1149_7.88_361.1688m/z	1407.6	10.459	0.0038768	2.4115		1262_0.71_558.0624m/z	1.15	1.1494	1.1493	1.1493
197_Silanamine, N-2-2-methoxy-4-trimethylsilyloxyphenylethyl-1,1,1-trimethyl-	0.40995	-1.2865	0.0040274	2.395		1265_16.10_895.5082m/z	0.31005	0.34562	0.34557	0.34557
5276_9.16_491.2851m/z	2.1758	1.1215	0.0040442	2.3932		1266_6.39_451.2180m/z	0.96384	0.96326	0.96314	0.96314
200_4-Hydroxybutanoic acid, 2TMS derivative	0.025876	-5.2722	0.0040887	2.3884		1268_6.48_736.1862m/z	0.9035	0.90527	0.90543	0.90543
2042_6.53_172.0393m/z	10.638	3.4111	0.0040887	2.3884		1270_9.17_465.2495m/z	1.2114	1.2097	1.2096	1.2096
659_Mannonic acid, lactone - 4TMS derivative	0.29496	-1.7614	0.0041282	2.3842		1272_12.77_641.4625m/z	1.2442	1.2426	1.2424	1.2424
959_14.10_579.3277m/z	3.4612	1.7913	0.0041576	2.3812		1273_6.52_415.1240m/z	0.65605	0.65519	0.65513	0.65515
1867_16.26_707.5027m/z	0.20076	-2.3165	0.0041862	2.3782		1274_7.25_623.1596m/z	0.46418	0.47872	0.47948	0.47948
6128_13.98_641.3802m/z	0.04719	-4.4054	0.0041873	2.3781		1276_8.78_503.0939m/z	1.185	1.1835	1.1833	1.1833
6320_9.02_485.2026m/z	3.7772	1.9173	0.0042087	2.3759		1277_7.33_632.1785m/z	1.2446	1.243	1.2428	1.2428
4700_16.22_641.3811m/z	0.33516	-1.5771	0.0042968	2.3669		1278_13.02_415.1781m/z	1.0898	1.0887	1.0887	1.0887
614_Cinnamic acid, trimethylsiloxy-, trimethylsilyl ester	0.31502	-1.6665	0.0043168	2.3648		1279_7.54_325.0557m/z	0.83191	0.83825	0.83823	0.83823
2735_7.35_447.0925m/z	2080.5	11.023	0.0043225	2.3643		1280_13.02_317.2593m/z	0.95731	0.95698	0.95685	0.95685
1191_10.57_311.2213m/z	1672.7	10.708	0.0043225	2.3643		1286_13.73_638.2748m/z	1.1849	1.1838	1.1837	1.1837
2802_12.49_411.3195m/z	2164.7	11.08	0.0043884	2.3577		1287_12.26_283.0602m/z	1.1039	1.1043	1.1042	1.1041
2954_13.88_478.2939m/z	5.1158	2.355	0.0044079	2.3558		1290_7.45_449.1083m/z	1.1016	1.1002	1.1005	1.1005
2705_7.92_654.2750m/z	2.7531	1.4611	0.0044126	2.3553		1291_14.40_336.2541m/z	1.2447	1.243	1.2429	1.2429
1058_6.76_425.1810m/z	0.00050188	-10.96	0.0044474	2.3519		1294_5.15_455.1596m/z	1.1745	1.1729	1.173	1.173
3064_10.44_257.0811m/z	0.00070455	-10.471	0.0044474	2.3519		1295_6.06_221.1028n	0.83429	0.83547	0.83583	0.83583
249_Butanedioic acid, 2TMS derivative	0.45461	-1.1373	0.0044474	2.3519		1297_6.55_403.1392m/z	1.2253	1.2238	1.2236	1.2236
2384_5.96_185.0962m/z	0.00042053	-11.216	0.0044729	2.3494		1299_8.82_987.3466m/z	1.2446	1.243	1.2428	1.2428
2665_9.44_607.3320m/z	8.8598	3.1473	0.0044766	2.349		1302_5.96_447.0018m/z	1.2447	1.2431	1.2429	1.2429
5974_13.97_423.2568m/z	0.29562	-1.7582	0.004483	2.3484		1305_4.44_599.1609m/z	1.1963	1.1948	1.1947	1.1947
5749_5.77_176.0388m/z	0.00064839	-10.591	0.0044934	2.3474		1306_13.10_576.2027m/z	1.1668	1.1652	1.165	1.165
982_13.02_315.4167m/z	2530.5	11.305	0.0045016	2.3466		1307_14.18_579.3244m/z	1.2015	1.2004	1.2002	1.2002
4588_8.98_228.1594m/z	0.19883	-2.3304	0.0045295	2.3439		1308_12.40_307.1908m/z	1.2435	1.2419	1.2417	1.2417
2567_17.65_707.5025m/z	0.11093	-3.1722	0.0046032	2.3369		1309_10.49_299.0192m/z	1.2446	1.243	1.2428	1.2428
1892_17.06_707.5051m/z	0.16204	-2.6256	0.0046473	2.3328		1310_14.39_326.2238n	0.9441	0.94403	0.94408	0.94408
4429_9.09_916.4197m/z	0.35111	-1.51	0.0047741	2.3211		1313_10.49_423.1085m/z	1.2443	1.2426	1.2425	1.2425
1743_8.98_653.3370m/z	13.399	3.7441	0.0048184	2.3171		1317_0.67_245.0421m/z	0.52635	0.5296	0.52958	0.52959
293_Analyte 395	0.49596	-1.0117	0.0048184	2.3171		1320_12.54_609.2747m/z	1.0707	1.0693	1.0693	1.0693
556_6.14_537.1966m/z	3.434	1.7799	0.0048551	2.3138		1321_8.73_242.0576m/z	1.2447	1.2431	1.2429	1.2429
549_L--Threose, tristrimethylsilyl ether, methyloxime syn	0.061386	-4.0259	0.0049094	2.309		1324_8.87_306.2067m/z	1.2447	1.2431	1.2429	1.2429
5743_13.10_695.4649m/z	0.00045724	-11.095	0.0049198	2.3081		1326_13.97_508.3157m/z	0.99263	0.99377	0.99373	0.99373
2193_14.13_707.4911m/z	0.096147	-3.3786	0.0049592	2.3046		1327_5.51_391.0116m/z	0.85078	0.8576	0.85749	0.85749
4475_16.15_397.2262m/z	0.17636	-2.5034	0.0050743	2.2946		1328_16.92_593.4776m/z	1.2445	1.2428	1.2427	1.2427
2312_0.54_174.9551m/z	0.21575	-2.2125	0.0050743	2.2946		1329_13.69_381.2312m/z	0.82515	0.82408	0.82424	0.82424
671_6.78_275.0189m/z	6.3105	2.6578	0.0051099	2.2916		1332_6.08_521.2600m/z	0.39719	0.4011	0.40118	0.40119
3951_5.95_749.2693m/z	0.00074329	-10.394	0.0051406	2.289		1333_0.65_195.0499m/z	0.68987	0.69029	0.69042	0.69043
146_R-3-Hydroxybutyric acid, 2TMS derivative	3.4452	1.7846	0.0051406	2.289		1335_11.39_325.2011m/z	1.1866	1.1854	1.1853	1.1853
4437_17.39_601.3502m/z	0.49224	-1.0226	0.0053278	2.2735		1338_12.47_649.4653m/z	1.0748	1.0737	1.0737	1.0737
4148_8.69_413.1085m/z	0.45743	-1.1284	0.0053885	2.2685		1340_5.99_805.2172m/z	1.2447	1.2431	1.2429	1.2429
5602_7.96_685.2315m/z	2.6634	1.4133	0.0053917	2.2683		1342_15.22_447.2595m/z	0.60757	0.62275	0.62266	0.62266
1981_16.93_707.5046m/z	0.1415	-2.8211	0.0054802	2.2612		1345_14.39_623.4501m/z	1.2446	1.2429	1.2427	1.2427
3079_12.29_251.2010m/z	915.18	9.8379	0.0055328	2.2571		1347_14.80_393.1369m/z	1.2434	1.2418	1.2416	1.2416
2359_12.88_635.2587m/z	1645.8	10.685	0.0055383	2.2566		1350_5.65_502.1542m/z	1.0842	1.0828	1.0826	1.0826
2315_15.25_707.4919m/z	0.13659	-2.8721	0.0056116	2.2509		1351_16.92_575.4972m/z	1.2446	1.243	1.2428	1.2428
606_5.06_728.1494m/z	0.23364	-2.0976	0.0056116	2.2509		1353_12.35_381.2232m/z	1.0589	1.0579	1.0579	1.0579
6742_7.64_353.0931m/z	3.1271	1.6448	0.0056116	2.2509		1354_17.31_817.5111m/z	0.62151	0.62177	0.62168	0.62168
2266_8.13_273.1699m/z	2.6378	1.3993	0.0056179	2.2504		1357_12.29_476.2781m/z	0.77639	0.78461	0.7845	0.7845
150_Pentasiloxane, dodecamethyl-	0.36279	-1.4628	0.0059079	2.2286		1358_16.70_593.4779m/z	1.2444	1.2428	1.2426	1.2426
1544_6.70_841.4393m/z	930.92	9.8625	0.0061446	2.2115		1359_8.98_595.1105m/z	1.2447	1.243	1.2429	1.2429
2536_13.07_291.1958m/z	0.048246	-4.3735	0.0062052	2.2072		1361_14.26_279.2322m/z	1.1129	1.1121	1.112	1.112
1449_8.32_453.2054m/z	0.0012037	-9.6984	0.0062115	2.2068		1363_6.33_337.1496m/z	0.19084	0.20423	0.20447	0.2045
2097_15.74_379.1743m/z	5.3604	2.4223	0.0062138	2.2066		1364_15.02_378.3016m/z	1.2409	1.2392	1.2391	1.2391
1361_14.26_279.2322m/z	2.7144	1.4406	0.006285	2.2017		1365_10.00_303.0137m/z	0.7616	0.76124	0.76147	0.76148
2711_12.26_385.3069m/z	1287.1	10.33	0.0062951	2.201		1368_10.78_467.2396m/z	0.21707	0.22716	0.22856	0.22859
2394_14.57_483.2728m/z	85495	16.384	0.0063576	2.1967		1373_6.29_557.1492m/z	1.2445	1.2428	1.2427	1.2426
2011_15.47_707.4958m/z	0.045309	-4.4641	0.0063756	2.1955		1374_6.77_219.0288m/z	1.1649	1.1646	1.1645	1.1645
970_5.52_354.0942n	4.513	2.1741	0.0064519	2.1903		1377_9.78_403.2699m/z	1.0734	1.0743	1.0742	1.0742
1192_5.94_401.3292m/z	2.7522	1.4606	0.0064918	2.1876		1382_14.14_623.4498m/z	1.2446	1.243	1.2428	1.2428
1417_16.87_675.3920m/z	1573.9	10.62	0.006603	2.1803		1384_15.92_707.5002m/z	1.1031	1.1024	1.1024	1.1024
1402_3.85_134.0462m/z	0.05648	-4.1461	0.0066417	2.1777		1385_11.22_429.2490m/z	1.2446	1.243	1.2428	1.2428
2094_6.53_144.0445m/z	16.037	4.0034	0.0067746	2.1691		1386_9.94_441.1220m/z	1.2446	1.243	1.2428	1.2428
1391_9.21_435.2241m/z	2.42	1.275	0.0067746	2.1691		1388_10.93_475.2921m/z	1.2447	1.2431	1.2429	1.2429
5125_16.21_601.3495m/z	0.31386	-1.6718	0.0069633	2.1572		1391_9.21_435.2241m/z	1.1091	1.1091	1.109	1.109
1394_14.39_442.2951m/z	653.53	9.3521	0.0069698	2.1568		1393_8.01_507.2453m/z	0.9377	0.938	0.93788	0.93788
832_Demexiptiline	0.43067	-1.2153	0.0070516	2.1517		1394_14.39_442.2951m/z	1.1077	1.1065	1.1065	1.1065
468_15.72_279.2323m/z	8.5912	3.1029	0.0070574	2.1514		1395_5.91_719.3834m/z	1.2305	1.2289	1.2287	1.2287
241_5.24_509.1901m/z	2.5123	1.329	0.0071247	2.1472		1398_5.52_357.0637m/z	1.2427	1.2412	1.241	1.241
3992_17.84_583.2256m/z	0.39221	-1.3503	0.0071784	2.144		1399_15.75_309.2427m/z	1.0653	1.0663	1.0661	1.0661
1225_8.41_257.0805m/z	0.00085111	-10.198	0.0073036	2.1365		1401_6.44_375.1439m/z	1.1577	1.1563	1.1561	1.1561
5181_16.86_639.3640m/z	0.019756	-5.6615	0.0073286	2.135		1402_3.85_134.0462m/z	1.1101	1.1108	1.1107	1.1107
5193_16.48_639.3631m/z	0.0011589	-9.753	0.0073883	2.1315		1403_8.79_257.0851m/z	1.2422	1.2406	1.2404	1.2404
5591_12.31_536.2985m/z	6.9195	2.7907	0.007424	2.1294		1404_6.34_476.1189m/z	1.1624	1.1609	1.1607	1.1607
1056_12.54_711.3343m/z	0.064305	-3.9589	0.0074241	2.1294		1406_12.94_293.2112m/z	1.0325	1.0317	1.0316	1.0316
1287_12.26_283.0602m/z	1723.8	10.751	0.0074642	2.127		1407_12.94_269.2107m/z	1.2439	1.2423	1.2421	1.2421
879_6.62_563.2827m/z	0.17761	-2.4932	0.0074642	2.127		1410_12.08_499.3272m/z	1.2331	1.2318	1.2316	1.2316
2400_13.71_994.6169m/z	949.3	9.8907	0.0074693	2.1267		1415_8.74_213.0911m/z	1.1538	1.1524	1.1524	1.1524
387_6.78_472.0629n	7.2577	2.8595	0.0075428	2.1225		1416_7.30_507.2809m/z	1.0253	1.0258	1.0257	1.0257
1384_15.92_707.5002m/z	0.12789	-2.967	0.0075644	2.1212		1417_16.87_675.3920m/z	1.1104	1.1107	1.1105	1.1105
6209_12.56_328.2124m/z	0.13722	-2.8654	0.0077202	2.1124		1421_12.53_774.2715m/z	1.239	1.2373	1.2371	1.2371
2021_14.45_478.3274m/z	9.683	3.2755	0.0077783	2.1091		1422_17.40_817.5097m/z	0.49973	0.50263	0.50285	0.50285
1290_7.45_449.1083m/z	0.0017709	-9.1413	0.0077806	2.109		1424_13.97_452.2976m/z	1.0852	1.0851	1.085	1.085
778_L-Rhamnose, 4TMS derivative	0.47247	-1.0817	0.0078214	2.1067		1425_8.74_482.1210n	1.2447	1.2431	1.2429	1.2429
5552_14.52_421.2356m/z	3.547	1.8266	0.0078704	2.104		1427_13.02_653.4957m/z	1.2445	1.2429	1.2427	1.2427
4946_17.79_711.4922m/z	0.33935	-1.5592	0.0081599	2.0883		1429_6.61_523.2181m/z	0.30067	0.3169	0.31686	0.31687
557_D---Ribose, tetrakistrimethylsilyl ether, ethyloxime	0.28809	-1.7954	0.0082194	2.0852		1431_15.36_607.4595m/z	1.243	1.2414	1.2412	1.2412
2766_8.13_515.1191m/z	2.9624	1.5667	0.0083329	2.0792		1432_12.79_452.2691m/z	1.0536	1.0549	1.0548	1.0548
4361_11.83_410.2308m/z	518.8	9.019	0.0083639	2.0776		1434_16.25_447.2855m/z	0.65851	0.66944	0.66938	0.66938
4038_13.66_453.2853n	3.3321	1.7364	0.0083944	2.076		1437_13.89_449.2983m/z	0.43833	0.43775	0.4385	0.4385
894_Dimethyl hexopyranosiduronate, D-, 3TMS derivative	0.32832	-1.6068	0.0084424	2.0735		1438_11.98_589.2390m/z	0.93501	0.93524	0.93558	0.93558
6014_17.82_671.4642m/z	0.091064	-3.457	0.0084744	2.0719		1439_5.36_785.2489m/z	1.2446	1.243	1.2428	1.2428
411_Bistrimethylsilylphosphite	0.27533	-1.8608	0.0085583	2.0676		1440_16.03_563.1710m/z	0.94047	0.93954	0.93952	0.93952
2824_13.42_481.2948m/z	10.125	3.3398	0.0088525	2.0529		1442_14.13_580.3229m/z	1.2058	1.2052	1.205	1.205
1230_10.33_331.2452m/z	251.54	7.9746	0.0088848	2.0514		1443_13.03_791.3663m/z	1.2388	1.2371	1.2369	1.2369
2728_7.02_511.1841m/z	0.002495	-8.6467	0.0088958	2.0508		1445_10.57_341.1972m/z	0.51679	0.51753	0.51862	0.51862
4722_15.38_265.1469m/z	0.11909	-3.0698	0.0089324	2.049		1447_4.60_380.1561m/z	1.2444	1.2428	1.2426	1.2426
938_Niflumic acid	0.29125	-1.7796	0.0089407	2.0486		1448_14.42_364.2856m/z	1.2446	1.243	1.2428	1.2428
1732_0.54_289.9428n	0.26437	-1.9194	0.0094393	2.0251		1449_8.32_453.2054m/z	1.1135	1.1121	1.1121	1.1121
2860_6.90_451.0861m/z	2.5992	1.3781	0.0094482	2.0247		1454_7.52_481.2266m/z	1.0335	1.0335	1.0333	1.0333
2103_15.34_395.1528m/z	0.0079365	-6.9773	0.0095413	2.0204		1455_13.48_396.1514m/z	1.0712	1.0722	1.072	1.072
1651_0.80_331.0664m/z	208.86	7.7064	0.0095741	2.0189		1456_0.65_367.1048m/z	0.13485	0.14079	0.1434	0.14344
1278_13.02_415.1781m/z	465.02	8.8611	0.0095989	2.0178		1457_13.11_476.4789m/z	1.1892	1.1878	1.1876	1.1876
4805_7.28_537.1002m/z	226.7	7.8246	0.0096159	2.017		1459_13.10_544.2653m/z	1.2445	1.2429	1.2427	1.2427
1465_13.64_293.3685m/z	323.59	8.338	0.0096836	2.014		1460_7.78_419.2283m/z	1.1779	1.1764	1.1762	1.1762
216_Bisphenol A	0.42161	-1.246	0.009684	2.0139		1461_1.64_151.0254m/z	1.2447	1.2431	1.2429	1.2429
5745_12.62_311.2219m/z	2.3496	1.2324	0.009684	2.0139		1462_10.26_269.0446m/z	1.2447	1.2431	1.2429	1.2429
5266_12.62_518.2520m/z	0.358	-1.4819	0.0096946	2.0135		1465_13.64_293.3685m/z	1.0892	1.0899	1.0897	1.0897
2724_12.53_313.2376m/z	11.987	3.5834	0.0097471	2.0111		1468_16.03_895.5150m/z	0.20741	0.25213	0.25255	0.25255
2666_8.77_581.3156m/z	9.4974	3.2475	0.0097471	2.0111		1469_13.83_519.3330m/z	1.2447	1.243	1.2429	1.2429
432_Mercaptoacetic acid, 2TMS derivative	0.30894	-1.6946	0.0097496	2.011		1472_17.59_677.4083m/z	1.2445	1.2428	1.2427	1.2427
2916_14.96_707.5063m/z	0.064481	-3.955	0.0099309	2.003		1473_0.82_267.0725m/z	1.2446	1.243	1.2428	1.2428
						1474_16.82_633.4341m/z	1.2404	1.2388	1.2386	1.2386
						1475_17.66_677.4065m/z	1.2445	1.2429	1.2427	1.2427
						1477_12.54_313.7446m/z	1.2443	1.2426	1.2424	1.2424
						1478_11.38_573.3626m/z	1.2445	1.2429	1.2427	1.2427
						1479_17.08_675.3926m/z	1.2447	1.243	1.2429	1.2429
						1480_14.13_625.4659m/z	1.2445	1.2428	1.2427	1.2427
						1481_12.29_268.0369m/z	1.2446	1.2429	1.2428	1.2428
						1482_17.46_577.5101m/z	1.2446	1.243	1.2428	1.2428
						1484_14.09_366.2649m/z	1.2447	1.2431	1.2429	1.2429
						1485_16.02_691.3867m/z	1.2443	1.2427	1.2425	1.2425
						1486_14.13_674.3823m/z	0.82463	0.83085	0.83075	0.83075
						1487_14.13_393.3005m/z	1.2442	1.2425	1.2424	1.2423
						1490_14.49_433.2669m/z	0.94905	0.94831	0.94919	0.94919
						1491_0.81_283.0677m/z	1.2447	1.2431	1.2429	1.2429
						1493_12.33_313.4005m/z	1.2444	1.2428	1.2426	1.2426
						1496_17.37_677.4062m/z	1.2442	1.2426	1.2424	1.2424
						1498_8.76_629.3169m/z	1.222	1.2204	1.2203	1.2203
						1499_10.22_547.2621m/z	1.2447	1.2431	1.2429	1.2429
						1500_12.45_492.3320m/z	1.2445	1.2428	1.2427	1.2427
						1501_5.08_411.1863m/z	0.25966	0.26502	0.26498	0.26499
						1502_12.31_649.4651m/z	1.2437	1.242	1.2418	1.2418
						1503_10.75_315.1264m/z	1.2447	1.2431	1.2429	1.2429
						1504_13.00_808.5668m/z	1.2444	1.2428	1.2426	1.2426
						1505_3.13_151.0253m/z	1.2446	1.243	1.2428	1.2428
						1506_16.40_691.3865m/z	1.2442	1.2426	1.2424	1.2424
						1509_10.23_520.2432m/z	1.2447	1.2431	1.2429	1.2429
						1510_0.85_586.0462m/z	0.82966	0.82995	0.82995	0.82995
						1511_0.81_151.0253m/z	1.2447	1.243	1.2429	1.2429
						1512_12.64_449.2319m/z	0.055367	0.055298	0.063665	0.063738
						1515_9.25_387.2382m/z	0.635	0.63729	0.63723	0.63724
						1518_7.63_537.1003m/z	1.2242	1.223	1.2229	1.2229
						1519_15.31_609.4720m/z	1.2445	1.2429	1.2427	1.2427
						1520_13.02_315.7620m/z	1.244	1.2424	1.2422	1.2422
						1522_16.36_573.4547m/z	1.2415	1.2399	1.2397	1.2397
						1525_6.55_467.1560m/z	1.0259	1.0246	1.0246	1.0246
						1526_15.70_591.4603m/z	1.244	1.2423	1.2421	1.2421
						1527_8.10_497.1658m/z	0.78444	0.79381	0.79371	0.79371
						1530_13.38_663.2755m/z	1.1978	1.1965	1.1963	1.1963
						1531_15.26_918.4927m/z	0.76938	0.77314	0.77332	0.77332
						1534_17.71_551.4666m/z	1.2434	1.2417	1.2416	1.2415
						1535_17.86_535.1705m/z	1.2446	1.2429	1.2428	1.2428
						1536_7.43_261.1338m/z	1.2439	1.2422	1.242	1.242
						1537_10.23_245.1142m/z	1.2447	1.2431	1.2429	1.2429
						1538_16.80_707.5029m/z	1.1748	1.1733	1.1733	1.1733
						1539_12.32_295.2270m/z	1.0843	1.0832	1.0832	1.0832
						1544_6.70_841.4393m/z	1.1141	1.1127	1.1129	1.1129
						1545_10.61_363.0173m/z	1.2447	1.2431	1.2429	1.2429
						1546_17.87_216.8523m/z	1.2218	1.2202	1.2201	1.2201
						1547_16.52_567.4619m/z	1.2424	1.2407	1.2406	1.2406
						1548_8.06_371.0976m/z	1.0133	1.0138	1.0149	1.0149
						1549_13.91_814.5641m/z	1.2443	1.2426	1.2425	1.2425
						1550_17.02_593.4832m/z	1.2435	1.2419	1.2417	1.2417
						1552_11.77_379.2091m/z	0.93271	0.9324	0.93237	0.93237
						1553_17.09_691.3899m/z	1.2442	1.2426	1.2424	1.2424
						1558_10.61_283.0604m/z	1.2447	1.243	1.2429	1.2429
						1559_12.33_183.1374m/z	1.2438	1.2422	1.242	1.242
						1560_5.07_229.1549m/z	0.8388	0.84066	0.84083	0.84083
						1563_6.87_947.1931m/z	0.82261	0.82972	0.82962	0.82962
						1568_1.03_787.2397m/z	1.244	1.2424	1.2422	1.2422
						1578_15.49_611.4877m/z	1.2433	1.2417	1.2415	1.2415
						1582_8.40_549.2912m/z	0.8667	0.86758	0.86752	0.86752
						1583_4.73_382.0996m/z	0.46848	0.47117	0.4711	0.47112
						1584_16.93_695.4629m/z	0.71754	0.71756	0.71764	0.71765
						1587_9.19_333.0752m/z	1.2447	1.2431	1.2429	1.2429
						1588_17.33_621.4358m/z	0.61462	0.62182	0.62197	0.62198
						1590_5.83_179.0342m/z	0.8416	0.84221	0.84231	0.84231
						1595_6.95_477.1973m/z	0.90591	0.90601	0.90589	0.90589
						1599_11.83_611.2842m/z	0.48061	0.4814	0.48201	0.48202
						1601_16.24_579.4989m/z	0.53577	0.54291	0.54313	0.54313
						1602_11.71_187.1331m/z	1.2445	1.2428	1.2427	1.2427
						1605_7.96_243.1051m/z	0.54077	0.54156	0.54148	0.54149
						1610_12.79_502.2939m/z	1.0391	1.0377	1.0376	1.0376
						1612_13.38_521.1613m/z	1.0337	1.0324	1.0324	1.0324
						1618_12.66_581.2710m/z	0.59489	0.61042	0.61034	0.61034
						1620_0.80_787.2305m/z	1.2446	1.243	1.2428	1.2428
						1623_8.92_581.1659m/z	1.15	1.1485	1.1484	1.1484
						1625_5.76_568.2179m/z	1.2446	1.243	1.2428	1.2428
						1626_7.17_523.2381m/z	0.98494	0.98475	0.98461	0.98461
						1630_5.34_353.0882m/z	1.2446	1.243	1.2428	1.2428
						1632_0.54_402.9161m/z	1.0855	1.0855	1.0853	1.0853
						1636_12.50_391.2596m/z	1.2444	1.2428	1.2426	1.2426
						1639_15.84_455.3166m/z	1.241	1.2394	1.2392	1.2392
						1641_6.62_570.2006m/z	1.2178	1.2162	1.2161	1.2161
						1650_12.74_483.3307m/z	1.2416	1.2399	1.2398	1.2398
						1651_0.80_331.0664m/z	1.09	1.0897	1.0897	1.0897
						1653_10.86_331.2456m/z	1.2445	1.2428	1.2426	1.2426
						1655_14.69_495.2748m/z	1.0002	0.99893	0.99885	0.99885
						1661_13.17_505.2561m/z	0.9718	0.97378	0.97366	0.97365
						1662_8.74_257.0809m/z	1.2416	1.2399	1.2397	1.2397
						1663_15.43_547.2117m/z	0.68248	0.69481	0.69471	0.69471
						1665_12.47_680.3934m/z	1.2444	1.2427	1.2425	1.2425
						1666_17.06_691.3842m/z	1.243	1.2414	1.2412	1.2412
						1667_0.58_158.9776m/z	0.8517	0.85057	0.85085	0.85085
						1668_13.09_549.1915m/z	0.74644	0.74777	0.74864	0.74864
						1671_6.10_386.1936n	0.91993	0.91981	0.91975	0.91976
						1675_17.10_730.5446m/z	0.29601	0.31214	0.31211	0.31212
						1676_14.29_367.2466m/z	1.0735	1.0722	1.0725	1.0725
						1684_6.09_393.1759m/z	0.36865	0.36865	0.37015	0.37018
						1686_16.59_353.1997m/z	1.1701	1.1694	1.1693	1.1693
						1687_11.00_583.2768m/z	0.73995	0.73925	0.73962	0.73963
						1689_13.33_504.3485m/z	0.99101	0.99318	0.99305	0.99305
						1691_13.30_636.2590m/z	0.95096	0.95425	0.95411	0.95411
						1693_16.05_591.5020m/z	1.2437	1.242	1.2418	1.2418
						1696_12.44_642.3240m/z	0.90902	0.91507	0.91494	0.91494
						1699_5.36_431.3468m/z	0.82041	0.82265	0.82319	0.82319
						1700_14.49_489.2217m/z	0.85466	0.86071	0.86058	0.86058
						1701_6.76_135.0443m/z	1.1542	1.1542	1.154	1.154
						1705_17.04_633.4345m/z	1.2435	1.2418	1.2416	1.2416
						1708_6.38_328.2230m/z	0.96255	0.96277	0.96267	0.96267
						1710_6.77_947.2000m/z	1.0032	1.0062	1.006	1.006
						1714_8.74_151.0391m/z	1.2447	1.2431	1.2429	1.2429
						1716_14.73_448.2860m/z	0.99741	0.99693	0.99693	0.99693
						1719_15.73_355.1771m/z	0.7994	0.80274	0.80282	0.80282
						1721_17.52_707.5011m/z	1.1914	1.1898	1.1899	1.1899
						1727_15.76_280.2359m/z	0.11983	0.18584	0.18655	0.18655
						1732_0.54_289.9428n	1.0908	1.0905	1.0904	1.0904
						1736_8.73_409.1288m/z	1.2447	1.2431	1.2429	1.2429
						1743_8.98_653.3370m/z	1.1255	1.125	1.1248	1.1248
						1746_14.52_597.3376m/z	1.0872	1.0858	1.0858	1.0858
						1754_10.22_440.2395m/z	1.2447	1.2431	1.2429	1.2429
						1755_13.26_576.2021m/z	0.83441	0.83653	0.83669	0.83669
						1758_6.02_735.2473m/z	1.2443	1.2427	1.2425	1.2425
						1759_7.64_509.2953m/z	1.026	1.0273	1.0272	1.0272
						1762_9.12_880.9016m/z	0.39693	0.40609	0.40661	0.40662
						1763_15.63_279.2321m/z	0.58362	0.59708	0.59705	0.59705
						1764_6.10_421.1628m/z	0.87718	0.87876	0.87879	0.87879
						1765_12.54_397.1337m/z	1.055	1.0536	1.0536	1.0536
						1766_13.49_483.3313m/z	1.2442	1.2426	1.2424	1.2424
						1769_13.85_693.3677m/z	1.1808	1.1796	1.1794	1.1794
						1770_17.38_707.5020m/z	1.2117	1.2102	1.2101	1.2101
						1777_4.89_315.0713m/z	1.0219	1.0214	1.0212	1.0212
						1778_15.43_918.4937m/z	0.55879	0.5764	0.57631	0.57631
						1780_17.84_743.4816m/z	0.99587	0.99498	0.99488	0.99488
						1783_13.65_431.2202m/z	1.2107	1.209	1.2089	1.2089
						1784_6.82_473.0721m/z	1.0454	1.0478	1.0477	1.0477
						1789_8.31_645.3070m/z	0.96606	0.96634	0.96636	0.96636
						1799_17.38_817.5141m/z	0.59886	0.6012	0.60122	0.60123
						1801_6.83_179.0339m/z	1.0635	1.0654	1.0653	1.0653
						1805_0.70_683.2241m/z	0.58723	0.58695	0.58687	0.58688
						1807_13.97_339.1992m/z	1.0722	1.0708	1.0708	1.0708
						1813_8.79_423.2225m/z	1.1483	1.1473	1.1472	1.1472
						1816_12.96_381.2022m/z	0.86291	0.86936	0.86926	0.86926
						1817_13.66_667.3526m/z	1.1783	1.177	1.1768	1.1768
						1819_5.00_576.1718m/z	1.2441	1.2425	1.2423	1.2423
						1825_5.52_191.0552m/z	1.0561	1.0575	1.0574	1.0574
						1831_7.63_597.3114m/z	1.088	1.0865	1.0864	1.0864
						1836_17.26_707.5028m/z	1.1818	1.1803	1.1803	1.1803
						1837_13.15_566.3365m/z	0.99224	0.9917	0.99213	0.99213
						1840_5.34_399.0989m/z	1.1914	1.1905	1.1904	1.1904
						1842_14.36_224.2160n	0.7409	0.74663	0.74655	0.74655
						1844_14.59_621.4356m/z	1.2342	1.2326	1.2325	1.2325
						1845_15.84_447.2837m/z	0.065502	0.14883	0.15335	0.15335
						1847_11.28_489.3432m/z	1.2422	1.2406	1.2404	1.2404
						1848_5.88_387.1653m/z	0.79493	0.79452	0.79447	0.79448
						1852_6.94_577.1554m/z	1.2442	1.2425	1.2423	1.2423
						1857_0.63_214.0472m/z	0.61759	0.61881	0.61911	0.61911
						1858_5.15_476.1816m/z	1.0409	1.0409	1.0407	1.0407
						1861_11.98_449.2317m/z	0.50559	0.50514	0.50627	0.50627
						1863_8.60_449.1811m/z	1.2447	1.243	1.2429	1.2428
						1864_13.76_818.6334m/z	1.0802	1.081	1.0809	1.0809
						1865_17.37_707.5085m/z	1.0743	1.0729	1.0732	1.0732
						1867_16.26_707.5027m/z	1.132	1.1305	1.1304	1.1304
						1868_16.41_693.3998m/z	1.2446	1.2429	1.2427	1.2427
						1869_10.69_309.2062m/z	0.73397	0.73757	0.7378	0.7378
						1870_7.63_614.0330m/z	1.2445	1.2429	1.2427	1.2427
						1873_8.21_449.1088m/z	1.2212	1.2199	1.2198	1.2198
						1875_5.64_179.0341m/z	1.1941	1.1931	1.193	1.193
						1876_4.56_395.1553m/z	1.0971	1.0959	1.0958	1.0958
						1878_5.12_519.1156m/z	1.2446	1.243	1.2428	1.2428
						1879_5.96_230.0927n	1.2446	1.243	1.2428	1.2428
						1880_9.94_351.2144m/z	0.44477	0.45662	0.45709	0.45709
						1882_8.53_433.2077m/z	1.1493	1.1478	1.1477	1.1477
						1883_12.73_280.6116m/z	0.84826	0.84724	0.84719	0.8472
						1884_12.80_562.3145m/z	1.0463	1.0459	1.0457	1.0458
						1886_13.38_564.3575m/z	0.94493	0.94694	0.9468	0.9468
						1887_6.46_733.7941m/z	1.2445	1.2429	1.2427	1.2427
						1892_17.06_707.5051m/z	1.127	1.1256	1.1259	1.1259
						1895_10.94_481.2572m/z	0.13142	0.1729	0.1735	0.17352
						1901_7.43_507.2790m/z	0.6583	0.6604	0.66035	0.66035
						1902_14.73_707.4977m/z	0.93534	0.93414	0.93516	0.93516
						1903_5.77_382.1139m/z	0.84287	0.84471	0.84512	0.84512
						1905_16.09_692.3913m/z	1.2427	1.2411	1.2409	1.2409
						1912_5.60_248.0914m/z	1.1813	1.1807	1.1805	1.1805
						1913_4.65_315.0712m/z	1.1925	1.1909	1.1907	1.1907
						1914_13.30_564.3684m/z	0.73507	0.74289	0.74351	0.74351
						1918_13.99_227.2006m/z	1.1575	1.1569	1.1568	1.1568
						1921_16.63_598.2499m/z	0.30461	0.34053	0.34049	0.34049
						1927_12.55_255.2323m/z	0.13375	0.15684	0.15796	0.15798
						1933_17.85_555.2842m/z	0.90126	0.90555	0.90593	0.90593
						1936_17.73_397.2261m/z	1.2083	1.2069	1.2068	1.2068
						1947_2.02_198.9698m/z	0.97714	0.97954	0.9794	0.9794
						1953_5.33_445.1971m/z	0.57882	0.58001	0.57995	0.57997
						1954_6.29_450.1039m/z	1.1374	1.1359	1.1358	1.1358
						1955_15.46_563.1707m/z	0.77908	0.78291	0.783	0.783
						1960_5.96_231.1015m/z	1.2447	1.2431	1.2429	1.2429
						1962_9.49_567.1862m/z	1.2416	1.2399	1.2397	1.2397
						1963_14.34_661.3220m/z	1.2444	1.2428	1.2426	1.2426
						1974_17.07_643.4537m/z	1.2439	1.2423	1.2421	1.2421
						1975_5.95_403.1499m/z	1.0442	1.0429	1.0428	1.0428
						1979_13.82_818.6158m/z	1.2442	1.2425	1.2424	1.2424
						1980_14.13_513.2223m/z	1.2364	1.2347	1.2346	1.2346
						1981_16.93_707.5046m/z	1.1195	1.1181	1.1183	1.1183
						1982_5.60_421.1504m/z	1.2297	1.2281	1.2279	1.2279
						1983_4.63_341.0869m/z	0.99824	0.99716	0.99716	0.99716
						1987_6.83_311.0399m/z	0.87469	0.88022	0.88014	0.88014
						1989_16.41_707.5031m/z	1.1779	1.1765	1.1763	1.1763
						1990_12.82_253.2171m/z	0.91172	0.91232	0.91233	0.91233
						1996_14.21_537.3278m/z	1.004	1.0028	1.0026	1.0026
						2006_13.32_968.5945m/z	0.58184	0.58754	0.58768	0.58768
						2008_15.43_563.1653m/z	0.76337	0.76739	0.76751	0.76751
						2011_15.47_707.4958m/z	1.1122	1.1108	1.1106	1.1106
						2012_5.96_257.0810m/z	1.24	1.2384	1.2382	1.2382
						2015_17.17_707.5073m/z	1.1835	1.182	1.182	1.182
						2017_11.75_587.2258m/z	1.1857	1.1844	1.1843	1.1843
						2019_5.96_348.0838n	1.0256	1.0243	1.0243	1.0243
						2021_14.45_478.3274m/z	1.1017	1.1006	1.1006	1.1006
						2023_13.80_478.2956m/z	1.2415	1.2398	1.2396	1.2396
						2025_6.67_567.2207m/z	1.1897	1.1882	1.1881	1.1881
						2030_5.96_242.0575m/z	1.0392	1.038	1.038	1.038
						2033_14.16_171.1017m/z	0.70918	0.70917	0.70944	0.70945
						2034_7.06_539.2341m/z	0.816	0.81518	0.81507	0.81507
						2035_17.82_817.5112m/z	0.37077	0.37285	0.37387	0.37387
						2041_11.78_285.2040m/z	1.2447	1.243	1.2428	1.2428
						2042_6.53_172.0393m/z	1.133	1.1322	1.132	1.132
						2047_4.69_153.0179m/z	0.70346	0.70255	0.70282	0.70283
						2048_0.77_323.0278m/z	0.95902	0.95812	0.95835	0.95835
						2051_13.57_323.2218m/z	1.2443	1.2426	1.2425	1.2425
						2055_12.53_676.3657n	1.2087	1.2071	1.2069	1.2069
						2058_4.96_312.0474n	0.8418	0.84698	0.84706	0.84706
						2059_7.28_403.2327m/z	0.68337	0.68567	0.68557	0.68558
						2067_12.93_656.3403m/z	0.87233	0.87931	0.87918	0.87918
						2071_15.23_549.1792m/z	0.80817	0.81137	0.81152	0.81152
						2073_15.19_547.2110m/z	0.79813	0.80143	0.8016	0.80161
						2075_9.22_257.0810m/z	0.58705	0.58654	0.58645	0.58647
						2078_7.71_489.2339m/z	0.88018	0.8793	0.8793	0.8793
						2079_8.79_433.1138m/z	0.55252	0.56584	0.56585	0.56586
						2080_0.70_606.0735m/z	1.2426	1.2409	1.2407	1.2407
						2083_6.19_495.2073m/z	1.1531	1.1521	1.152	1.152
						2084_13.64_583.3137m/z	0.86397	0.8685	0.86839	0.86839
						2085_5.98_491.9984m/z	1.2447	1.243	1.2429	1.2429
						2087_13.13_449.2994m/z	0.29838	0.29809	0.29944	0.29944
						2088_15.15_547.1946m/z	0.77278	0.77654	0.77667	0.77667
						2089_6.07_518.2359n	0.15155	0.15894	0.15893	0.159
						2092_13.64_517.2539m/z	0.57903	0.57834	0.57888	0.57888
						2094_6.53_144.0445m/z	1.1091	1.1082	1.108	1.108
						2096_13.74_568.3516m/z	1.1985	1.197	1.1969	1.1969
						2097_15.74_379.1743m/z	1.1135	1.1122	1.1121	1.1121
						2098_15.29_515.2390m/z	0.5448	0.55947	0.55939	0.55939
						2103_15.34_395.1528m/z	1.0902	1.0893	1.0894	1.0894
						2105_5.78_387.1648m/z	0.93081	0.93102	0.93096	0.93096
						2109_15.83_547.1999m/z	0.98361	0.98621	0.98607	0.98607
						2112_11.95_509.2877m/z	0.16953	0.17478	0.17486	0.17489
						2117_9.38_311.2224m/z	1.0644	1.0632	1.0631	1.0631
						2118_15.95_379.1510m/z	0.26535	0.3076	0.30758	0.30758
						2120_15.15_896.5100m/z	0.70818	0.71282	0.71305	0.71306
						2123_15.14_448.2904m/z	0.78161	0.78061	0.78075	0.78075
						2129_9.99_403.2334m/z	0.77199	0.77149	0.77274	0.77274
						2132_13.73_965.5885m/z	0.23502	0.23716	0.23958	0.23961
						2137_7.58_427.1243m/z	1.0817	1.0805	1.0803	1.0803
						2141_16.49_809.4037m/z	0.90182	0.90136	0.90168	0.90169
						2145_12.46_315.2519m/z	0.77451	0.77503	0.77503	0.77503
						2146_12.01_315.2530m/z	1.2346	1.2332	1.233	1.233
						2147_10.24_489.2695m/z	1.2416	1.24	1.2398	1.2398
						2152_15.24_545.1781m/z	0.82294	0.82603	0.82614	0.82614
						2154_15.27_483.2726m/z	0.86789	0.87088	0.87093	0.87093
						2157_15.75_547.1768m/z	0.79297	0.80125	0.80115	0.80115
						2159_17.80_709.7261m/z	0.19702	0.21873	0.22096	0.22097
						2168_16.54_548.1755m/z	0.75938	0.76347	0.76359	0.76359
						2170_7.32_639.3221m/z	0.351	0.3549	0.35486	0.35488
						2172_7.87_385.1135m/z	1.1985	1.1979	1.1978	1.1978
						2173_5.53_707.2266m/z	0.74372	0.74952	0.74963	0.74963
						2175_8.54_517.1313m/z	1.174	1.1724	1.1723	1.1723
						2178_7.12_449.2025m/z	0.8873	0.88654	0.88645	0.88645
						2180_15.13_896.5066m/z	0.71902	0.72353	0.72373	0.72373
						2184_9.80_391.1967m/z	1.2415	1.2398	1.2396	1.2396
						2190_14.24_492.3084m/z	0.83213	0.83132	0.83237	0.83237
						2191_13.73_809.5332m/z	1.2446	1.2429	1.2427	1.2427
						2193_14.13_707.4911m/z	1.1241	1.1227	1.1227	1.1227
						2194_13.16_968.6379m/z	0.27192	0.27295	0.27587	0.27587
						2195_13.04_450.2977m/z	0.48058	0.49156	0.49176	0.49176
						2196_0.75_781.1954m/z	1.2444	1.2428	1.2426	1.2426
						2199_16.02_545.1805m/z	0.98968	0.98839	0.98825	0.98825
						2203_14.81_361.1454m/z	1.2414	1.2398	1.2396	1.2396
						2204_7.23_776.3038m/z	0.74935	0.75176	0.75187	0.75188
						2206_1.20_346.0552m/z	1.1881	1.1866	1.1864	1.1864
						2208_12.80_900.5361m/z	0.86625	0.86744	0.86752	0.86752
						2211_15.15_917.4877m/z	0.80618	0.80939	0.80953	0.80953
						2213_5.98_195.0803m/z	1.2447	1.243	1.2429	1.2429
						2215_12.77_451.3007m/z	0.85535	0.86002	0.8599	0.8599
						2216_17.78_707.4646m/z	1.171	1.1698	1.1697	1.1697
						2217_13.11_449.3059m/z	0.25523	0.25501	0.25637	0.25637
						2219_7.22_342.0760n	1.2381	1.2365	1.2363	1.2363
						2222_5.96_213.0912m/z	1.2381	1.2365	1.2363	1.2363
						2223_17.74_809.4048m/z	0.79896	0.79952	0.79965	0.79966
						2227_14.02_507.2724m/z	0.97045	0.97304	0.97293	0.97293
						2231_17.13_294.1805m/z	1.1582	1.1566	1.1567	1.1567
						2237_15.80_381.1981m/z	0.99468	0.9971	0.99696	0.99696
						2239_6.08_553.2037m/z	0.60639	0.60956	0.60977	0.60977
						2247_7.15_217.1071m/z	0.91491	0.91654	0.9171	0.9171
						2249_14.80_377.1419m/z	1.2439	1.2422	1.2421	1.2421
						2254_4.82_604.2754m/z	1.2445	1.2428	1.2427	1.2427
						2256_14.64_448.2986m/z	0.86356	0.86383	0.86378	0.86378
						2262_13.04_450.3033m/z	0.29546	0.31198	0.31343	0.31343
						2266_8.13_273.1699m/z	1.1182	1.1178	1.1177	1.1177
						2268_13.59_339.1994m/z	0.81296	0.8119	0.81182	0.81182
						2272_8.72_451.1960m/z	1.2446	1.243	1.2428	1.2428
						2277_6.92_453.2329m/z	0.49057	0.49854	0.49879	0.49881
						2281_4.65_713.2613m/z	0.61321	0.61743	0.61771	0.61772
						2282_10.64_481.2568m/z	0.20558	0.24877	0.24879	0.2488
						2287_14.08_449.2964m/z	0.061606	0.071374	0.082446	0.082461
						2290_0.70_541.1359m/z	0.99091	0.99009	0.98995	0.98995
						2291_11.22_611.2835m/z	0.62013	0.62024	0.62069	0.62069
						2292_15.35_443.3163m/z	0.92639	0.92739	0.92743	0.92743
						2300_8.81_441.1192m/z	1.2447	1.243	1.2429	1.2429
						2305_14.77_707.4990m/z	0.67713	0.67642	0.67691	0.67691
						2307_15.26_309.1732m/z	1.2443	1.2426	1.2425	1.2425
						2311_14.67_253.2166m/z	1.1538	1.154	1.1538	1.1538
						2312_0.54_174.9551m/z	1.1231	1.1224	1.1222	1.1222
						2315_15.25_707.4919m/z	1.1183	1.1171	1.117	1.117
						2318_16.02_807.3960m/z	0.60068	0.60207	0.6022	0.6022
						2320_13.10_596.2915m/z	1.013	1.0132	1.0133	1.0133
						2327_15.54_447.2538m/z	0.125	0.20231	0.20241	0.20242
						2329_11.96_211.1333m/z	0.85394	0.85296	0.8539	0.8539
						2331_0.70_665.2125m/z	1.0769	1.076	1.0758	1.0758
						2332_17.87_435.2516m/z	1.2337	1.232	1.2319	1.2319
						2341_14.32_351.2223m/z	0.67304	0.67834	0.67852	0.67853
						2342_7.95_120.9955m/z	0.93505	0.93419	0.93406	0.93406
						2343_15.71_707.4966m/z	1.1667	1.1651	1.1653	1.1653
						2344_6.07_347.1160m/z	0.61516	0.61527	0.61518	0.61519
						2345_7.31_426.1887n	1.2304	1.2288	1.2286	1.2286
						2359_12.88_635.2587m/z	1.119	1.1178	1.1177	1.1177
						2362_13.99_445.2356m/z	0.8368	0.84194	0.84191	0.84191
						2364_11.78_449.2314m/z	0.74484	0.74406	0.74456	0.74457
						2365_16.36_409.2046m/z	1.2429	1.2412	1.2411	1.2411
						2366_16.22_657.4478m/z	0.7962	0.79714	0.79736	0.79737
						2374_16.65_447.2854m/z	0.70176	0.70743	0.70804	0.70804
						2382_13.73_566.3474m/z	1.2125	1.2109	1.2108	1.2108
						2384_5.96_185.0962m/z	1.1288	1.1273	1.1276	1.1276
						2386_15.78_353.1996m/z	1.2323	1.2308	1.2306	1.2306
						2388_12.82_449.2681m/z	0.89279	0.89781	0.8977	0.89769
						2389_11.34_578.3080m/z	1.1821	1.1805	1.1804	1.1804
						2391_15.46_548.2074m/z	0.85822	0.86088	0.86093	0.86093
						2392_14.24_833.5540m/z	0.11556	0.11575	0.12696	0.12696
						2394_14.57_483.2728m/z	1.1123	1.1113	1.1112	1.1112
						2395_12.80_450.4588m/z	1.0019	1.0029	1.0032	1.0032
						2397_12.93_463.2463m/z	0.529	0.5285	0.5285	0.52851
						2400_13.71_994.6169m/z	1.1038	1.1035	1.1035	1.1035
						2402_15.84_545.1866m/z	0.70054	0.71238	0.7123	0.7123
						2404_13.54_583.3156m/z	0.78693	0.79216	0.7921	0.7921
						2405_12.65_255.2322m/z	0.51399	0.51704	0.51738	0.51739
						2406_13.11_953.5612m/z	0.85112	0.8506	0.85048	0.85048
						2407_11.37_331.2481m/z	0.22828	0.22829	0.23011	0.23013
						2408_8.54_646.2710m/z	0.93775	0.93861	0.93868	0.93867
						2410_13.18_968.5951m/z	0.28293	0.28337	0.28534	0.28535
						2411_7.18_589.1767m/z	1.0741	1.0729	1.0727	1.0727
						2418_13.87_522.2911m/z	1.0814	1.0799	1.0798	1.0798
						2421_14.12_475.2466m/z	1.1595	1.159	1.1589	1.1589
						2429_14.20_533.1606m/z	0.59655	0.60486	0.60478	0.60478
						2431_6.73_179.0338m/z	1.2447	1.243	1.2428	1.2428
						2437_13.03_993.6335m/z	0.89052	0.89049	0.89042	0.89042
						2438_10.73_209.0446m/z	0.87064	0.87692	0.8768	0.8768
						2439_15.74_809.4271m/z	0.99081	0.99323	0.99308	0.99308
						2442_7.12_387.1593m/z	1.1606	1.1594	1.1593	1.1593
						2444_12.01_495.2717m/z	0.6037	0.60294	0.60305	0.60305
						2445_15.25_545.1858m/z	0.8435	0.84636	0.84643	0.84643
						2447_5.84_135.0445m/z	1.2191	1.2174	1.2173	1.2173
						2449_12.88_449.2681m/z	0.92216	0.92597	0.92584	0.92584
						2456_7.99_209.1170m/z	0.8271	0.82904	0.8292	0.82921
						2461_12.94_449.2664m/z	0.81622	0.82038	0.82047	0.82047
						2466_14.39_351.2199m/z	0.37497	0.39342	0.39341	0.39342
						2467_13.97_769.4987m/z	0.34416	0.36074	0.36188	0.36189
						2470_8.64_873.9100m/z	0.32445	0.33954	0.34001	0.34002
						2472_17.87_435.2546m/z	0.9622	0.96183	0.96171	0.96172
						2476_12.99_900.5357m/z	0.914	0.91699	0.91686	0.91686
						2477_16.62_657.4466m/z	0.87575	0.87819	0.87825	0.87825
						2479_17.27_681.4424m/z	1.1969	1.1953	1.1952	1.1952
						2482_6.44_186.1125m/z	1.234	1.2324	1.2323	1.2323
						2483_5.81_561.2237m/z	1.2447	1.243	1.2429	1.2429
						2485_13.32_968.6253m/z	0.56735	0.57347	0.57362	0.57362
						2486_7.38_241.0858m/z	1.2446	1.243	1.2428	1.2428
						2493_5.71_519.2423m/z	0.61191	0.61278	0.61348	0.61349
						2495_10.18_431.2285m/z	0.99487	0.99503	0.99489	0.99489
						2498_5.96_697.1668m/z	1.2445	1.2429	1.2427	1.2427
						2500_13.96_833.5508m/z	1.0744	1.0754	1.0752	1.0752
						2501_15.50_547.2100m/z	0.71898	0.72927	0.72919	0.72919
						2504_5.61_475.1371m/z	1.2135	1.212	1.2118	1.2118
						2505_13.04_281.2483m/z	0.32446	0.32444	0.32564	0.32564
						2506_5.62_487.1717m/z	1.2373	1.2357	1.2355	1.2355
						2512_16.04_395.1878m/z	0.99156	0.99403	0.99388	0.99388
						2528_17.76_325.1836m/z	1.2031	1.2015	1.2013	1.2013
						2529_9.02_680.2934m/z	1.2374	1.2359	1.2357	1.2357
						2531_4.41_108.0195m/z	0.56445	0.56471	0.56465	0.56466
						2534_16.87_710.5206m/z	0.96182	0.96055	0.96057	0.96057
						2536_13.07_291.1958m/z	1.1136	1.1121	1.1119	1.1119
						2540_13.86_833.5561m/z	0.68489	0.68781	0.68793	0.68793
						2547_16.75_681.4437m/z	1.1364	1.1349	1.1347	1.1347
						2550_13.16_542.2484m/z	1.2333	1.2317	1.2316	1.2316
						2554_14.13_277.2170m/z	0.56185	0.57357	0.57373	0.57373
						2555_13.70_529.3011m/z	1.2066	1.2051	1.205	1.205
						2557_12.82_469.1878m/z	0.73109	0.74153	0.74142	0.74142
						2558_15.76_281.2465m/z	0.74398	0.74394	0.74415	0.74415
						2567_17.65_707.5025m/z	1.1275	1.1261	1.1264	1.1264
						2568_1.64_151.0249m/z	0.99666	0.99642	0.99627	0.99627
						2570_5.91_431.1526m/z	0.68645	0.68558	0.68558	0.68559
						2573_16.03_381.1721m/z	0.99626	0.99862	0.99848	0.99847
						2574_8.66_329.1057m/z	0.10461	0.10784	0.10804	0.1082
						2575_10.44_627.2994m/z	1.182	1.1804	1.1802	1.1802
						2579_7.37_457.1327m/z	1.2128	1.2112	1.2111	1.2111
						2584_17.33_821.5388m/z	1.2359	1.2343	1.2342	1.2342
						2585_14.97_429.3369m/z	1.239	1.2374	1.2372	1.2372
						2587_16.78_339.1993m/z	0.66912	0.67356	0.67398	0.67398
						2590_15.26_312.1711m/z	1.2369	1.2353	1.2351	1.2351
						2591_17.89_833.7813m/z	0.29558	0.296	0.29731	0.29731
						2593_14.19_507.3076m/z	0.81415	0.81682	0.81671	0.81672
						2594_0.76_275.0207m/z	1.1712	1.1697	1.1696	1.1696
						2598_9.58_303.2170m/z	1.2441	1.2425	1.2423	1.2423
						2600_8.85_533.2959m/z	1.0079	1.0077	1.0076	1.0076
						2602_16.03_441.2522m/z	1.2083	1.2067	1.2066	1.2066
						2603_5.94_269.1021m/z	0.96477	0.96397	0.96382	0.96383
						2604_13.15_504.3092m/z	0.17478	0.18359	0.18592	0.18597
						2606_13.98_227.2011m/z	0.88189	0.8843	0.88434	0.88434
						2607_14.29_433.2356m/z	0.78478	0.78834	0.78834	0.78834
						2611_17.87_769.4989m/z	0.56268	0.56455	0.56488	0.56488
						2614_6.03_255.0865m/z	1.2175	1.2159	1.2158	1.2158
						2615_0.71_527.1377m/z	0.41545	0.41767	0.41762	0.41763
						2618_12.97_450.3011m/z	0.7442	0.75171	0.75164	0.75164
						2620_0.70_539.1376m/z	1.0237	1.0228	1.0226	1.0226
						2623_10.78_833.5586m/z	0.84706	0.85125	0.85113	0.85113
						2625_13.12_995.6077m/z	0.45276	0.45229	0.45255	0.45257
						2626_17.84_267.2313m/z	0.90831	0.91022	0.9103	0.9103
						2627_16.79_709.7260m/z	0.13812	0.15665	0.1591	0.15912
						2635_15.26_479.0838m/z	1.2444	1.2428	1.2426	1.2426
						2638_14.81_409.2306m/z	0.19297	0.19328	0.19683	0.19683
						2639_15.48_548.2132m/z	0.89359	0.89605	0.896	0.896
						2642_12.95_339.1993m/z	1.1917	1.1901	1.1901	1.1901
						2648_14.62_253.2167m/z	1.1621	1.1615	1.1615	1.1615
						2656_14.59_521.1605m/z	0.95907	0.96047	0.96048	0.96048
						2658_6.15_243.1704m/z	0.66421	0.66779	0.66793	0.66793
						2659_12.71_479.2410m/z	1.2235	1.222	1.2219	1.2219
						2660_6.56_531.1136m/z	1.2445	1.2429	1.2427	1.2427
						2661_15.84_809.3926m/z	0.6731	0.67305	0.67338	0.67338
						2662_13.24_280.1116m/z	0.66157	0.66209	0.66426	0.66427
						2663_15.45_547.1765m/z	0.89476	0.90019	0.90008	0.90008
						2665_9.44_607.3320m/z	1.1288	1.1275	1.1274	1.1274
						2666_8.77_581.3156m/z	1.0887	1.0878	1.0878	1.0878
						2667_7.49_503.2500m/z	0.77552	0.77492	0.77481	0.77482
						2668_15.08_547.2280m/z	0.86375	0.86634	0.8664	0.8664
						2674_15.84_809.4094m/z	0.70998	0.70998	0.71017	0.71018
						2675_16.02_547.1765m/z	0.9414	0.94164	0.94153	0.94153
						2686_15.06_917.5223m/z	1.0034	1.0023	1.0028	1.0028
						2687_13.23_549.1910m/z	0.34537	0.34737	0.34885	0.34887
						2692_9.48_349.1869m/z	1.24	1.2384	1.2382	1.2382
						2695_14.77_436.1919m/z	1.2444	1.2427	1.2425	1.2425
						2696_15.90_448.2874m/z	0.34888	0.38072	0.3819	0.3819
						2700_13.38_969.5901m/z	0.61771	0.62201	0.62219	0.62219
						2701_15.53_707.5067m/z	1.1562	1.1553	1.1551	1.1551
						2702_17.41_681.4444m/z	1.1466	1.145	1.1449	1.1449
						2704_16.75_447.2862m/z	0.83304	0.83638	0.8365	0.8365
						2705_7.92_654.2750m/z	1.1295	1.1282	1.1282	1.1282
						2706_12.05_501.3072m/z	1.2382	1.2365	1.2363	1.2363
						2707_6.08_466.2292m/z	0.77645	0.78034	0.78027	0.78027
						2711_12.26_385.3069m/z	1.1128	1.113	1.1129	1.1129
						2713_8.58_646.2759m/z	1.0565	1.0554	1.0555	1.0555
						2717_4.78_261.0065m/z	1.12	1.1187	1.1186	1.1186
						2721_16.59_681.4442m/z	1.2167	1.2151	1.215	1.215
						2723_13.91_438.2995m/z	1.1653	1.1642	1.164	1.164
						2724_12.53_313.2376m/z	1.0887	1.0876	1.0875	1.0875
						2725_8.02_203.1281m/z	1.0499	1.049	1.0488	1.0488
						2727_13.31_983.6109m/z	1.2445	1.2429	1.2427	1.2427
						2728_7.02_511.1841m/z	1.0941	1.0927	1.093	1.093
						2730_13.65_661.2720m/z	0.75247	0.75263	0.75304	0.75304
						2733_15.73_475.3428m/z	0.2714	0.2813	0.28425	0.28426
						2735_7.35_447.0925m/z	1.1304	1.1304	1.1302	1.1302
						2737_14.46_568.3606m/z	0.94164	0.94098	0.94098	0.94098
						2743_14.26_867.4766m/z	0.61571	0.62714	0.62718	0.62718
						2744_6.02_573.2514m/z	0.9343	0.93528	0.93533	0.93533
						2753_12.90_469.1891m/z	1.0135	1.0138	1.0138	1.0138
						2754_14.04_408.2750m/z	1.2446	1.2429	1.2427	1.2427
						2755_6.56_593.1511m/z	1.2441	1.2425	1.2423	1.2423
						2761_14.90_448.2891m/z	0.96572	0.96502	0.96493	0.96493
						2766_8.13_515.1191m/z	1.0979	1.097	1.0973	1.0973
						2767_14.92_547.1765m/z	1.0499	1.0492	1.0496	1.0495
						2771_6.36_471.1868m/z	1.232	1.2303	1.2301	1.2301
						2772_17.84_503.2395m/z	1.2447	1.243	1.2429	1.2429
						2774_7.07_347.1160m/z	0.89295	0.89223	0.8921	0.89211
						2778_14.11_833.5566m/z	0.97655	0.9762	0.97654	0.97654
						2783_14.61_833.5533m/z	0.6884	0.68749	0.68883	0.68883
						2789_5.29_137.0237m/z	1.1337	1.1331	1.133	1.133
						2790_4.52_545.2208m/z	0.74444	0.74714	0.74722	0.74722
						2796_15.66_657.4461m/z	0.55832	0.55768	0.55885	0.55886
						2798_8.47_541.1921m/z	0.020945	0.036843	0.036845	0.037159
						2800_14.74_833.5580m/z	0.31482	0.31917	0.32303	0.32303
						2802_12.49_411.3195m/z	1.1298	1.1297	1.1296	1.1296
						2815_6.02_387.1655m/z	0.95966	0.95902	0.95889	0.95889
						2818_7.88_217.1070m/z	0.34466	0.3568	0.35686	0.35688
						2824_13.42_481.2948m/z	1.0944	1.0945	1.0943	1.0943
						2825_14.34_833.5599m/z	0.41139	0.41091	0.41265	0.41265
						2827_7.23_523.2191m/z	1.0349	1.0341	1.0344	1.0344
						2842_14.71_448.2902m/z	1.1847	1.1835	1.1833	1.1833
						2847_4.79_385.0764m/z	0.99426	0.99499	0.99533	0.99533
						2850_7.25_479.2120m/z	1.0534	1.0521	1.052	1.052
						2851_9.94_712.3845m/z	0.63485	0.6401	0.64045	0.64045
						2855_5.60_221.1038n	1.1931	1.1919	1.1917	1.1917
						2859_9.43_456.1813m/z	1.0557	1.0557	1.0557	1.0557
						2860_6.90_451.0861m/z	1.0908	1.0894	1.0894	1.0894
						2863_5.95_401.1447m/z	0.34802	0.34843	0.34849	0.34852
						2865_12.04_436.2562m/z	0.55921	0.56566	0.56579	0.56579
						2867_15.83_809.4036m/z	0.74769	0.74726	0.74848	0.74848
						2868_15.27_448.2945m/z	0.62042	0.62961	0.63015	0.63015
						2871_9.94_429.1571m/z	0.4326	0.444	0.44469	0.44469
						2874_12.58_989.6107m/z	0.66604	0.66515	0.66561	0.66561
						2875_7.73_775.2630m/z	1.1366	1.1355	1.1353	1.1353
						2878_9.22_213.0912m/z	0.40803	0.40761	0.40762	0.40764
						2881_17.87_833.5624m/z	1.0628	1.0614	1.0613	1.0613
						2889_4.48_296.0993m/z	0.99285	0.9927	0.99258	0.99258
						2890_14.81_375.1465m/z	1.2428	1.2412	1.241	1.241
						2891_10.53_466.2575m/z	0.99496	0.99577	0.99626	0.99626
						2894_8.97_439.1030m/z	1.2447	1.2431	1.2429	1.2429
						2895_7.10_243.1021m/z	1.2295	1.2279	1.2278	1.2278
						2904_16.75_709.5345m/z	1.1001	1.099	1.0993	1.0993
						2905_17.76_293.1785m/z	1.2158	1.2142	1.2141	1.2141
						2908_6.44_125.0961m/z	0.98995	0.98883	0.98898	0.98898
						2914_14.31_507.3072m/z	1.0268	1.0257	1.0259	1.0259
						2916_14.96_707.5063m/z	1.0875	1.0862	1.0863	1.0863
						2920_7.20_261.1330m/z	1.2445	1.2429	1.2427	1.2427
						2921_13.27_926.5470m/z	0.23358	0.24726	0.25036	0.25037
						2924_5.85_263.1365m/z	0.90081	0.90278	0.90281	0.90281
						2925_16.47_209.0449m/z	1.0688	1.0698	1.0696	1.0696
						2931_5.45_490.1954m/z	0.93397	0.93492	0.93498	0.93498
						2933_12.36_255.2318m/z	0.13378	0.13764	0.14047	0.14048
						2935_15.20_709.5253m/z	0.3655	0.36937	0.36947	0.36949
						2941_9.48_482.2517m/z	1.2447	1.243	1.2429	1.2429
						2949_7.08_345.1541m/z	1.0501	1.0502	1.05	1.05
						2950_13.37_251.2033m/z	1.0403	1.0406	1.0405	1.0405
						2953_17.58_695.4629m/z	0.83679	0.8362	0.83609	0.83609
						2954_13.88_478.2939m/z	1.1296	1.1293	1.1291	1.1291
						2955_0.71_185.0211m/z	0.39343	0.39614	0.39608	0.3961
						2963_13.75_818.5898m/z	1.2228	1.2212	1.2211	1.2211
						2966_12.78_923.5167m/z	1.0754	1.0763	1.0761	1.0761
						2972_13.41_520.2678m/z	0.57113	0.57905	0.57913	0.57913
						2974_16.02_591.4626m/z	1.2446	1.243	1.2428	1.2428
						2975_12.45_255.2346m/z	0.70457	0.70581	0.70603	0.70603
						2976_17.82_709.5321m/z	1.0797	1.0788	1.0793	1.0793
						2982_15.10_710.5231m/z	0.46156	0.46391	0.46447	0.46448
						2985_7.03_511.1798m/z	1.044	1.0426	1.0426	1.0426
						2993_14.97_226.2289n	1.2037	1.2022	1.202	1.202
						2996_13.49_549.1929m/z	0.60082	0.60589	0.60599	0.60599
						2997_17.66_681.4421m/z	1.1783	1.1767	1.1767	1.1767
						2999_17.87_833.5164m/z	0.78367	0.78475	0.785	0.785
						3000_14.57_409.2358m/z	1.1524	1.1511	1.151	1.151
						3002_16.01_809.4460m/z	0.69411	0.69524	0.69535	0.69536
						3005_15.79_709.5206m/z	0.98076	0.98126	0.98155	0.98155
						3007_17.78_709.4798m/z	0.93106	0.93112	0.93124	0.93124
						3008_14.86_709.5195m/z	0.76324	0.76409	0.76412	0.76412
						3014_10.44_213.0910m/z	0.977	0.97569	0.97571	0.97571
						3017_15.47_707.5047m/z	1.2432	1.2415	1.2413	1.2413
						3022_9.63_421.2432m/z	0.90257	0.90202	0.90201	0.90201
						3024_9.61_513.2475m/z	1.0303	1.0314	1.0317	1.0317
						3034_13.89_508.3054m/z	1.2438	1.2421	1.2419	1.2419
						3035_5.33_444.1990n	0.68147	0.68126	0.68116	0.68117
						3037_9.49_461.2390m/z	1.2144	1.2129	1.2127	1.2127
						3038_7.63_517.1256m/z	1.1915	1.1908	1.1906	1.1906
						3041_17.81_839.4929m/z	0.81471	0.81923	0.81922	0.81922
						3042_8.60_467.1548m/z	1.1953	1.1946	1.1945	1.1945
						3043_11.60_611.2831m/z	0.39353	0.39496	0.39516	0.39518
						3050_0.71_185.0208m/z	0.54164	0.54286	0.54278	0.54279
						3052_13.11_926.5530m/z	0.44821	0.44827	0.44907	0.44907
						3056_12.04_463.2464m/z	0.21197	0.21176	0.21248	0.21252
						3058_13.70_397.1676m/z	1.1384	1.1378	1.1377	1.1377
						3060_16.94_709.5279m/z	0.75577	0.75612	0.7561	0.75611
						3061_17.80_657.4473m/z	0.84058	0.84508	0.84519	0.84519
						3063_8.86_347.1703m/z	1.2222	1.2207	1.2205	1.2205
						3064_10.44_257.0811m/z	1.1291	1.1276	1.1278	1.1278
						3066_5.61_440.1678n	1.2407	1.2391	1.2389	1.2389
						3069_14.80_253.2167m/z	0.22892	0.26307	0.26502	0.26502
						3074_15.57_708.4918m/z	1.0647	1.064	1.0638	1.0638
						3077_15.09_305.2105m/z	1.2433	1.2417	1.2415	1.2415
						3079_12.29_251.2010m/z	1.1191	1.1192	1.119	1.119
						3080_7.89_431.0984m/z	1.1458	1.1444	1.1445	1.1445
						3084_12.99_452.2734m/z	1.0042	1.0065	1.0064	1.0064
						3086_16.70_709.4812m/z	0.13767	0.1848	0.1863	0.1863
						3088_15.52_809.4046m/z	0.85121	0.85129	0.85127	0.85127
						3091_17.86_609.2118m/z	1.2446	1.243	1.2428	1.2428
						3094_13.88_607.1952m/z	1.2446	1.243	1.2428	1.2428
						3098_13.13_564.3301m/z	0.53598	0.54196	0.54249	0.5425
						3100_14.29_597.3381m/z	0.19658	0.19655	0.20482	0.20483
						3102_5.30_367.1602m/z	0.9359	0.9352	0.93508	0.93508
						3104_12.77_253.2178m/z	0.89625	0.90231	0.90219	0.90219
						3108_6.49_424.1724n	1.2392	1.2376	1.2374	1.2374
						3114_12.82_943.5781m/z	1.2447	1.2431	1.2429	1.2429
						3117_14.57_714.5487m/z	1.2271	1.2256	1.2255	1.2255
						3121_13.70_297.4013m/z	1.2447	1.243	1.2428	1.2428
						3122_7.25_556.2993m/z	0.73719	0.7404	0.74064	0.74064
						3131_0.66_317.0539m/z	0.682	0.68208	0.68206	0.68206
						3134_13.98_297.1521m/z	1.2346	1.233	1.2328	1.2328
						3142_13.18_596.3327m/z	1.0271	1.0264	1.0265	1.0265
						3145_12.33_255.2325m/z	0.56187	0.56873	0.56913	0.56913
						3151_13.36_983.6014m/z	1.2442	1.2425	1.2424	1.2424
						3153_11.97_580.3252m/z	0.65694	0.65704	0.65737	0.65738
						3155_10.06_453.2254m/z	1.2447	1.243	1.2429	1.2429
						3157_6.72_469.2072m/z	1.2185	1.2169	1.2168	1.2168
						3158_17.84_280.1101m/z	0.63171	0.63233	0.63507	0.63507
						3167_4.79_380.1555m/z	0.67191	0.67128	0.67119	0.6712
						3174_4.70_397.1710m/z	1.0129	1.0129	1.0127	1.0127
						3176_13.65_393.1370m/z	0.922	0.92086	0.9216	0.9216
						3180_14.93_448.2887m/z	1.0748	1.0748	1.0747	1.0747
						3189_15.33_509.2873m/z	1.2439	1.2423	1.2421	1.2421
						3195_14.29_399.1842m/z	1.2447	1.243	1.2429	1.2429
						3200_15.42_509.2889m/z	1.2442	1.2426	1.2424	1.2424
						3202_6.67_492.0924m/z	1.2116	1.2101	1.2099	1.2099
						3211_1.94_216.9802m/z	0.97879	0.98113	0.98099	0.98099
						3216_13.62_470.2612m/z	1.0861	1.0848	1.085	1.085
						3218_14.26_889.4544m/z	0.98483	0.9873	0.98716	0.98716
						3226_5.95_739.2071m/z	1.2437	1.242	1.2419	1.2419
						3228_12.23_449.2962m/z	0.57651	0.58221	0.58237	0.58237
						3229_12.82_901.5620m/z	1.1639	1.1632	1.1631	1.1631
						3231_9.95_229.1435m/z	0.24742	0.27295	0.27334	0.27335
						3236_6.59_464.1697m/z	0.84233	0.84124	0.84144	0.84144
						3243_17.28_709.4825m/z	0.41635	0.43009	0.43125	0.43125
						3247_14.72_447.3714m/z	1.2446	1.2429	1.2427	1.2427
						3259_12.68_450.3016m/z	0.86269	0.86703	0.86691	0.86691
						3262_4.46_340.1254m/z	1.2266	1.225	1.2248	1.2248
						3265_13.33_481.3001m/z	1.244	1.2423	1.2422	1.2422
						3276_16.53_431.0968m/z	1.2447	1.2431	1.2429	1.2429
						3278_14.81_917.4891m/z	1.2447	1.2431	1.2429	1.2429
						3279_14.93_545.1803m/z	1.2447	1.2431	1.2429	1.2429
						3304_14.57_241.2156m/z	1.2447	1.243	1.2429	1.2429
						3317_14.98_447.2556m/z	1.2447	1.2431	1.2429	1.2429
						3326_13.97_249.2215m/z	1.2447	1.243	1.2429	1.2429
						3329_16.49_753.3719m/z	1.2447	1.243	1.2429	1.2429
						3348_14.11_407.0444m/z	1.2447	1.243	1.2429	1.2429
						3352_13.11_695.2125m/z	1.2446	1.2429	1.2427	1.2427
						3358_14.29_621.5048m/z	1.2445	1.2429	1.2427	1.2427
						3364_14.22_597.5290m/z	1.2446	1.243	1.2428	1.2428
						3369_15.53_509.2927m/z	1.2446	1.243	1.2428	1.2428
						3376_14.11_941.5147m/z	1.2446	1.2429	1.2427	1.2427
						3391_12.11_255.2325m/z	0.58011	0.58573	0.58589	0.58589
						3395_13.64_481.2971m/z	1.1642	1.163	1.1629	1.1629
						3410_11.99_520.3040m/z	0.90097	0.90059	0.90058	0.90058
						3414_15.73_509.2885m/z	1.2444	1.2428	1.2426	1.2426
						3416_14.56_869.4910m/z	1.2444	1.2427	1.2426	1.2426
						3417_14.57_241.2166m/z	1.2446	1.243	1.2428	1.2428
						3418_14.19_597.3480m/z	1.2446	1.243	1.2428	1.2428
						3420_13.66_679.3818m/z	0.68072	0.6836	0.68439	0.6844
						3441_14.56_483.2743m/z	1.2444	1.2428	1.2426	1.2426
						3452_14.88_447.2541m/z	1.2441	1.2425	1.2423	1.2423
						3453_12.01_760.3427m/z	1.2444	1.2428	1.2426	1.2426
						3464_13.09_595.4254m/z	1.2443	1.2427	1.2425	1.2425
						3469_14.29_495.3013m/z	1.2445	1.2429	1.2427	1.2427
						3470_13.91_916.5626m/z	1.2445	1.2428	1.2427	1.2427
						3473_14.25_665.2855m/z	1.2445	1.2428	1.2427	1.2427
						3489_14.13_597.3449m/z	1.2445	1.2428	1.2426	1.2426
						3496_17.07_435.2510m/z	1.2443	1.2426	1.2425	1.2425
						3497_12.90_241.2156m/z	1.2439	1.2423	1.2421	1.2421
						3498_8.06_531.2565m/z	1.2444	1.2428	1.2426	1.2426
						3515_14.30_253.2163m/z	1.2442	1.2425	1.2423	1.2423
						3518_12.64_966.5732m/z	0.60222	0.60711	0.60727	0.60727
						3521_17.73_709.5295m/z	1.0312	1.03	1.0298	1.0298
						3524_12.99_788.4990m/z	1.2444	1.2428	1.2426	1.2426
						3526_13.11_549.1878m/z	0.61291	0.61759	0.6177	0.6177
						3531_14.40_495.3018m/z	1.2443	1.2427	1.2425	1.2425
						3534_17.51_681.4367m/z	1.1532	1.1517	1.1517	1.1517
						3536_12.04_281.2483m/z	0.58058	0.58629	0.5864	0.5864
						3537_13.90_227.2009m/z	1.2443	1.2426	1.2424	1.2424
						3543_6.49_586.1956m/z	0.94586	0.94459	0.94464	0.94463
						3562_14.35_495.2990m/z	1.2442	1.2425	1.2424	1.2424
						3571_6.89_567.2642m/z	0.52341	0.52332	0.52325	0.52327
						3572_5.51_492.1033m/z	1.2438	1.2422	1.242	1.242
						3573_12.11_383.1756m/z	1.2444	1.2427	1.2426	1.2426
						3581_13.10_596.3270m/z	1.2439	1.2422	1.242	1.242
						3583_15.15_709.5183m/z	0.18625	0.18613	0.18623	0.18626
						3589_14.08_552.3623m/z	1.2442	1.2426	1.2424	1.2424
						3590_12.67_899.5396m/z	0.55948	0.56591	0.56607	0.56607
						3591_13.08_596.0737m/z	1.2439	1.2422	1.242	1.242
						3595_14.53_481.2568m/z	1.0682	1.0677	1.0677	1.0677
						3599_15.79_99.9252m/z	1.0679	1.0683	1.0682	1.0682
						3609_15.53_309.1733m/z	1.0571	1.0584	1.0583	1.0583
						3610_15.12_709.5231m/z	0.034829	0.059101	0.06252	0.062582
						3612_14.52_843.4759m/z	1.2437	1.2421	1.2419	1.2419
						3628_13.69_297.7365m/z	1.2441	1.2424	1.2422	1.2422
						3640_13.69_255.2313m/z	0.086423	0.087151	0.088694	0.088731
						3642_14.86_707.5025m/z	0.92691	0.92581	0.92605	0.92605
						3649_11.76_483.2718m/z	0.25642	0.26026	0.26347	0.2635
						3654_14.61_869.4969m/z	1.2432	1.2416	1.2414	1.2414
						3658_6.64_623.1592m/z	1.2433	1.2417	1.2415	1.2415
						3673_6.89_451.2170m/z	0.82832	0.82898	0.82906	0.82906
						3675_12.79_921.5187m/z	0.55447	0.56109	0.56125	0.56125
						3678_13.08_595.9022m/z	1.2429	1.2412	1.2411	1.2411
						3692_13.87_986.5628m/z	1.2436	1.242	1.2418	1.2418
						3700_14.98_709.5204m/z	0.7557	0.75497	0.7551	0.7551
						3701_16.13_710.5244m/z	1.1577	1.1565	1.1563	1.1563
						3707_17.55_709.5230m/z	1.1913	1.1897	1.1896	1.1896
						3708_14.57_447.2512m/z	1.2409	1.2392	1.239	1.239
						3709_12.78_635.2597m/z	1.2431	1.2415	1.2413	1.2413
						3710_17.29_663.3471m/z	0.95509	0.95798	0.95796	0.95796
						3719_14.54_571.3186m/z	0.88509	0.88409	0.88493	0.88492
						3720_6.34_777.3090m/z	1.2446	1.243	1.2428	1.2428
						3722_12.89_888.5340m/z	1.2413	1.2397	1.2395	1.2395
						3723_6.88_428.2042n	1.2006	1.1991	1.1989	1.1989
						3724_10.02_391.1968m/z	1.2411	1.2395	1.2393	1.2393
						3733_5.37_433.1611m/z	0.83441	0.83727	0.83725	0.83725
						3739_17.27_709.5234m/z	1.1197	1.1183	1.1185	1.1185
						3741_12.89_538.1837m/z	1.2426	1.241	1.2408	1.2408
						3743_5.02_353.0872m/z	0.56875	0.57655	0.57755	0.57755
						3744_12.85_921.5220m/z	0.5408	0.54794	0.54811	0.54811
						3747_12.94_921.5187m/z	0.54021	0.5474	0.54755	0.54755
						3752_6.49_277.1552m/z	0.79698	0.79884	0.79882	0.79882
						3753_16.46_514.4249m/z	0.7793	0.77826	0.77817	0.77817
						3760_16.71_709.4798m/z	0.83595	0.83548	0.8355	0.8355
						3762_13.99_279.1037m/z	0.74754	0.74709	0.74765	0.74765
						3768_6.69_429.1553m/z	1.2135	1.2118	1.2117	1.2117
						3772_2.00_170.9749m/z	0.97266	0.97482	0.97468	0.97468
						3778_4.37_479.0898m/z	1.2326	1.231	1.2308	1.2308
						3787_2.02_137.0236m/z	0.97668	0.97889	0.97874	0.97874
						3788_0.69_693.2098m/z	1.2438	1.2422	1.242	1.242
						3790_12.60_899.5367m/z	0.54167	0.54868	0.54887	0.54887
						3800_6.24_609.1463m/z	1.2421	1.2405	1.2403	1.2403
						3803_12.69_921.5170m/z	0.54064	0.54776	0.54792	0.54792
						3808_15.06_709.5231m/z	0.60995	0.60918	0.60909	0.6091
						3809_16.12_681.4423m/z	1.1847	1.1834	1.1833	1.1833
						3812_16.64_710.2417m/z	0.8995	0.90345	0.90332	0.90332
						3815_8.98_991.3778m/z	1.2445	1.2428	1.2427	1.2427
						3817_16.68_709.5249m/z	1.1551	1.1537	1.1536	1.1536
						3818_7.83_555.1711m/z	1.051	1.0498	1.0501	1.0501
						3820_14.52_279.2323m/z	0.82984	0.83034	0.83024	0.83024
						3821_9.07_535.3111m/z	1.136	1.1345	1.1344	1.1344
						3823_5.96_500.0617m/z	1.0146	1.0133	1.0131	1.0131
						3825_8.40_523.1811m/z	1.2398	1.2382	1.238	1.238
						3827_13.00_787.5059m/z	1.2438	1.2421	1.242	1.242
						3828_17.47_709.5213m/z	1.1312	1.1299	1.1297	1.1297
						3832_10.96_185.1171m/z	0.92165	0.92042	0.92029	0.9203
						3833_12.16_287.2221m/z	1.0124	1.0132	1.0132	1.0132
						3836_15.30_447.2908m/z	0.63152	0.64233	0.64235	0.64235
						3842_12.89_899.5375m/z	0.57217	0.57822	0.57835	0.57835
						3843_6.94_513.1960m/z	1.2272	1.2256	1.2254	1.2254
						3849_12.97_921.5165m/z	0.52994	0.53745	0.53763	0.53763
						3852_10.23_484.2670m/z	1.2447	1.243	1.2428	1.2428
						3853_6.44_405.1755m/z	1.2426	1.2409	1.2408	1.2408
						3857_14.76_709.5232m/z	0.60675	0.6071	0.60728	0.60728
						3861_11.86_449.2689m/z	0.56449	0.57053	0.57072	0.57072
						3871_5.99_528.1888m/z	1.223	1.2214	1.2213	1.2213
						3872_15.43_280.2364m/z	0.077614	0.16816	0.16852	0.16852
						3873_14.67_710.5230m/z	0.41766	0.41772	0.41766	0.41766
						3875_10.13_629.2928m/z	0.15538	0.16075	0.16313	0.16317
						3880_12.68_435.3334m/z	1.2443	1.2426	1.2424	1.2424
						3891_17.20_709.5242m/z	1.197	1.1955	1.1954	1.1954
						3892_8.87_493.3008m/z	1.1824	1.1813	1.1811	1.1811
						3896_6.61_119.0493m/z	0.79608	0.79938	0.79927	0.79927
						3897_4.68_339.0699m/z	1.2326	1.2311	1.2309	1.2309
						3900_14.93_896.5053m/z	1.244	1.2424	1.2422	1.2422
						3901_14.61_483.2759m/z	1.238	1.2364	1.2362	1.2362
						3902_6.93_529.2636m/z	0.10222	0.12059	0.12067	0.12073
						3904_15.72_530.1726m/z	1.2413	1.2397	1.2395	1.2395
						3910_5.03_493.1378m/z	1.0999	1.0991	1.099	1.099
						3912_12.90_943.5876m/z	1.2402	1.2386	1.2384	1.2384
						3913_16.24_709.4798m/z	0.98183	0.98087	0.98077	0.98077
						3915_14.07_833.5525m/z	0.67956	0.67906	0.67954	0.67955
						3924_14.36_597.3431m/z	1.1724	1.1711	1.171	1.171
						3925_15.83_809.4446m/z	1.0284	1.0301	1.0299	1.0299
						3927_9.21_607.3325m/z	1.1949	1.1934	1.1933	1.1933
						3928_10.52_352.1878m/z	1.2447	1.243	1.2429	1.2429
						3929_16.43_709.5246m/z	0.99837	0.99723	0.99715	0.99715
						3931_12.54_450.2962m/z	0.58012	0.58575	0.58591	0.58591
						3933_15.71_601.3502m/z	0.94585	0.94612	0.94598	0.94598
						3934_17.28_663.3511m/z	0.88886	0.89337	0.89325	0.89325
						3935_7.16_407.1919m/z	0.49246	0.49267	0.49288	0.4929
						3939_6.59_575.2687m/z	1.0526	1.0516	1.0514	1.0514
						3945_14.81_359.1305m/z	1.2413	1.2397	1.2395	1.2395
						3947_5.37_555.1079m/z	0.58046	0.58507	0.58536	0.58537
						3949_13.91_638.2743m/z	1.0794	1.0783	1.0783	1.0783
						3951_5.95_749.2693m/z	1.1225	1.121	1.1212	1.1212
						3957_0.71_695.2619m/z	0.40114	0.40149	0.40226	0.40227
						3958_14.44_707.5008m/z	1.0116	1.0102	1.0101	1.0101
						3959_15.88_657.4454m/z	0.88073	0.88027	0.88031	0.88031
						3961_12.78_874.5228m/z	1.035	1.0365	1.0363	1.0363
						3964_17.84_651.2125m/z	0.86359	0.86839	0.86826	0.86826
						3965_15.41_710.5191m/z	0.35704	0.36001	0.35995	0.35996
[truncated: 868 more rows]
